# Supplementary material for: White‐tailed Deer Signpost Photoluminescence
Source: Ecol Evol. 2025 Dec 14;15(12):e72618. doi: 10.1002/ece3.72618 (PMC12703122; doi:10.1002/ece3.72618)
Supplement: Supplementary file 1 — Data S1: ece372618‐sup‐0001‐DataS1.zip. [file ECE3-15-e72618-s001.zip]

Archive with 8 entries (8 files):
- ece372618-sup-0004-Supinfo4@CSV_AverageUrine_395Light.csv
- ece372618-sup-0005-DataS1@CSV_RubData_365Light.xlsx
- ece372618-sup-0006-Supinfo5@CSV_RubData_395Light.csv
- ece372618-sup-0007-Supinfo6@CSV_UrineData_365Light.csv
- ece372618-sup-0008-Supinfo7@CSV_UrineData_395Light.csv
- ece372618-sup-0001-Supinfo1@CSV_AverageRub_365Light.csv
- ece372618-sup-0002-Supinfo2@CSV_AverageRub_395Light.csv
- ece372618-sup-0003-Supinfo3@CSV_AverageUrine_365Light.csv
