# Supplementary material for: White‐tailed Deer Signpost Photoluminescence
Source: Ecol Evol. 2025 Dec 14;15(12):e72618. doi: 10.1002/ece3.72618 (PMC12703122; doi:10.1002/ece3.72618)
Supplement: Supplementary file 1 — Data S1: ece372618‐sup‐0001‐DataS1.zip. [file ECE3-15-e72618-s001.zip › ece372618-sup-0004-Supinfo4@CSV_AverageUrine_395Light.csv]

Wavelength	Irradiance	Scraped
380	0.000112507	1
384	0.000256419	1
388	0.000505288	1
392	0.000754887	1
396	0.000782542	1
400	0.000577841	1
404	0.000342016	1
408	0.000195428	1
412	0.000110951	1
416	6.46E-05	1
420	3.89E-05	1
424	2.37E-05	1
428	1.48E-05	1
432	9.67E-06	1
436	6.91E-06	1
440	5.39E-06	1
444	4.50E-06	1
448	3.91E-06	1
452	3.60E-06	1
456	3.45E-06	1
460	3.21E-06	1
464	3.17E-06	1
468	2.99E-06	1
472	2.90E-06	1
476	2.79E-06	1
480	2.60E-06	1
484	2.56E-06	1
488	2.47E-06	1
492	2.40E-06	1
496	2.34E-06	1
500	2.28E-06	1
504	2.19E-06	1
508	2.21E-06	1
512	2.12E-06	1
516	2.08E-06	1
520	2.07E-06	1
524	2.04E-06	1
528	2.01E-06	1
532	1.98E-06	1
536	1.95E-06	1
540	1.90E-06	1
544	1.91E-06	1
548	1.90E-06	1
552	1.81E-06	1
556	1.71E-06	1
560	1.67E-06	1
564	1.65E-06	1
568	1.62E-06	1
572	1.56E-06	1
576	1.50E-06	1
580	1.52E-06	1
584	1.47E-06	1
588	1.50E-06	1
592	1.41E-06	1
596	1.45E-06	1
600	1.33E-06	1
604	1.23E-06	1
608	1.18E-06	1
612	1.19E-06	1
616	1.20E-06	1
620	1.13E-06	1
624	1.14E-06	1
628	1.08E-06	1
632	1.05E-06	1
636	1.16E-06	1
640	1.10E-06	1
644	1.07E-06	1
648	9.86E-07	1
652	9.89E-07	1
656	1.05E-06	1
660	1.03E-06	1
664	1.10E-06	1
668	1.40E-06	1
672	1.60E-06	1
676	1.94E-06	1
680	2.19E-06	1
684	2.24E-06	1
688	2.13E-06	1
692	1.96E-06	1
696	1.85E-06	1
700	1.77E-06	1
704	1.83E-06	1
708	1.89E-06	1
712	1.81E-06	1
716	2.01E-06	1
720	2.21E-06	1
724	2.28E-06	1
728	2.49E-06	1
732	2.56E-06	1
736	2.64E-06	1
740	2.60E-06	1
744	2.89E-06	1
748	3.13E-06	1
752	3.99E-06	1
756	6.06E-06	1
760	1.01E-05	1
764	1.71E-05	1
768	3.00E-05	1
772	5.19E-05	1
776	9.88E-05	1
780	0.000158989	1
380	0.000140541	0
384	0.000319995	0
388	0.000633598	0
392	0.000957943	0
396	0.001009673	0
400	0.00075759	0
404	0.000454738	0
408	0.000262256	0
412	0.000149953	0
416	8.77E-05	0
420	0.00005292	0
424	3.22E-05	0
428	1.99E-05	0
432	1.26E-05	0
436	8.70E-06	0
440	6.38E-06	0
444	5.02E-06	0
448	4.09E-06	0
452	3.51E-06	0
456	0.000002909	0
460	2.62E-06	0
464	2.40E-06	0
468	2.12E-06	0
472	1.92E-06	0
476	1.76E-06	0
480	1.56E-06	0
484	1.47E-06	0
488	1.44E-06	0
492	1.35E-06	0
496	1.30E-06	0
500	1.20E-06	0
504	1.13E-06	0
508	1.19E-06	0
512	1.15E-06	0
516	1.15E-06	0
520	1.17E-06	0
524	1.19E-06	0
528	1.24E-06	0
532	1.25E-06	0
536	1.24E-06	0
540	1.24E-06	0
544	1.22E-06	0
548	1.21E-06	0
552	1.25E-06	0
556	1.23E-06	0
560	1.22E-06	0
564	1.26E-06	0
568	1.23E-06	0
572	1.22E-06	0
576	1.21E-06	0
580	1.18E-06	0
584	1.17E-06	0
588	1.23E-06	0
592	1.16E-06	0
596	1.16E-06	0
600	1.17E-06	0
604	1.14E-06	0
608	1.12E-06	0
612	1.15E-06	0
616	1.22E-06	0
620	1.14E-06	0
624	1.25E-06	0
628	1.19E-06	0
632	1.19E-06	0
636	1.21E-06	0
640	0.000001207	0
644	0.000001109	0
648	1.26E-06	0
652	1.20E-06	0
656	1.12E-06	0
660	1.11E-06	0
664	1.19E-06	0
668	1.18E-06	0
672	1.21E-06	0
676	1.11E-06	0
680	1.20E-06	0
684	1.18E-06	0
688	1.24E-06	0
692	1.11E-06	0
696	1.02E-06	0
700	1.03E-06	0
704	9.88E-07	0
708	1.06E-06	0
712	1.18E-06	0
716	1.11E-06	0
720	1.12E-06	0
724	1.43E-06	0
728	1.37E-06	0
732	1.24E-06	0
736	1.29E-06	0
740	1.55E-06	0
744	2.09E-06	0
748	2.46E-06	0
752	3.24E-06	0
756	0.000005597	0
760	1.07E-05	0
764	2.04E-05	0
768	3.66E-05	0
772	6.42E-05	0
776	0.000122107	0
780	0.000198978	0
