# Supplementary material for: White‐tailed Deer Signpost Photoluminescence
Source: Ecol Evol. 2025 Dec 14;15(12):e72618. doi: 10.1002/ece3.72618 (PMC12703122; doi:10.1002/ece3.72618)
Supplement: Supplementary file 1 — Data S1: ece372618‐sup‐0001‐DataS1.zip. [file ECE3-15-e72618-s001.zip › ece372618-sup-0005-DataS1@CSV_RubData_365Light.xlsx]

## Sheet: Sheet1
Wavelength	Irradiance	TreeID	Species	Rubbed	Date Range
380	0.0130455	Rub_6460	Beech	1	Sept-Oct
384	0.005833	Rub_6460	Beech	1	Sept-Oct
388	0.0025105	Rub_6460	Beech	1	Sept-Oct
392	0.0010292	Rub_6460	Beech	1	Sept-Oct
396	0.0004451	Rub_6460	Beech	1	Sept-Oct
400	0.0002515	Rub_6460	Beech	1	Sept-Oct
404	0.000190695	Rub_6460	Beech	1	Sept-Oct
408	0.00017003	Rub_6460	Beech	1	Sept-Oct
412	0.000164975	Rub_6460	Beech	1	Sept-Oct
416	0.000160875	Rub_6460	Beech	1	Sept-Oct
420	0.000161005	Rub_6460	Beech	1	Sept-Oct
424	0.00015805	Rub_6460	Beech	1	Sept-Oct
428	0.00016189	Rub_6460	Beech	1	Sept-Oct
432	0.00016116	Rub_6460	Beech	1	Sept-Oct
436	0.000157305	Rub_6460	Beech	1	Sept-Oct
440	0.000157465	Rub_6460	Beech	1	Sept-Oct
444	0.00015675	Rub_6460	Beech	1	Sept-Oct
448	0.000157955	Rub_6460	Beech	1	Sept-Oct
452	0.00015855	Rub_6460	Beech	1	Sept-Oct
456	0.00015004	Rub_6460	Beech	1	Sept-Oct
460	0.00014811	Rub_6460	Beech	1	Sept-Oct
464	0.00014399	Rub_6460	Beech	1	Sept-Oct
468	0.000138115	Rub_6460	Beech	1	Sept-Oct
472	0.00013473	Rub_6460	Beech	1	Sept-Oct
476	0.00013041	Rub_6460	Beech	1	Sept-Oct
480	0.000122575	Rub_6460	Beech	1	Sept-Oct
484	0.000120025	Rub_6460	Beech	1	Sept-Oct
488	0.00011631	Rub_6460	Beech	1	Sept-Oct
492	0.000113755	Rub_6460	Beech	1	Sept-Oct
496	0.000107445	Rub_6460	Beech	1	Sept-Oct
500	0.00010477	Rub_6460	Beech	1	Sept-Oct
504	0.000102655	Rub_6460	Beech	1	Sept-Oct
508	9.763e-05	Rub_6460	Beech	1	Sept-Oct
512	9.216e-05	Rub_6460	Beech	1	Sept-Oct
516	8.7445e-05	Rub_6460	Beech	1	Sept-Oct
520	8.41e-05	Rub_6460	Beech	1	Sept-Oct
524	7.941e-05	Rub_6460	Beech	1	Sept-Oct
528	7.4775e-05	Rub_6460	Beech	1	Sept-Oct
532	7.2705e-05	Rub_6460	Beech	1	Sept-Oct
536	7.0695e-05	Rub_6460	Beech	1	Sept-Oct
540	6.732e-05	Rub_6460	Beech	1	Sept-Oct
544	6.324e-05	Rub_6460	Beech	1	Sept-Oct
548	6.0185e-05	Rub_6460	Beech	1	Sept-Oct
552	5.67e-05	Rub_6460	Beech	1	Sept-Oct
556	5.274e-05	Rub_6460	Beech	1	Sept-Oct
560	5.111e-05	Rub_6460	Beech	1	Sept-Oct
564	4.8735e-05	Rub_6460	Beech	1	Sept-Oct
568	4.5855e-05	Rub_6460	Beech	1	Sept-Oct
572	4.0195e-05	Rub_6460	Beech	1	Sept-Oct
576	4.4265e-05	Rub_6460	Beech	1	Sept-Oct
580	4.226e-05	Rub_6460	Beech	1	Sept-Oct
584	3.8465e-05	Rub_6460	Beech	1	Sept-Oct
588	3.677e-05	Rub_6460	Beech	1	Sept-Oct
592	3.183e-05	Rub_6460	Beech	1	Sept-Oct
596	2.9525e-05	Rub_6460	Beech	1	Sept-Oct
600	3.1515e-05	Rub_6460	Beech	1	Sept-Oct
604	3.0465e-05	Rub_6460	Beech	1	Sept-Oct
608	2.8025e-05	Rub_6460	Beech	1	Sept-Oct
612	2.6245e-05	Rub_6460	Beech	1	Sept-Oct
616	2.4695e-05	Rub_6460	Beech	1	Sept-Oct
620	2.3175e-05	Rub_6460	Beech	1	Sept-Oct
624	2.5805e-05	Rub_6460	Beech	1	Sept-Oct
628	2.213e-05	Rub_6460	Beech	1	Sept-Oct
632	2.093e-05	Rub_6460	Beech	1	Sept-Oct
636	2.28325e-05	Rub_6460	Beech	1	Sept-Oct
640	1.73285e-05	Rub_6460	Beech	1	Sept-Oct
644	1.54575e-05	Rub_6460	Beech	1	Sept-Oct
648	2.0776e-05	Rub_6460	Beech	1	Sept-Oct
652	1.4515e-05	Rub_6460	Beech	1	Sept-Oct
656	1.31675e-05	Rub_6460	Beech	1	Sept-Oct
660	1.355e-05	Rub_6460	Beech	1	Sept-Oct
664	1.54915e-05	Rub_6460	Beech	1	Sept-Oct
668	1.5856e-05	Rub_6460	Beech	1	Sept-Oct
672	1.7113e-05	Rub_6460	Beech	1	Sept-Oct
676	1.6573e-05	Rub_6460	Beech	1	Sept-Oct
680	1.48885e-05	Rub_6460	Beech	1	Sept-Oct
684	1.42e-05	Rub_6460	Beech	1	Sept-Oct
688	1.6149e-05	Rub_6460	Beech	1	Sept-Oct
692	1.45405e-05	Rub_6460	Beech	1	Sept-Oct
696	1.40875e-05	Rub_6460	Beech	1	Sept-Oct
700	1.0941e-05	Rub_6460	Beech	1	Sept-Oct
704	9.321e-06	Rub_6460	Beech	1	Sept-Oct
708	1.1868e-05	Rub_6460	Beech	1	Sept-Oct
712	7.5735e-06	Rub_6460	Beech	1	Sept-Oct
716	1.95375e-05	Rub_6460	Beech	1	Sept-Oct
720	5.215e-05	Rub_6460	Beech	1	Sept-Oct
724	0.00016252	Rub_6460	Beech	1	Sept-Oct
728	0.0004395	Rub_6460	Beech	1	Sept-Oct
732	0.00100325	Rub_6460	Beech	1	Sept-Oct
736	0.00150325	Rub_6460	Beech	1	Sept-Oct
740	0.0018349	Rub_6460	Beech	1	Sept-Oct
744	0.0019354	Rub_6460	Beech	1	Sept-Oct
748	0.0018807	Rub_6460	Beech	1	Sept-Oct
752	0.001735	Rub_6460	Beech	1	Sept-Oct
756	0.00150285	Rub_6460	Beech	1	Sept-Oct
760	0.0012511	Rub_6460	Beech	1	Sept-Oct
764	0.0009784	Rub_6460	Beech	1	Sept-Oct
768	0.0008021	Rub_6460	Beech	1	Sept-Oct
772	0.00063115	Rub_6460	Beech	1	Sept-Oct
776	0.0005157	Rub_6460	Beech	1	Sept-Oct
780	0.00039565	Rub_6460	Beech	1	Sept-Oct
380	0.037885	Rub_6466	Beech	1	Sept-Oct
384	0.0162	Rub_6466	Beech	1	Sept-Oct
388	0.0066815	Rub_6466	Beech	1	Sept-Oct
392	0.0026775	Rub_6466	Beech	1	Sept-Oct
396	0.0011625	Rub_6466	Beech	1	Sept-Oct
400	0.0006626	Rub_6466	Beech	1	Sept-Oct
404	0.0004926	Rub_6466	Beech	1	Sept-Oct
408	0.00042665	Rub_6466	Beech	1	Sept-Oct
412	0.0003779	Rub_6466	Beech	1	Sept-Oct
416	0.00034605	Rub_6466	Beech	1	Sept-Oct
420	0.00032215	Rub_6466	Beech	1	Sept-Oct
424	0.00029195	Rub_6466	Beech	1	Sept-Oct
428	0.0002713	Rub_6466	Beech	1	Sept-Oct
432	0.00025205	Rub_6466	Beech	1	Sept-Oct
436	0.00022755	Rub_6466	Beech	1	Sept-Oct
440	0.0002089	Rub_6466	Beech	1	Sept-Oct
444	0.0001949	Rub_6466	Beech	1	Sept-Oct
448	0.00018495	Rub_6466	Beech	1	Sept-Oct
452	0.0001699	Rub_6466	Beech	1	Sept-Oct
456	0.00015935	Rub_6466	Beech	1	Sept-Oct
460	0.00014825	Rub_6466	Beech	1	Sept-Oct
464	0.0001378	Rub_6466	Beech	1	Sept-Oct
468	0.0001236	Rub_6466	Beech	1	Sept-Oct
472	0.0001085	Rub_6466	Beech	1	Sept-Oct
476	0.0001044	Rub_6466	Beech	1	Sept-Oct
480	9.9935e-05	Rub_6466	Beech	1	Sept-Oct
484	0.000101515	Rub_6466	Beech	1	Sept-Oct
488	9.0695e-05	Rub_6466	Beech	1	Sept-Oct
492	8.9375e-05	Rub_6466	Beech	1	Sept-Oct
496	8.462e-05	Rub_6466	Beech	1	Sept-Oct
500	8.63e-05	Rub_6466	Beech	1	Sept-Oct
504	8.415e-05	Rub_6466	Beech	1	Sept-Oct
508	7.867e-05	Rub_6466	Beech	1	Sept-Oct
512	7.411e-05	Rub_6466	Beech	1	Sept-Oct
516	7.222e-05	Rub_6466	Beech	1	Sept-Oct
520	7.141e-05	Rub_6466	Beech	1	Sept-Oct
524	6.8875e-05	Rub_6466	Beech	1	Sept-Oct
528	6.7455e-05	Rub_6466	Beech	1	Sept-Oct
532	6.7305e-05	Rub_6466	Beech	1	Sept-Oct
536	6.5975e-05	Rub_6466	Beech	1	Sept-Oct
540	6.1045e-05	Rub_6466	Beech	1	Sept-Oct
544	6.1895e-05	Rub_6466	Beech	1	Sept-Oct
548	6.1275e-05	Rub_6466	Beech	1	Sept-Oct
552	5.995e-05	Rub_6466	Beech	1	Sept-Oct
556	5.9565e-05	Rub_6466	Beech	1	Sept-Oct
560	5.787e-05	Rub_6466	Beech	1	Sept-Oct
564	5.453e-05	Rub_6466	Beech	1	Sept-Oct
568	5.254e-05	Rub_6466	Beech	1	Sept-Oct
572	4.956e-05	Rub_6466	Beech	1	Sept-Oct
576	4.9085e-05	Rub_6466	Beech	1	Sept-Oct
580	5.021e-05	Rub_6466	Beech	1	Sept-Oct
584	4.614e-05	Rub_6466	Beech	1	Sept-Oct
588	4.7315e-05	Rub_6466	Beech	1	Sept-Oct
592	5.2145e-05	Rub_6466	Beech	1	Sept-Oct
596	4.4405e-05	Rub_6466	Beech	1	Sept-Oct
600	4.235e-05	Rub_6466	Beech	1	Sept-Oct
604	4.381e-05	Rub_6466	Beech	1	Sept-Oct
608	3.919e-05	Rub_6466	Beech	1	Sept-Oct
612	4.0435e-05	Rub_6466	Beech	1	Sept-Oct
616	3.71e-05	Rub_6466	Beech	1	Sept-Oct
620	3.0315e-05	Rub_6466	Beech	1	Sept-Oct
624	3.7545e-05	Rub_6466	Beech	1	Sept-Oct
628	3.0265e-05	Rub_6466	Beech	1	Sept-Oct
632	3.7495e-05	Rub_6466	Beech	1	Sept-Oct
636	3.4745e-05	Rub_6466	Beech	1	Sept-Oct
640	3.1735e-05	Rub_6466	Beech	1	Sept-Oct
644	3.0895e-05	Rub_6466	Beech	1	Sept-Oct
648	2.6425e-05	Rub_6466	Beech	1	Sept-Oct
652	3.046e-05	Rub_6466	Beech	1	Sept-Oct
656	2.4115e-05	Rub_6466	Beech	1	Sept-Oct
660	1.9995e-05	Rub_6466	Beech	1	Sept-Oct
664	2.56445e-05	Rub_6466	Beech	1	Sept-Oct
668	3.105e-05	Rub_6466	Beech	1	Sept-Oct
672	3.396e-05	Rub_6466	Beech	1	Sept-Oct
676	4.0085e-05	Rub_6466	Beech	1	Sept-Oct
680	3.9825e-05	Rub_6466	Beech	1	Sept-Oct
684	3.2535e-05	Rub_6466	Beech	1	Sept-Oct
688	2.7685e-05	Rub_6466	Beech	1	Sept-Oct
692	2.511e-05	Rub_6466	Beech	1	Sept-Oct
696	3.0235e-05	Rub_6466	Beech	1	Sept-Oct
700	2.9395e-05	Rub_6466	Beech	1	Sept-Oct
704	2.4045e-05	Rub_6466	Beech	1	Sept-Oct
708	3.216e-05	Rub_6466	Beech	1	Sept-Oct
712	2.649e-05	Rub_6466	Beech	1	Sept-Oct
716	6.2825e-05	Rub_6466	Beech	1	Sept-Oct
720	0.0001641	Rub_6466	Beech	1	Sept-Oct
724	0.00051795	Rub_6466	Beech	1	Sept-Oct
728	0.0013965	Rub_6466	Beech	1	Sept-Oct
732	0.003207	Rub_6466	Beech	1	Sept-Oct
736	0.004812	Rub_6466	Beech	1	Sept-Oct
740	0.0058365	Rub_6466	Beech	1	Sept-Oct
744	0.0061005	Rub_6466	Beech	1	Sept-Oct
748	0.0057815	Rub_6466	Beech	1	Sept-Oct
752	0.005233	Rub_6466	Beech	1	Sept-Oct
756	0.0044745	Rub_6466	Beech	1	Sept-Oct
760	0.0035675	Rub_6466	Beech	1	Sept-Oct
764	0.0028165	Rub_6466	Beech	1	Sept-Oct
768	0.002212	Rub_6466	Beech	1	Sept-Oct
772	0.001769	Rub_6466	Beech	1	Sept-Oct
776	0.0013305	Rub_6466	Beech	1	Sept-Oct
780	0.0010332	Rub_6466	Beech	1	Sept-Oct
380	0.06555	Rub_6573	Beech	1	Sept-Oct
384	0.029085	Rub_6573	Beech	1	Sept-Oct
388	0.012365	Rub_6573	Beech	1	Sept-Oct
392	0.005011	Rub_6573	Beech	1	Sept-Oct
396	0.002144	Rub_6573	Beech	1	Sept-Oct
400	0.0011995	Rub_6573	Beech	1	Sept-Oct
404	0.0008947	Rub_6573	Beech	1	Sept-Oct
408	0.0008184	Rub_6573	Beech	1	Sept-Oct
412	0.00075675	Rub_6573	Beech	1	Sept-Oct
416	0.0007304	Rub_6573	Beech	1	Sept-Oct
420	0.00071655	Rub_6573	Beech	1	Sept-Oct
424	0.0007061	Rub_6573	Beech	1	Sept-Oct
428	0.0006914	Rub_6573	Beech	1	Sept-Oct
432	0.0006775	Rub_6573	Beech	1	Sept-Oct
436	0.0006603	Rub_6573	Beech	1	Sept-Oct
440	0.00065435	Rub_6573	Beech	1	Sept-Oct
444	0.00063925	Rub_6573	Beech	1	Sept-Oct
448	0.00063155	Rub_6573	Beech	1	Sept-Oct
452	0.00062075	Rub_6573	Beech	1	Sept-Oct
456	0.00061605	Rub_6573	Beech	1	Sept-Oct
460	0.00059915	Rub_6573	Beech	1	Sept-Oct
464	0.00058275	Rub_6573	Beech	1	Sept-Oct
468	0.0005543	Rub_6573	Beech	1	Sept-Oct
472	0.0005277	Rub_6573	Beech	1	Sept-Oct
476	0.0005136	Rub_6573	Beech	1	Sept-Oct
480	0.0004925	Rub_6573	Beech	1	Sept-Oct
484	0.00048905	Rub_6573	Beech	1	Sept-Oct
488	0.0004688	Rub_6573	Beech	1	Sept-Oct
492	0.0004479	Rub_6573	Beech	1	Sept-Oct
496	0.00044	Rub_6573	Beech	1	Sept-Oct
500	0.00042585	Rub_6573	Beech	1	Sept-Oct
504	0.00041505	Rub_6573	Beech	1	Sept-Oct
508	0.00040225	Rub_6573	Beech	1	Sept-Oct
512	0.00038005	Rub_6573	Beech	1	Sept-Oct
516	0.0003655	Rub_6573	Beech	1	Sept-Oct
520	0.00035365	Rub_6573	Beech	1	Sept-Oct
524	0.0003366	Rub_6573	Beech	1	Sept-Oct
528	0.00032315	Rub_6573	Beech	1	Sept-Oct
532	0.0002996	Rub_6573	Beech	1	Sept-Oct
536	0.00028675	Rub_6573	Beech	1	Sept-Oct
540	0.0002779	Rub_6573	Beech	1	Sept-Oct
544	0.0002646	Rub_6573	Beech	1	Sept-Oct
548	0.00025175	Rub_6573	Beech	1	Sept-Oct
552	0.0002389	Rub_6573	Beech	1	Sept-Oct
556	0.0002261	Rub_6573	Beech	1	Sept-Oct
560	0.0002174	Rub_6573	Beech	1	Sept-Oct
564	0.0002097	Rub_6573	Beech	1	Sept-Oct
568	0.00019395	Rub_6573	Beech	1	Sept-Oct
572	0.00018725	Rub_6573	Beech	1	Sept-Oct
576	0.0001823	Rub_6573	Beech	1	Sept-Oct
580	0.00017355	Rub_6573	Beech	1	Sept-Oct
584	0.00016525	Rub_6573	Beech	1	Sept-Oct
588	0.00015135	Rub_6573	Beech	1	Sept-Oct
592	0.0001421	Rub_6573	Beech	1	Sept-Oct
596	0.00014305	Rub_6573	Beech	1	Sept-Oct
600	0.00013555	Rub_6573	Beech	1	Sept-Oct
604	0.00012435	Rub_6573	Beech	1	Sept-Oct
608	0.0001232	Rub_6573	Beech	1	Sept-Oct
612	0.0001127	Rub_6573	Beech	1	Sept-Oct
616	0.00011159	Rub_6573	Beech	1	Sept-Oct
620	0.000103905	Rub_6573	Beech	1	Sept-Oct
624	0.00010703	Rub_6573	Beech	1	Sept-Oct
628	0.000100845	Rub_6573	Beech	1	Sept-Oct
632	8.623e-05	Rub_6573	Beech	1	Sept-Oct
636	8.45e-05	Rub_6573	Beech	1	Sept-Oct
640	7.678e-05	Rub_6573	Beech	1	Sept-Oct
644	7.974e-05	Rub_6573	Beech	1	Sept-Oct
648	5.86e-05	Rub_6573	Beech	1	Sept-Oct
652	6.6605e-05	Rub_6573	Beech	1	Sept-Oct
656	6.644e-05	Rub_6573	Beech	1	Sept-Oct
660	5.9365e-05	Rub_6573	Beech	1	Sept-Oct
664	7.3835e-05	Rub_6573	Beech	1	Sept-Oct
668	6.993e-05	Rub_6573	Beech	1	Sept-Oct
672	7.6975e-05	Rub_6573	Beech	1	Sept-Oct
676	8.531e-05	Rub_6573	Beech	1	Sept-Oct
680	7.2655e-05	Rub_6573	Beech	1	Sept-Oct
684	5.278e-05	Rub_6573	Beech	1	Sept-Oct
688	5.2215e-05	Rub_6573	Beech	1	Sept-Oct
692	4.322e-05	Rub_6573	Beech	1	Sept-Oct
696	4.226e-05	Rub_6573	Beech	1	Sept-Oct
700	7.5505e-05	Rub_6573	Beech	1	Sept-Oct
704	4.882e-05	Rub_6573	Beech	1	Sept-Oct
708	6.224e-05	Rub_6573	Beech	1	Sept-Oct
712	6.7815e-05	Rub_6573	Beech	1	Sept-Oct
716	8.7645e-05	Rub_6573	Beech	1	Sept-Oct
720	0.00029415	Rub_6573	Beech	1	Sept-Oct
724	0.0008072	Rub_6573	Beech	1	Sept-Oct
728	0.0022	Rub_6573	Beech	1	Sept-Oct
732	0.0050745	Rub_6573	Beech	1	Sept-Oct
736	0.0075875	Rub_6573	Beech	1	Sept-Oct
740	0.0092605	Rub_6573	Beech	1	Sept-Oct
744	0.0098245	Rub_6573	Beech	1	Sept-Oct
748	0.009578	Rub_6573	Beech	1	Sept-Oct
752	0.008792	Rub_6573	Beech	1	Sept-Oct
756	0.0076345	Rub_6573	Beech	1	Sept-Oct
760	0.006256	Rub_6573	Beech	1	Sept-Oct
764	0.004962	Rub_6573	Beech	1	Sept-Oct
768	0.004059	Rub_6573	Beech	1	Sept-Oct
772	0.0032005	Rub_6573	Beech	1	Sept-Oct
776	0.0024455	Rub_6573	Beech	1	Sept-Oct
780	0.0018785	Rub_6573	Beech	1	Sept-Oct
380	0.068415	Rub_6617	Beech	1	Sept-Oct
384	0.02957	Rub_6617	Beech	1	Sept-Oct
388	0.012325	Rub_6617	Beech	1	Sept-Oct
392	0.0049625	Rub_6617	Beech	1	Sept-Oct
396	0.0021515	Rub_6617	Beech	1	Sept-Oct
400	0.0012175	Rub_6617	Beech	1	Sept-Oct
404	0.0009165	Rub_6617	Beech	1	Sept-Oct
408	0.00078885	Rub_6617	Beech	1	Sept-Oct
412	0.000709	Rub_6617	Beech	1	Sept-Oct
416	0.0006522	Rub_6617	Beech	1	Sept-Oct
420	0.00060155	Rub_6617	Beech	1	Sept-Oct
424	0.0005502	Rub_6617	Beech	1	Sept-Oct
428	0.0005106	Rub_6617	Beech	1	Sept-Oct
432	0.00046715	Rub_6617	Beech	1	Sept-Oct
436	0.00043495	Rub_6617	Beech	1	Sept-Oct
440	0.0003968	Rub_6617	Beech	1	Sept-Oct
444	0.0003618	Rub_6617	Beech	1	Sept-Oct
448	0.0003369	Rub_6617	Beech	1	Sept-Oct
452	0.0003129	Rub_6617	Beech	1	Sept-Oct
456	0.00029235	Rub_6617	Beech	1	Sept-Oct
460	0.0002544	Rub_6617	Beech	1	Sept-Oct
464	0.0002337	Rub_6617	Beech	1	Sept-Oct
468	0.00021	Rub_6617	Beech	1	Sept-Oct
472	0.0001895	Rub_6617	Beech	1	Sept-Oct
476	0.00017675	Rub_6617	Beech	1	Sept-Oct
480	0.00016505	Rub_6617	Beech	1	Sept-Oct
484	0.0001445	Rub_6617	Beech	1	Sept-Oct
488	0.0001379	Rub_6617	Beech	1	Sept-Oct
492	0.00013075	Rub_6617	Beech	1	Sept-Oct
496	0.0001324	Rub_6617	Beech	1	Sept-Oct
500	0.0001272	Rub_6617	Beech	1	Sept-Oct
504	0.000108635	Rub_6617	Beech	1	Sept-Oct
508	0.00010456	Rub_6617	Beech	1	Sept-Oct
512	0.00010581	Rub_6617	Beech	1	Sept-Oct
516	0.000102805	Rub_6617	Beech	1	Sept-Oct
520	9.593e-05	Rub_6617	Beech	1	Sept-Oct
524	9.1955e-05	Rub_6617	Beech	1	Sept-Oct
528	8.091e-05	Rub_6617	Beech	1	Sept-Oct
532	7.824e-05	Rub_6617	Beech	1	Sept-Oct
536	7.3365e-05	Rub_6617	Beech	1	Sept-Oct
540	7.0415e-05	Rub_6617	Beech	1	Sept-Oct
544	6.5105e-05	Rub_6617	Beech	1	Sept-Oct
548	6.2755e-05	Rub_6617	Beech	1	Sept-Oct
552	6.544e-05	Rub_6617	Beech	1	Sept-Oct
556	6.1875e-05	Rub_6617	Beech	1	Sept-Oct
560	6.2425e-05	Rub_6617	Beech	1	Sept-Oct
564	5.5525e-05	Rub_6617	Beech	1	Sept-Oct
568	5.525e-05	Rub_6617	Beech	1	Sept-Oct
572	4.492e-05	Rub_6617	Beech	1	Sept-Oct
576	5.016e-05	Rub_6617	Beech	1	Sept-Oct
580	4.863e-05	Rub_6617	Beech	1	Sept-Oct
584	4.383e-05	Rub_6617	Beech	1	Sept-Oct
588	3.9185e-05	Rub_6617	Beech	1	Sept-Oct
592	4.652e-05	Rub_6617	Beech	1	Sept-Oct
596	4.069e-05	Rub_6617	Beech	1	Sept-Oct
600	3.933e-05	Rub_6617	Beech	1	Sept-Oct
604	3.564e-05	Rub_6617	Beech	1	Sept-Oct
608	3.6785e-05	Rub_6617	Beech	1	Sept-Oct
612	5.109e-05	Rub_6617	Beech	1	Sept-Oct
616	3.464e-05	Rub_6617	Beech	1	Sept-Oct
620	4.1575e-05	Rub_6617	Beech	1	Sept-Oct
624	2.8235e-05	Rub_6617	Beech	1	Sept-Oct
628	3.1155e-05	Rub_6617	Beech	1	Sept-Oct
632	2.731e-05	Rub_6617	Beech	1	Sept-Oct
636	3.924e-05	Rub_6617	Beech	1	Sept-Oct
640	3.039e-05	Rub_6617	Beech	1	Sept-Oct
644	2.836e-05	Rub_6617	Beech	1	Sept-Oct
648	1.9295e-05	Rub_6617	Beech	1	Sept-Oct
652	2.6665e-05	Rub_6617	Beech	1	Sept-Oct
656	2.9645e-05	Rub_6617	Beech	1	Sept-Oct
660	2.5855e-05	Rub_6617	Beech	1	Sept-Oct
664	2.8115e-05	Rub_6617	Beech	1	Sept-Oct
668	1.8475e-05	Rub_6617	Beech	1	Sept-Oct
672	3.5775e-05	Rub_6617	Beech	1	Sept-Oct
676	2.398e-05	Rub_6617	Beech	1	Sept-Oct
680	2.23e-05	Rub_6617	Beech	1	Sept-Oct
684	3.402e-05	Rub_6617	Beech	1	Sept-Oct
688	2.3545e-05	Rub_6617	Beech	1	Sept-Oct
692	2.512e-05	Rub_6617	Beech	1	Sept-Oct
696	2.5315e-05	Rub_6617	Beech	1	Sept-Oct
700	3.053e-05	Rub_6617	Beech	1	Sept-Oct
704	4.4155e-05	Rub_6617	Beech	1	Sept-Oct
708	2.838e-05	Rub_6617	Beech	1	Sept-Oct
712	5.056e-05	Rub_6617	Beech	1	Sept-Oct
716	6.32e-05	Rub_6617	Beech	1	Sept-Oct
720	0.00027295	Rub_6617	Beech	1	Sept-Oct
724	0.00092105	Rub_6617	Beech	1	Sept-Oct
728	0.0025455	Rub_6617	Beech	1	Sept-Oct
732	0.0058215	Rub_6617	Beech	1	Sept-Oct
736	0.008737	Rub_6617	Beech	1	Sept-Oct
740	0.010481	Rub_6617	Beech	1	Sept-Oct
744	0.010967	Rub_6617	Beech	1	Sept-Oct
748	0.010419	Rub_6617	Beech	1	Sept-Oct
752	0.0094225	Rub_6617	Beech	1	Sept-Oct
756	0.008035	Rub_6617	Beech	1	Sept-Oct
760	0.0065155	Rub_6617	Beech	1	Sept-Oct
764	0.0050815	Rub_6617	Beech	1	Sept-Oct
768	0.004086	Rub_6617	Beech	1	Sept-Oct
772	0.0032005	Rub_6617	Beech	1	Sept-Oct
776	0.0024555	Rub_6617	Beech	1	Sept-Oct
780	0.0019085	Rub_6617	Beech	1	Sept-Oct
380	0.047515	Rub_6639	Beech	1	Sept-Oct
384	0.020785	Rub_6639	Beech	1	Sept-Oct
388	0.008748	Rub_6639	Beech	1	Sept-Oct
392	0.003564	Rub_6639	Beech	1	Sept-Oct
396	0.00156115	Rub_6639	Beech	1	Sept-Oct
400	0.0009046	Rub_6639	Beech	1	Sept-Oct
404	0.0006919	Rub_6639	Beech	1	Sept-Oct
408	0.00061855	Rub_6639	Beech	1	Sept-Oct
412	0.0005839	Rub_6639	Beech	1	Sept-Oct
416	0.0005579	Rub_6639	Beech	1	Sept-Oct
420	0.00053425	Rub_6639	Beech	1	Sept-Oct
424	0.00050435	Rub_6639	Beech	1	Sept-Oct
428	0.0004783	Rub_6639	Beech	1	Sept-Oct
432	0.00044145	Rub_6639	Beech	1	Sept-Oct
436	0.00043005	Rub_6639	Beech	1	Sept-Oct
440	0.00040075	Rub_6639	Beech	1	Sept-Oct
444	0.0003785	Rub_6639	Beech	1	Sept-Oct
448	0.00036165	Rub_6639	Beech	1	Sept-Oct
452	0.000333	Rub_6639	Beech	1	Sept-Oct
456	0.0003207	Rub_6639	Beech	1	Sept-Oct
460	0.0002966	Rub_6639	Beech	1	Sept-Oct
464	0.00028545	Rub_6639	Beech	1	Sept-Oct
468	0.00025675	Rub_6639	Beech	1	Sept-Oct
472	0.0002444	Rub_6639	Beech	1	Sept-Oct
476	0.00022625	Rub_6639	Beech	1	Sept-Oct
480	0.0002083	Rub_6639	Beech	1	Sept-Oct
484	0.0002011	Rub_6639	Beech	1	Sept-Oct
488	0.0001956	Rub_6639	Beech	1	Sept-Oct
492	0.00018605	Rub_6639	Beech	1	Sept-Oct
496	0.00018195	Rub_6639	Beech	1	Sept-Oct
500	0.0001752	Rub_6639	Beech	1	Sept-Oct
504	0.00016701	Rub_6639	Beech	1	Sept-Oct
508	0.000154985	Rub_6639	Beech	1	Sept-Oct
512	0.00014753	Rub_6639	Beech	1	Sept-Oct
516	0.000139055	Rub_6639	Beech	1	Sept-Oct
520	0.0001339	Rub_6639	Beech	1	Sept-Oct
524	0.000130395	Rub_6639	Beech	1	Sept-Oct
528	0.00012746	Rub_6639	Beech	1	Sept-Oct
532	0.000120745	Rub_6639	Beech	1	Sept-Oct
536	0.00010997	Rub_6639	Beech	1	Sept-Oct
540	0.00010271	Rub_6639	Beech	1	Sept-Oct
544	9.9735e-05	Rub_6639	Beech	1	Sept-Oct
548	0.000100525	Rub_6639	Beech	1	Sept-Oct
552	8.8715e-05	Rub_6639	Beech	1	Sept-Oct
556	8.8065e-05	Rub_6639	Beech	1	Sept-Oct
560	8.7315e-05	Rub_6639	Beech	1	Sept-Oct
564	8.309e-05	Rub_6639	Beech	1	Sept-Oct
568	7.65e-05	Rub_6639	Beech	1	Sept-Oct
572	7.4075e-05	Rub_6639	Beech	1	Sept-Oct
576	7.6355e-05	Rub_6639	Beech	1	Sept-Oct
580	7.087e-05	Rub_6639	Beech	1	Sept-Oct
584	5.9775e-05	Rub_6639	Beech	1	Sept-Oct
588	6.6385e-05	Rub_6639	Beech	1	Sept-Oct
592	5.949e-05	Rub_6639	Beech	1	Sept-Oct
596	5.45e-05	Rub_6639	Beech	1	Sept-Oct
600	5.707e-05	Rub_6639	Beech	1	Sept-Oct
604	4.7205e-05	Rub_6639	Beech	1	Sept-Oct
608	3.6235e-05	Rub_6639	Beech	1	Sept-Oct
612	5.113e-05	Rub_6639	Beech	1	Sept-Oct
616	4.6315e-05	Rub_6639	Beech	1	Sept-Oct
620	4.4105e-05	Rub_6639	Beech	1	Sept-Oct
624	4.8505e-05	Rub_6639	Beech	1	Sept-Oct
628	4.355e-05	Rub_6639	Beech	1	Sept-Oct
632	3.518e-05	Rub_6639	Beech	1	Sept-Oct
636	4.3415e-05	Rub_6639	Beech	1	Sept-Oct
640	3.704e-05	Rub_6639	Beech	1	Sept-Oct
644	3.93e-05	Rub_6639	Beech	1	Sept-Oct
648	3.9525e-05	Rub_6639	Beech	1	Sept-Oct
652	1.9235e-05	Rub_6639	Beech	1	Sept-Oct
656	3.298e-05	Rub_6639	Beech	1	Sept-Oct
660	4.188e-05	Rub_6639	Beech	1	Sept-Oct
664	4.223e-05	Rub_6639	Beech	1	Sept-Oct
668	3.751e-05	Rub_6639	Beech	1	Sept-Oct
672	2.7895e-05	Rub_6639	Beech	1	Sept-Oct
676	2.7125e-05	Rub_6639	Beech	1	Sept-Oct
680	3.491e-05	Rub_6639	Beech	1	Sept-Oct
684	3.623e-05	Rub_6639	Beech	1	Sept-Oct
688	2.701e-05	Rub_6639	Beech	1	Sept-Oct
692	1.591e-05	Rub_6639	Beech	1	Sept-Oct
696	2.309e-05	Rub_6639	Beech	1	Sept-Oct
700	1.30995e-05	Rub_6639	Beech	1	Sept-Oct
704	1.8225e-05	Rub_6639	Beech	1	Sept-Oct
708	3.299e-05	Rub_6639	Beech	1	Sept-Oct
712	2.012e-05	Rub_6639	Beech	1	Sept-Oct
716	6.5925e-05	Rub_6639	Beech	1	Sept-Oct
720	0.0002077	Rub_6639	Beech	1	Sept-Oct
724	0.0006436	Rub_6639	Beech	1	Sept-Oct
728	0.0017175	Rub_6639	Beech	1	Sept-Oct
732	0.0039845	Rub_6639	Beech	1	Sept-Oct
736	0.0058755	Rub_6639	Beech	1	Sept-Oct
740	0.0070065	Rub_6639	Beech	1	Sept-Oct
744	0.0073395	Rub_6639	Beech	1	Sept-Oct
748	0.0070445	Rub_6639	Beech	1	Sept-Oct
752	0.0064315	Rub_6639	Beech	1	Sept-Oct
756	0.00557	Rub_6639	Beech	1	Sept-Oct
760	0.0044845	Rub_6639	Beech	1	Sept-Oct
764	0.003569	Rub_6639	Beech	1	Sept-Oct
768	0.002905	Rub_6639	Beech	1	Sept-Oct
772	0.002283	Rub_6639	Beech	1	Sept-Oct
776	0.0018125	Rub_6639	Beech	1	Sept-Oct
780	0.0013769	Rub_6639	Beech	1	Sept-Oct
380	0.01701	Rub_5536	Cedar	1	Sept-Oct
384	0.007313	Rub_5536	Cedar	1	Sept-Oct
388	0.003046	Rub_5536	Cedar	1	Sept-Oct
392	0.0012375	Rub_5536	Cedar	1	Sept-Oct
396	0.00054765	Rub_5536	Cedar	1	Sept-Oct
400	0.0003157	Rub_5536	Cedar	1	Sept-Oct
404	0.000237	Rub_5536	Cedar	1	Sept-Oct
408	0.00020935	Rub_5536	Cedar	1	Sept-Oct
412	0.00019155	Rub_5536	Cedar	1	Sept-Oct
416	0.0001811	Rub_5536	Cedar	1	Sept-Oct
420	0.00017055	Rub_5536	Cedar	1	Sept-Oct
424	0.00016235	Rub_5536	Cedar	1	Sept-Oct
428	0.0001569	Rub_5536	Cedar	1	Sept-Oct
432	0.00014955	Rub_5536	Cedar	1	Sept-Oct
436	0.0001455	Rub_5536	Cedar	1	Sept-Oct
440	0.0001407	Rub_5536	Cedar	1	Sept-Oct
444	0.00013965	Rub_5536	Cedar	1	Sept-Oct
448	0.00013575	Rub_5536	Cedar	1	Sept-Oct
452	0.0001343	Rub_5536	Cedar	1	Sept-Oct
456	0.00012945	Rub_5536	Cedar	1	Sept-Oct
460	0.0001242	Rub_5536	Cedar	1	Sept-Oct
464	0.00012485	Rub_5536	Cedar	1	Sept-Oct
468	0.0001207	Rub_5536	Cedar	1	Sept-Oct
472	0.0001165	Rub_5536	Cedar	1	Sept-Oct
476	0.0001151	Rub_5536	Cedar	1	Sept-Oct
480	0.0001153	Rub_5536	Cedar	1	Sept-Oct
484	0.00011585	Rub_5536	Cedar	1	Sept-Oct
488	0.00011835	Rub_5536	Cedar	1	Sept-Oct
492	0.0001153	Rub_5536	Cedar	1	Sept-Oct
496	0.00011485	Rub_5536	Cedar	1	Sept-Oct
500	0.00011405	Rub_5536	Cedar	1	Sept-Oct
504	0.000111785	Rub_5536	Cedar	1	Sept-Oct
508	0.0001133	Rub_5536	Cedar	1	Sept-Oct
512	0.0001104	Rub_5536	Cedar	1	Sept-Oct
516	0.000108895	Rub_5536	Cedar	1	Sept-Oct
520	0.000107885	Rub_5536	Cedar	1	Sept-Oct
524	0.00011005	Rub_5536	Cedar	1	Sept-Oct
528	0.000106275	Rub_5536	Cedar	1	Sept-Oct
532	0.00010448	Rub_5536	Cedar	1	Sept-Oct
536	0.00010159	Rub_5536	Cedar	1	Sept-Oct
540	9.893e-05	Rub_5536	Cedar	1	Sept-Oct
544	9.6395e-05	Rub_5536	Cedar	1	Sept-Oct
548	9.6345e-05	Rub_5536	Cedar	1	Sept-Oct
552	8.948e-05	Rub_5536	Cedar	1	Sept-Oct
556	8.89e-05	Rub_5536	Cedar	1	Sept-Oct
560	8.585e-05	Rub_5536	Cedar	1	Sept-Oct
564	8.636e-05	Rub_5536	Cedar	1	Sept-Oct
568	8.198e-05	Rub_5536	Cedar	1	Sept-Oct
572	7.8115e-05	Rub_5536	Cedar	1	Sept-Oct
576	7.6595e-05	Rub_5536	Cedar	1	Sept-Oct
580	7.4555e-05	Rub_5536	Cedar	1	Sept-Oct
584	7.5005e-05	Rub_5536	Cedar	1	Sept-Oct
588	7.12e-05	Rub_5536	Cedar	1	Sept-Oct
592	6.5895e-05	Rub_5536	Cedar	1	Sept-Oct
596	6.356e-05	Rub_5536	Cedar	1	Sept-Oct
600	6.1615e-05	Rub_5536	Cedar	1	Sept-Oct
604	6.0685e-05	Rub_5536	Cedar	1	Sept-Oct
608	5.3465e-05	Rub_5536	Cedar	1	Sept-Oct
612	5.711e-05	Rub_5536	Cedar	1	Sept-Oct
616	5.4185e-05	Rub_5536	Cedar	1	Sept-Oct
620	5.1125e-05	Rub_5536	Cedar	1	Sept-Oct
624	4.8615e-05	Rub_5536	Cedar	1	Sept-Oct
628	4.7985e-05	Rub_5536	Cedar	1	Sept-Oct
632	4.5245e-05	Rub_5536	Cedar	1	Sept-Oct
636	4.2985e-05	Rub_5536	Cedar	1	Sept-Oct
640	4.2705e-05	Rub_5536	Cedar	1	Sept-Oct
644	4.5725e-05	Rub_5536	Cedar	1	Sept-Oct
648	4.9675e-05	Rub_5536	Cedar	1	Sept-Oct
652	5.0165e-05	Rub_5536	Cedar	1	Sept-Oct
656	6.0095e-05	Rub_5536	Cedar	1	Sept-Oct
660	7.9965e-05	Rub_5536	Cedar	1	Sept-Oct
664	0.000104535	Rub_5536	Cedar	1	Sept-Oct
668	0.00016095	Rub_5536	Cedar	1	Sept-Oct
672	0.00022215	Rub_5536	Cedar	1	Sept-Oct
676	0.000307	Rub_5536	Cedar	1	Sept-Oct
680	0.0003987	Rub_5536	Cedar	1	Sept-Oct
684	0.00045905	Rub_5536	Cedar	1	Sept-Oct
688	0.00043125	Rub_5536	Cedar	1	Sept-Oct
692	0.0003475	Rub_5536	Cedar	1	Sept-Oct
696	0.00026465	Rub_5536	Cedar	1	Sept-Oct
700	0.00021105	Rub_5536	Cedar	1	Sept-Oct
704	0.0001736	Rub_5536	Cedar	1	Sept-Oct
708	0.000156	Rub_5536	Cedar	1	Sept-Oct
712	0.0001383	Rub_5536	Cedar	1	Sept-Oct
716	0.00014995	Rub_5536	Cedar	1	Sept-Oct
720	0.00020105	Rub_5536	Cedar	1	Sept-Oct
724	0.0003681	Rub_5536	Cedar	1	Sept-Oct
728	0.00078605	Rub_5536	Cedar	1	Sept-Oct
732	0.00165	Rub_5536	Cedar	1	Sept-Oct
736	0.002367	Rub_5536	Cedar	1	Sept-Oct
740	0.0027895	Rub_5536	Cedar	1	Sept-Oct
744	0.00289	Rub_5536	Cedar	1	Sept-Oct
748	0.002723	Rub_5536	Cedar	1	Sept-Oct
752	0.00247	Rub_5536	Cedar	1	Sept-Oct
756	0.0021185	Rub_5536	Cedar	1	Sept-Oct
760	0.001688	Rub_5536	Cedar	1	Sept-Oct
764	0.001345	Rub_5536	Cedar	1	Sept-Oct
768	0.0010784	Rub_5536	Cedar	1	Sept-Oct
772	0.00084185	Rub_5536	Cedar	1	Sept-Oct
776	0.00065	Rub_5536	Cedar	1	Sept-Oct
780	0.00051065	Rub_5536	Cedar	1	Sept-Oct
380	0.096435	Rub_5605	Cedar	1	Sept-Oct
384	0.04127	Rub_5605	Cedar	1	Sept-Oct
388	0.017035	Rub_5605	Cedar	1	Sept-Oct
392	0.0068095	Rub_5605	Cedar	1	Sept-Oct
396	0.002937	Rub_5605	Cedar	1	Sept-Oct
400	0.001647	Rub_5605	Cedar	1	Sept-Oct
404	0.001205	Rub_5605	Cedar	1	Sept-Oct
408	0.00102935	Rub_5605	Cedar	1	Sept-Oct
412	0.0009102	Rub_5605	Cedar	1	Sept-Oct
416	0.0008322	Rub_5605	Cedar	1	Sept-Oct
420	0.00077075	Rub_5605	Cedar	1	Sept-Oct
424	0.00071525	Rub_5605	Cedar	1	Sept-Oct
428	0.0006654	Rub_5605	Cedar	1	Sept-Oct
432	0.0006154	Rub_5605	Cedar	1	Sept-Oct
436	0.00057115	Rub_5605	Cedar	1	Sept-Oct
440	0.0005334	Rub_5605	Cedar	1	Sept-Oct
444	0.0004988	Rub_5605	Cedar	1	Sept-Oct
448	0.00046385	Rub_5605	Cedar	1	Sept-Oct
452	0.00045175	Rub_5605	Cedar	1	Sept-Oct
456	0.00041705	Rub_5605	Cedar	1	Sept-Oct
460	0.00038905	Rub_5605	Cedar	1	Sept-Oct
464	0.0003716	Rub_5605	Cedar	1	Sept-Oct
468	0.0003445	Rub_5605	Cedar	1	Sept-Oct
472	0.0003166	Rub_5605	Cedar	1	Sept-Oct
476	0.00029345	Rub_5605	Cedar	1	Sept-Oct
480	0.00030035	Rub_5605	Cedar	1	Sept-Oct
484	0.0002849	Rub_5605	Cedar	1	Sept-Oct
488	0.00027885	Rub_5605	Cedar	1	Sept-Oct
492	0.00027555	Rub_5605	Cedar	1	Sept-Oct
496	0.0002854	Rub_5605	Cedar	1	Sept-Oct
500	0.0002871	Rub_5605	Cedar	1	Sept-Oct
504	0.0002798	Rub_5605	Cedar	1	Sept-Oct
508	0.0002658	Rub_5605	Cedar	1	Sept-Oct
512	0.00026205	Rub_5605	Cedar	1	Sept-Oct
516	0.0002488	Rub_5605	Cedar	1	Sept-Oct
520	0.0002434	Rub_5605	Cedar	1	Sept-Oct
524	0.0002466	Rub_5605	Cedar	1	Sept-Oct
528	0.0002214	Rub_5605	Cedar	1	Sept-Oct
532	0.000225	Rub_5605	Cedar	1	Sept-Oct
536	0.00021545	Rub_5605	Cedar	1	Sept-Oct
540	0.0002184	Rub_5605	Cedar	1	Sept-Oct
544	0.00021505	Rub_5605	Cedar	1	Sept-Oct
548	0.000199	Rub_5605	Cedar	1	Sept-Oct
552	0.00019595	Rub_5605	Cedar	1	Sept-Oct
556	0.00018905	Rub_5605	Cedar	1	Sept-Oct
560	0.00018795	Rub_5605	Cedar	1	Sept-Oct
564	0.00017765	Rub_5605	Cedar	1	Sept-Oct
568	0.0001804	Rub_5605	Cedar	1	Sept-Oct
572	0.0001672	Rub_5605	Cedar	1	Sept-Oct
576	0.000179	Rub_5605	Cedar	1	Sept-Oct
580	0.0001695	Rub_5605	Cedar	1	Sept-Oct
584	0.0001543	Rub_5605	Cedar	1	Sept-Oct
588	0.00016105	Rub_5605	Cedar	1	Sept-Oct
592	0.00017785	Rub_5605	Cedar	1	Sept-Oct
596	0.0001528	Rub_5605	Cedar	1	Sept-Oct
600	0.00014535	Rub_5605	Cedar	1	Sept-Oct
604	0.0001451	Rub_5605	Cedar	1	Sept-Oct
608	0.00013385	Rub_5605	Cedar	1	Sept-Oct
612	0.0001228	Rub_5605	Cedar	1	Sept-Oct
616	0.0001283	Rub_5605	Cedar	1	Sept-Oct
620	0.000111765	Rub_5605	Cedar	1	Sept-Oct
624	0.00012275	Rub_5605	Cedar	1	Sept-Oct
628	0.00012427	Rub_5605	Cedar	1	Sept-Oct
632	0.0001137	Rub_5605	Cedar	1	Sept-Oct
636	0.00010375	Rub_5605	Cedar	1	Sept-Oct
640	0.00011175	Rub_5605	Cedar	1	Sept-Oct
644	9.404e-05	Rub_5605	Cedar	1	Sept-Oct
648	8.9155e-05	Rub_5605	Cedar	1	Sept-Oct
652	9.6325e-05	Rub_5605	Cedar	1	Sept-Oct
656	9.3225e-05	Rub_5605	Cedar	1	Sept-Oct
660	8.1225e-05	Rub_5605	Cedar	1	Sept-Oct
664	9.487e-05	Rub_5605	Cedar	1	Sept-Oct
668	8.6145e-05	Rub_5605	Cedar	1	Sept-Oct
672	0.00011124	Rub_5605	Cedar	1	Sept-Oct
676	0.00012115	Rub_5605	Cedar	1	Sept-Oct
680	0.000121075	Rub_5605	Cedar	1	Sept-Oct
684	0.00011425	Rub_5605	Cedar	1	Sept-Oct
688	0.0001269	Rub_5605	Cedar	1	Sept-Oct
692	0.00011175	Rub_5605	Cedar	1	Sept-Oct
696	0.0001196	Rub_5605	Cedar	1	Sept-Oct
700	7.46e-05	Rub_5605	Cedar	1	Sept-Oct
704	7.0485e-05	Rub_5605	Cedar	1	Sept-Oct
708	9.4895e-05	Rub_5605	Cedar	1	Sept-Oct
712	9.0015e-05	Rub_5605	Cedar	1	Sept-Oct
716	0.0001559	Rub_5605	Cedar	1	Sept-Oct
720	0.00038815	Rub_5605	Cedar	1	Sept-Oct
724	0.0013285	Rub_5605	Cedar	1	Sept-Oct
728	0.0034585	Rub_5605	Cedar	1	Sept-Oct
732	0.0080315	Rub_5605	Cedar	1	Sept-Oct
736	0.01205	Rub_5605	Cedar	1	Sept-Oct
740	0.014515	Rub_5605	Cedar	1	Sept-Oct
744	0.0152	Rub_5605	Cedar	1	Sept-Oct
748	0.01456	Rub_5605	Cedar	1	Sept-Oct
752	0.0131	Rub_5605	Cedar	1	Sept-Oct
756	0.0111505	Rub_5605	Cedar	1	Sept-Oct
760	0.0089525	Rub_5605	Cedar	1	Sept-Oct
764	0.0070555	Rub_5605	Cedar	1	Sept-Oct
768	0.0055805	Rub_5605	Cedar	1	Sept-Oct
772	0.0044275	Rub_5605	Cedar	1	Sept-Oct
776	0.003277	Rub_5605	Cedar	1	Sept-Oct
780	0.0026765	Rub_5605	Cedar	1	Sept-Oct
380	0.04997	Rub_5699	Cedar	1	Sept-Oct
384	0.021615	Rub_5699	Cedar	1	Sept-Oct
388	0.008946	Rub_5699	Cedar	1	Sept-Oct
392	0.00355	Rub_5699	Cedar	1	Sept-Oct
396	0.0015158	Rub_5699	Cedar	1	Sept-Oct
400	0.00084765	Rub_5699	Cedar	1	Sept-Oct
404	0.0006133	Rub_5699	Cedar	1	Sept-Oct
408	0.00052845	Rub_5699	Cedar	1	Sept-Oct
412	0.00047875	Rub_5699	Cedar	1	Sept-Oct
416	0.0004441	Rub_5699	Cedar	1	Sept-Oct
420	0.00040615	Rub_5699	Cedar	1	Sept-Oct
424	0.0003906	Rub_5699	Cedar	1	Sept-Oct
428	0.00036825	Rub_5699	Cedar	1	Sept-Oct
432	0.00034535	Rub_5699	Cedar	1	Sept-Oct
436	0.0003311	Rub_5699	Cedar	1	Sept-Oct
440	0.00032885	Rub_5699	Cedar	1	Sept-Oct
444	0.00030545	Rub_5699	Cedar	1	Sept-Oct
448	0.00028645	Rub_5699	Cedar	1	Sept-Oct
452	0.0002789	Rub_5699	Cedar	1	Sept-Oct
456	0.0002601	Rub_5699	Cedar	1	Sept-Oct
460	0.00025125	Rub_5699	Cedar	1	Sept-Oct
464	0.0002458	Rub_5699	Cedar	1	Sept-Oct
468	0.0002295	Rub_5699	Cedar	1	Sept-Oct
472	0.00021985	Rub_5699	Cedar	1	Sept-Oct
476	0.0002125	Rub_5699	Cedar	1	Sept-Oct
480	0.00021025	Rub_5699	Cedar	1	Sept-Oct
484	0.00020515	Rub_5699	Cedar	1	Sept-Oct
488	0.0002081	Rub_5699	Cedar	1	Sept-Oct
492	0.0002069	Rub_5699	Cedar	1	Sept-Oct
496	0.0001976	Rub_5699	Cedar	1	Sept-Oct
500	0.00019995	Rub_5699	Cedar	1	Sept-Oct
504	0.0002029	Rub_5699	Cedar	1	Sept-Oct
508	0.00020205	Rub_5699	Cedar	1	Sept-Oct
512	0.00019295	Rub_5699	Cedar	1	Sept-Oct
516	0.0001882	Rub_5699	Cedar	1	Sept-Oct
520	0.0001868	Rub_5699	Cedar	1	Sept-Oct
524	0.00018805	Rub_5699	Cedar	1	Sept-Oct
528	0.00018005	Rub_5699	Cedar	1	Sept-Oct
532	0.000168925	Rub_5699	Cedar	1	Sept-Oct
536	0.00016887	Rub_5699	Cedar	1	Sept-Oct
540	0.00016392	Rub_5699	Cedar	1	Sept-Oct
544	0.00015555	Rub_5699	Cedar	1	Sept-Oct
548	0.000162935	Rub_5699	Cedar	1	Sept-Oct
552	0.00015067	Rub_5699	Cedar	1	Sept-Oct
556	0.000146925	Rub_5699	Cedar	1	Sept-Oct
560	0.000146675	Rub_5699	Cedar	1	Sept-Oct
564	0.00013751	Rub_5699	Cedar	1	Sept-Oct
568	0.000129715	Rub_5699	Cedar	1	Sept-Oct
572	0.00012867	Rub_5699	Cedar	1	Sept-Oct
576	0.00013234	Rub_5699	Cedar	1	Sept-Oct
580	0.00012167	Rub_5699	Cedar	1	Sept-Oct
584	0.000113285	Rub_5699	Cedar	1	Sept-Oct
588	0.00011334	Rub_5699	Cedar	1	Sept-Oct
592	0.000112095	Rub_5699	Cedar	1	Sept-Oct
596	0.000106555	Rub_5699	Cedar	1	Sept-Oct
600	0.000107535	Rub_5699	Cedar	1	Sept-Oct
604	9.9995e-05	Rub_5699	Cedar	1	Sept-Oct
608	0.000106865	Rub_5699	Cedar	1	Sept-Oct
612	8.8445e-05	Rub_5699	Cedar	1	Sept-Oct
616	9.4135e-05	Rub_5699	Cedar	1	Sept-Oct
620	8.1005e-05	Rub_5699	Cedar	1	Sept-Oct
624	6.652e-05	Rub_5699	Cedar	1	Sept-Oct
628	6.47e-05	Rub_5699	Cedar	1	Sept-Oct
632	7.685e-05	Rub_5699	Cedar	1	Sept-Oct
636	7.41e-05	Rub_5699	Cedar	1	Sept-Oct
640	6.9415e-05	Rub_5699	Cedar	1	Sept-Oct
644	5.0205e-05	Rub_5699	Cedar	1	Sept-Oct
648	5.041e-05	Rub_5699	Cedar	1	Sept-Oct
652	5.622e-05	Rub_5699	Cedar	1	Sept-Oct
656	6.254e-05	Rub_5699	Cedar	1	Sept-Oct
660	5.826e-05	Rub_5699	Cedar	1	Sept-Oct
664	5.8055e-05	Rub_5699	Cedar	1	Sept-Oct
668	8.4495e-05	Rub_5699	Cedar	1	Sept-Oct
672	7.0115e-05	Rub_5699	Cedar	1	Sept-Oct
676	8.1605e-05	Rub_5699	Cedar	1	Sept-Oct
680	0.00010033	Rub_5699	Cedar	1	Sept-Oct
684	0.00011301	Rub_5699	Cedar	1	Sept-Oct
688	9.97e-05	Rub_5699	Cedar	1	Sept-Oct
692	9.693e-05	Rub_5699	Cedar	1	Sept-Oct
696	6.469e-05	Rub_5699	Cedar	1	Sept-Oct
700	7.805e-05	Rub_5699	Cedar	1	Sept-Oct
704	5.6695e-05	Rub_5699	Cedar	1	Sept-Oct
708	8.9905e-05	Rub_5699	Cedar	1	Sept-Oct
712	7.2245e-05	Rub_5699	Cedar	1	Sept-Oct
716	9.785e-05	Rub_5699	Cedar	1	Sept-Oct
720	0.0002252	Rub_5699	Cedar	1	Sept-Oct
724	0.00063445	Rub_5699	Cedar	1	Sept-Oct
728	0.00167595	Rub_5699	Cedar	1	Sept-Oct
732	0.0039235	Rub_5699	Cedar	1	Sept-Oct
736	0.0060285	Rub_5699	Cedar	1	Sept-Oct
740	0.007438	Rub_5699	Cedar	1	Sept-Oct
744	0.0078765	Rub_5699	Cedar	1	Sept-Oct
748	0.007619	Rub_5699	Cedar	1	Sept-Oct
752	0.006949	Rub_5699	Cedar	1	Sept-Oct
756	0.0060105	Rub_5699	Cedar	1	Sept-Oct
760	0.0048285	Rub_5699	Cedar	1	Sept-Oct
764	0.003857	Rub_5699	Cedar	1	Sept-Oct
768	0.0030465	Rub_5699	Cedar	1	Sept-Oct
772	0.0022935	Rub_5699	Cedar	1	Sept-Oct
776	0.00170035	Rub_5699	Cedar	1	Sept-Oct
780	0.00140065	Rub_5699	Cedar	1	Sept-Oct
380	0.064555	Rub_5669	Cedar	1	Oct-Nov
384	0.027835	Rub_5669	Cedar	1	Oct-Nov
388	0.011695	Rub_5669	Cedar	1	Oct-Nov
392	0.004841	Rub_5669	Cedar	1	Oct-Nov
396	0.002245	Rub_5669	Cedar	1	Oct-Nov
400	0.0013965	Rub_5669	Cedar	1	Oct-Nov
404	0.0011305	Rub_5669	Cedar	1	Oct-Nov
408	0.00102045	Rub_5669	Cedar	1	Oct-Nov
412	0.0009718	Rub_5669	Cedar	1	Oct-Nov
416	0.0009428	Rub_5669	Cedar	1	Oct-Nov
420	0.00091605	Rub_5669	Cedar	1	Oct-Nov
424	0.0008903	Rub_5669	Cedar	1	Oct-Nov
428	0.00087415	Rub_5669	Cedar	1	Oct-Nov
432	0.0008627	Rub_5669	Cedar	1	Oct-Nov
436	0.0008384	Rub_5669	Cedar	1	Oct-Nov
440	0.0008147	Rub_5669	Cedar	1	Oct-Nov
444	0.00078695	Rub_5669	Cedar	1	Oct-Nov
448	0.00078315	Rub_5669	Cedar	1	Oct-Nov
452	0.00075445	Rub_5669	Cedar	1	Oct-Nov
456	0.00074245	Rub_5669	Cedar	1	Oct-Nov
460	0.0007204	Rub_5669	Cedar	1	Oct-Nov
464	0.0006837	Rub_5669	Cedar	1	Oct-Nov
468	0.0006738	Rub_5669	Cedar	1	Oct-Nov
472	0.0006555	Rub_5669	Cedar	1	Oct-Nov
476	0.00063845	Rub_5669	Cedar	1	Oct-Nov
480	0.00062215	Rub_5669	Cedar	1	Oct-Nov
484	0.0006073	Rub_5669	Cedar	1	Oct-Nov
488	0.00059395	Rub_5669	Cedar	1	Oct-Nov
492	0.00058495	Rub_5669	Cedar	1	Oct-Nov
496	0.00057375	Rub_5669	Cedar	1	Oct-Nov
500	0.00055615	Rub_5669	Cedar	1	Oct-Nov
504	0.00054915	Rub_5669	Cedar	1	Oct-Nov
508	0.00052735	Rub_5669	Cedar	1	Oct-Nov
512	0.0005168	Rub_5669	Cedar	1	Oct-Nov
516	0.0005014	Rub_5669	Cedar	1	Oct-Nov
520	0.00048295	Rub_5669	Cedar	1	Oct-Nov
524	0.0004653	Rub_5669	Cedar	1	Oct-Nov
528	0.0004497	Rub_5669	Cedar	1	Oct-Nov
532	0.0004289	Rub_5669	Cedar	1	Oct-Nov
536	0.0004129	Rub_5669	Cedar	1	Oct-Nov
540	0.0004001	Rub_5669	Cedar	1	Oct-Nov
544	0.00038095	Rub_5669	Cedar	1	Oct-Nov
548	0.00036985	Rub_5669	Cedar	1	Oct-Nov
552	0.000349	Rub_5669	Cedar	1	Oct-Nov
556	0.00033095	Rub_5669	Cedar	1	Oct-Nov
560	0.0003169	Rub_5669	Cedar	1	Oct-Nov
564	0.00029755	Rub_5669	Cedar	1	Oct-Nov
568	0.00028075	Rub_5669	Cedar	1	Oct-Nov
572	0.0002764	Rub_5669	Cedar	1	Oct-Nov
576	0.00024825	Rub_5669	Cedar	1	Oct-Nov
580	0.0002528	Rub_5669	Cedar	1	Oct-Nov
584	0.00024545	Rub_5669	Cedar	1	Oct-Nov
588	0.0002219	Rub_5669	Cedar	1	Oct-Nov
592	0.00021955	Rub_5669	Cedar	1	Oct-Nov
596	0.00020655	Rub_5669	Cedar	1	Oct-Nov
600	0.00018855	Rub_5669	Cedar	1	Oct-Nov
604	0.0001767	Rub_5669	Cedar	1	Oct-Nov
608	0.0001736	Rub_5669	Cedar	1	Oct-Nov
612	0.0001736	Rub_5669	Cedar	1	Oct-Nov
616	0.00015495	Rub_5669	Cedar	1	Oct-Nov
620	0.0001387	Rub_5669	Cedar	1	Oct-Nov
624	0.0001491	Rub_5669	Cedar	1	Oct-Nov
628	0.00013975	Rub_5669	Cedar	1	Oct-Nov
632	0.0001301	Rub_5669	Cedar	1	Oct-Nov
636	0.00013215	Rub_5669	Cedar	1	Oct-Nov
640	0.00011365	Rub_5669	Cedar	1	Oct-Nov
644	0.00012435	Rub_5669	Cedar	1	Oct-Nov
648	0.000117	Rub_5669	Cedar	1	Oct-Nov
652	0.000103585	Rub_5669	Cedar	1	Oct-Nov
656	0.00010287	Rub_5669	Cedar	1	Oct-Nov
660	8.861e-05	Rub_5669	Cedar	1	Oct-Nov
664	8.2955e-05	Rub_5669	Cedar	1	Oct-Nov
668	9.287e-05	Rub_5669	Cedar	1	Oct-Nov
672	8.5095e-05	Rub_5669	Cedar	1	Oct-Nov
676	9.93e-05	Rub_5669	Cedar	1	Oct-Nov
680	8.6945e-05	Rub_5669	Cedar	1	Oct-Nov
684	7.509e-05	Rub_5669	Cedar	1	Oct-Nov
688	7.9535e-05	Rub_5669	Cedar	1	Oct-Nov
692	6.6655e-05	Rub_5669	Cedar	1	Oct-Nov
696	7.607e-05	Rub_5669	Cedar	1	Oct-Nov
700	7.685e-05	Rub_5669	Cedar	1	Oct-Nov
704	7.665e-05	Rub_5669	Cedar	1	Oct-Nov
708	6.822e-05	Rub_5669	Cedar	1	Oct-Nov
712	6.032e-05	Rub_5669	Cedar	1	Oct-Nov
716	0.00012299	Rub_5669	Cedar	1	Oct-Nov
720	0.0003495	Rub_5669	Cedar	1	Oct-Nov
724	0.00105035	Rub_5669	Cedar	1	Oct-Nov
728	0.002704	Rub_5669	Cedar	1	Oct-Nov
732	0.0060005	Rub_5669	Cedar	1	Oct-Nov
736	0.008724	Rub_5669	Cedar	1	Oct-Nov
740	0.0102275	Rub_5669	Cedar	1	Oct-Nov
744	0.0105745	Rub_5669	Cedar	1	Oct-Nov
748	0.010004	Rub_5669	Cedar	1	Oct-Nov
752	0.0090065	Rub_5669	Cedar	1	Oct-Nov
756	0.0077065	Rub_5669	Cedar	1	Oct-Nov
760	0.0062055	Rub_5669	Cedar	1	Oct-Nov
764	0.004877	Rub_5669	Cedar	1	Oct-Nov
768	0.0038765	Rub_5669	Cedar	1	Oct-Nov
772	0.0029995	Rub_5669	Cedar	1	Oct-Nov
776	0.0023985	Rub_5669	Cedar	1	Oct-Nov
780	0.001902	Rub_5669	Cedar	1	Oct-Nov
380	0.03632	Bark_5669	Cedar	0	Oct-Nov
384	0.015375	Bark_5669	Cedar	0	Oct-Nov
388	0.0063315	Bark_5669	Cedar	0	Oct-Nov
392	0.0025505	Bark_5669	Cedar	0	Oct-Nov
396	0.0011365	Bark_5669	Cedar	0	Oct-Nov
400	0.00066495	Bark_5669	Cedar	0	Oct-Nov
404	0.0004915	Bark_5669	Cedar	0	Oct-Nov
408	0.0004281	Bark_5669	Cedar	0	Oct-Nov
412	0.00037595	Bark_5669	Cedar	0	Oct-Nov
416	0.0003433	Bark_5669	Cedar	0	Oct-Nov
420	0.0003137	Bark_5669	Cedar	0	Oct-Nov
424	0.00028555	Bark_5669	Cedar	0	Oct-Nov
428	0.0002646	Bark_5669	Cedar	0	Oct-Nov
432	0.0002394	Bark_5669	Cedar	0	Oct-Nov
436	0.0002265	Bark_5669	Cedar	0	Oct-Nov
440	0.000199	Bark_5669	Cedar	0	Oct-Nov
444	0.00018445	Bark_5669	Cedar	0	Oct-Nov
448	0.00016775	Bark_5669	Cedar	0	Oct-Nov
452	0.0001613	Bark_5669	Cedar	0	Oct-Nov
456	0.0001483	Bark_5669	Cedar	0	Oct-Nov
460	0.0001355	Bark_5669	Cedar	0	Oct-Nov
464	0.00012345	Bark_5669	Cedar	0	Oct-Nov
468	0.00011149	Bark_5669	Cedar	0	Oct-Nov
472	0.000105235	Bark_5669	Cedar	0	Oct-Nov
476	9.6375e-05	Bark_5669	Cedar	0	Oct-Nov
480	9.7035e-05	Bark_5669	Cedar	0	Oct-Nov
484	8.4965e-05	Bark_5669	Cedar	0	Oct-Nov
488	8.755e-05	Bark_5669	Cedar	0	Oct-Nov
492	7.8695e-05	Bark_5669	Cedar	0	Oct-Nov
496	8.0095e-05	Bark_5669	Cedar	0	Oct-Nov
500	8.0545e-05	Bark_5669	Cedar	0	Oct-Nov
504	8.503e-05	Bark_5669	Cedar	0	Oct-Nov
508	7.8195e-05	Bark_5669	Cedar	0	Oct-Nov
512	7.919e-05	Bark_5669	Cedar	0	Oct-Nov
516	7.585e-05	Bark_5669	Cedar	0	Oct-Nov
520	7.595e-05	Bark_5669	Cedar	0	Oct-Nov
524	7.66e-05	Bark_5669	Cedar	0	Oct-Nov
528	6.641e-05	Bark_5669	Cedar	0	Oct-Nov
532	6.08e-05	Bark_5669	Cedar	0	Oct-Nov
536	6.606e-05	Bark_5669	Cedar	0	Oct-Nov
540	6.5855e-05	Bark_5669	Cedar	0	Oct-Nov
544	6.234e-05	Bark_5669	Cedar	0	Oct-Nov
548	6.672e-05	Bark_5669	Cedar	0	Oct-Nov
552	6.333e-05	Bark_5669	Cedar	0	Oct-Nov
556	5.532e-05	Bark_5669	Cedar	0	Oct-Nov
560	6.199e-05	Bark_5669	Cedar	0	Oct-Nov
564	5.668e-05	Bark_5669	Cedar	0	Oct-Nov
568	5.818e-05	Bark_5669	Cedar	0	Oct-Nov
572	5.151e-05	Bark_5669	Cedar	0	Oct-Nov
576	6.182e-05	Bark_5669	Cedar	0	Oct-Nov
580	5.9475e-05	Bark_5669	Cedar	0	Oct-Nov
584	5.7795e-05	Bark_5669	Cedar	0	Oct-Nov
588	5.516e-05	Bark_5669	Cedar	0	Oct-Nov
592	5.4675e-05	Bark_5669	Cedar	0	Oct-Nov
596	5.12e-05	Bark_5669	Cedar	0	Oct-Nov
600	4.9855e-05	Bark_5669	Cedar	0	Oct-Nov
604	5.1615e-05	Bark_5669	Cedar	0	Oct-Nov
608	5.014e-05	Bark_5669	Cedar	0	Oct-Nov
612	4.5155e-05	Bark_5669	Cedar	0	Oct-Nov
616	4.4385e-05	Bark_5669	Cedar	0	Oct-Nov
620	3.6245e-05	Bark_5669	Cedar	0	Oct-Nov
624	3.6705e-05	Bark_5669	Cedar	0	Oct-Nov
628	4.2175e-05	Bark_5669	Cedar	0	Oct-Nov
632	3.97e-05	Bark_5669	Cedar	0	Oct-Nov
636	3.767e-05	Bark_5669	Cedar	0	Oct-Nov
640	4.2905e-05	Bark_5669	Cedar	0	Oct-Nov
644	4.7105e-05	Bark_5669	Cedar	0	Oct-Nov
648	4.688e-05	Bark_5669	Cedar	0	Oct-Nov
652	3.037e-05	Bark_5669	Cedar	0	Oct-Nov
656	3.87e-05	Bark_5669	Cedar	0	Oct-Nov
660	3.424e-05	Bark_5669	Cedar	0	Oct-Nov
664	3.8355e-05	Bark_5669	Cedar	0	Oct-Nov
668	3.9625e-05	Bark_5669	Cedar	0	Oct-Nov
672	3.0525e-05	Bark_5669	Cedar	0	Oct-Nov
676	2.85e-05	Bark_5669	Cedar	0	Oct-Nov
680	3.131e-05	Bark_5669	Cedar	0	Oct-Nov
684	2.2855e-05	Bark_5669	Cedar	0	Oct-Nov
688	2.1155e-05	Bark_5669	Cedar	0	Oct-Nov
692	2.8555e-05	Bark_5669	Cedar	0	Oct-Nov
696	2.313e-05	Bark_5669	Cedar	0	Oct-Nov
700	2.9955e-05	Bark_5669	Cedar	0	Oct-Nov
704	3.2505e-05	Bark_5669	Cedar	0	Oct-Nov
708	2.558e-05	Bark_5669	Cedar	0	Oct-Nov
712	3.731e-05	Bark_5669	Cedar	0	Oct-Nov
716	8.019e-05	Bark_5669	Cedar	0	Oct-Nov
720	0.0002184	Bark_5669	Cedar	0	Oct-Nov
724	0.00063455	Bark_5669	Cedar	0	Oct-Nov
728	0.001629	Bark_5669	Cedar	0	Oct-Nov
732	0.0035825	Bark_5669	Cedar	0	Oct-Nov
736	0.005117	Bark_5669	Cedar	0	Oct-Nov
740	0.005955	Bark_5669	Cedar	0	Oct-Nov
744	0.0060815	Bark_5669	Cedar	0	Oct-Nov
748	0.0056815	Bark_5669	Cedar	0	Oct-Nov
752	0.005084	Bark_5669	Cedar	0	Oct-Nov
756	0.0043135	Bark_5669	Cedar	0	Oct-Nov
760	0.0033675	Bark_5669	Cedar	0	Oct-Nov
764	0.002607	Bark_5669	Cedar	0	Oct-Nov
768	0.002031	Bark_5669	Cedar	0	Oct-Nov
772	0.0016605	Bark_5669	Cedar	0	Oct-Nov
776	0.001258	Bark_5669	Cedar	0	Oct-Nov
780	0.0010405	Bark_5669	Cedar	0	Oct-Nov
380	0.04947	Rub_5671	Cedar	1	Oct-Nov
384	0.020925	Rub_5671	Cedar	1	Oct-Nov
388	0.0086275	Rub_5671	Cedar	1	Oct-Nov
392	0.003517	Rub_5671	Cedar	1	Oct-Nov
396	0.0016045	Rub_5671	Cedar	1	Oct-Nov
400	0.00098215	Rub_5671	Cedar	1	Oct-Nov
404	0.0007663	Rub_5671	Cedar	1	Oct-Nov
408	0.00066615	Rub_5671	Cedar	1	Oct-Nov
412	0.00059725	Rub_5671	Cedar	1	Oct-Nov
416	0.00055345	Rub_5671	Cedar	1	Oct-Nov
420	0.0005104	Rub_5671	Cedar	1	Oct-Nov
424	0.00047365	Rub_5671	Cedar	1	Oct-Nov
428	0.0004339	Rub_5671	Cedar	1	Oct-Nov
432	0.0004015	Rub_5671	Cedar	1	Oct-Nov
436	0.00036515	Rub_5671	Cedar	1	Oct-Nov
440	0.00033645	Rub_5671	Cedar	1	Oct-Nov
444	0.00030745	Rub_5671	Cedar	1	Oct-Nov
448	0.0002812	Rub_5671	Cedar	1	Oct-Nov
452	0.00025115	Rub_5671	Cedar	1	Oct-Nov
456	0.0002286	Rub_5671	Cedar	1	Oct-Nov
460	0.0001967	Rub_5671	Cedar	1	Oct-Nov
464	0.00017725	Rub_5671	Cedar	1	Oct-Nov
468	0.0001575	Rub_5671	Cedar	1	Oct-Nov
472	0.00013875	Rub_5671	Cedar	1	Oct-Nov
476	0.0001281	Rub_5671	Cedar	1	Oct-Nov
480	0.0001124	Rub_5671	Cedar	1	Oct-Nov
484	9.8615e-05	Rub_5671	Cedar	1	Oct-Nov
488	9.7415e-05	Rub_5671	Cedar	1	Oct-Nov
492	9.1435e-05	Rub_5671	Cedar	1	Oct-Nov
496	8.441e-05	Rub_5671	Cedar	1	Oct-Nov
500	7.794e-05	Rub_5671	Cedar	1	Oct-Nov
504	7.929e-05	Rub_5671	Cedar	1	Oct-Nov
508	8.669e-05	Rub_5671	Cedar	1	Oct-Nov
512	8.02e-05	Rub_5671	Cedar	1	Oct-Nov
516	7.122e-05	Rub_5671	Cedar	1	Oct-Nov
520	6.6245e-05	Rub_5671	Cedar	1	Oct-Nov
524	6.532e-05	Rub_5671	Cedar	1	Oct-Nov
528	6.684e-05	Rub_5671	Cedar	1	Oct-Nov
532	5.5855e-05	Rub_5671	Cedar	1	Oct-Nov
536	5.508e-05	Rub_5671	Cedar	1	Oct-Nov
540	5.4825e-05	Rub_5671	Cedar	1	Oct-Nov
544	5.4755e-05	Rub_5671	Cedar	1	Oct-Nov
548	5.8135e-05	Rub_5671	Cedar	1	Oct-Nov
552	4.8575e-05	Rub_5671	Cedar	1	Oct-Nov
556	4.78e-05	Rub_5671	Cedar	1	Oct-Nov
560	4.7645e-05	Rub_5671	Cedar	1	Oct-Nov
564	4.4195e-05	Rub_5671	Cedar	1	Oct-Nov
568	4.248e-05	Rub_5671	Cedar	1	Oct-Nov
572	4.456e-05	Rub_5671	Cedar	1	Oct-Nov
576	4.203e-05	Rub_5671	Cedar	1	Oct-Nov
580	3.473e-05	Rub_5671	Cedar	1	Oct-Nov
584	4.1185e-05	Rub_5671	Cedar	1	Oct-Nov
588	4.277e-05	Rub_5671	Cedar	1	Oct-Nov
592	3.891e-05	Rub_5671	Cedar	1	Oct-Nov
596	3.944e-05	Rub_5671	Cedar	1	Oct-Nov
600	3.0755e-05	Rub_5671	Cedar	1	Oct-Nov
604	3.3955e-05	Rub_5671	Cedar	1	Oct-Nov
608	2.795e-05	Rub_5671	Cedar	1	Oct-Nov
612	3.4015e-05	Rub_5671	Cedar	1	Oct-Nov
616	3.997e-05	Rub_5671	Cedar	1	Oct-Nov
620	4.3965e-05	Rub_5671	Cedar	1	Oct-Nov
624	3.448e-05	Rub_5671	Cedar	1	Oct-Nov
628	4.0205e-05	Rub_5671	Cedar	1	Oct-Nov
632	4.6235e-05	Rub_5671	Cedar	1	Oct-Nov
636	3.5285e-05	Rub_5671	Cedar	1	Oct-Nov
640	2.7585e-05	Rub_5671	Cedar	1	Oct-Nov
644	3.526e-05	Rub_5671	Cedar	1	Oct-Nov
648	3.585e-05	Rub_5671	Cedar	1	Oct-Nov
652	4.2725e-05	Rub_5671	Cedar	1	Oct-Nov
656	3.528e-05	Rub_5671	Cedar	1	Oct-Nov
660	3.691e-05	Rub_5671	Cedar	1	Oct-Nov
664	3.695e-05	Rub_5671	Cedar	1	Oct-Nov
668	3.8865e-05	Rub_5671	Cedar	1	Oct-Nov
672	3.994e-05	Rub_5671	Cedar	1	Oct-Nov
676	3.398e-05	Rub_5671	Cedar	1	Oct-Nov
680	2.5425e-05	Rub_5671	Cedar	1	Oct-Nov
684	4.143e-05	Rub_5671	Cedar	1	Oct-Nov
688	3.4885e-05	Rub_5671	Cedar	1	Oct-Nov
692	3.6335e-05	Rub_5671	Cedar	1	Oct-Nov
696	3.4695e-05	Rub_5671	Cedar	1	Oct-Nov
700	2.9175e-05	Rub_5671	Cedar	1	Oct-Nov
704	3.8655e-05	Rub_5671	Cedar	1	Oct-Nov
708	3.7255e-05	Rub_5671	Cedar	1	Oct-Nov
712	3.7915e-05	Rub_5671	Cedar	1	Oct-Nov
716	9.5415e-05	Rub_5671	Cedar	1	Oct-Nov
720	0.0002763	Rub_5671	Cedar	1	Oct-Nov
724	0.00082675	Rub_5671	Cedar	1	Oct-Nov
728	0.0021455	Rub_5671	Cedar	1	Oct-Nov
732	0.0047915	Rub_5671	Cedar	1	Oct-Nov
736	0.0069455	Rub_5671	Cedar	1	Oct-Nov
740	0.008191	Rub_5671	Cedar	1	Oct-Nov
744	0.008373	Rub_5671	Cedar	1	Oct-Nov
748	0.007835	Rub_5671	Cedar	1	Oct-Nov
752	0.007024	Rub_5671	Cedar	1	Oct-Nov
756	0.0059545	Rub_5671	Cedar	1	Oct-Nov
760	0.0046775	Rub_5671	Cedar	1	Oct-Nov
764	0.003644	Rub_5671	Cedar	1	Oct-Nov
768	0.002933	Rub_5671	Cedar	1	Oct-Nov
772	0.002334	Rub_5671	Cedar	1	Oct-Nov
776	0.001726	Rub_5671	Cedar	1	Oct-Nov
780	0.001389	Rub_5671	Cedar	1	Oct-Nov
380	0.0628	Bark_5671	Cedar	0	Oct-Nov
384	0.026395	Bark_5671	Cedar	0	Oct-Nov
388	0.010798	Bark_5671	Cedar	0	Oct-Nov
392	0.0043355	Bark_5671	Cedar	0	Oct-Nov
396	0.0019305	Bark_5671	Cedar	0	Oct-Nov
400	0.0011305	Bark_5671	Cedar	0	Oct-Nov
404	0.0008592	Bark_5671	Cedar	0	Oct-Nov
408	0.00074	Bark_5671	Cedar	0	Oct-Nov
412	0.0006614	Bark_5671	Cedar	0	Oct-Nov
416	0.0005975	Bark_5671	Cedar	0	Oct-Nov
420	0.00054365	Bark_5671	Cedar	0	Oct-Nov
424	0.00050435	Bark_5671	Cedar	0	Oct-Nov
428	0.00046125	Bark_5671	Cedar	0	Oct-Nov
432	0.0004081	Bark_5671	Cedar	0	Oct-Nov
436	0.0003645	Bark_5671	Cedar	0	Oct-Nov
440	0.00033835	Bark_5671	Cedar	0	Oct-Nov
444	0.000307	Bark_5671	Cedar	0	Oct-Nov
448	0.00027825	Bark_5671	Cedar	0	Oct-Nov
452	0.00025995	Bark_5671	Cedar	0	Oct-Nov
456	0.0002464	Bark_5671	Cedar	0	Oct-Nov
460	0.00022815	Bark_5671	Cedar	0	Oct-Nov
464	0.0002043	Bark_5671	Cedar	0	Oct-Nov
468	0.00018655	Bark_5671	Cedar	0	Oct-Nov
472	0.0001671	Bark_5671	Cedar	0	Oct-Nov
476	0.00015505	Bark_5671	Cedar	0	Oct-Nov
480	0.00014895	Bark_5671	Cedar	0	Oct-Nov
484	0.0001315	Bark_5671	Cedar	0	Oct-Nov
488	0.00013845	Bark_5671	Cedar	0	Oct-Nov
492	0.0001265	Bark_5671	Cedar	0	Oct-Nov
496	0.00012475	Bark_5671	Cedar	0	Oct-Nov
500	0.0001254	Bark_5671	Cedar	0	Oct-Nov
504	0.0001247	Bark_5671	Cedar	0	Oct-Nov
508	0.0001125	Bark_5671	Cedar	0	Oct-Nov
512	0.000109245	Bark_5671	Cedar	0	Oct-Nov
516	0.000105255	Bark_5671	Cedar	0	Oct-Nov
520	0.0001104	Bark_5671	Cedar	0	Oct-Nov
524	0.00010596	Bark_5671	Cedar	0	Oct-Nov
528	9.899e-05	Bark_5671	Cedar	0	Oct-Nov
532	9.0085e-05	Bark_5671	Cedar	0	Oct-Nov
536	8.7285e-05	Bark_5671	Cedar	0	Oct-Nov
540	9.201e-05	Bark_5671	Cedar	0	Oct-Nov
544	8.58e-05	Bark_5671	Cedar	0	Oct-Nov
548	8.6735e-05	Bark_5671	Cedar	0	Oct-Nov
552	9.4795e-05	Bark_5671	Cedar	0	Oct-Nov
556	7.8745e-05	Bark_5671	Cedar	0	Oct-Nov
560	7.7895e-05	Bark_5671	Cedar	0	Oct-Nov
564	8.72e-05	Bark_5671	Cedar	0	Oct-Nov
568	8.099e-05	Bark_5671	Cedar	0	Oct-Nov
572	7.945e-05	Bark_5671	Cedar	0	Oct-Nov
576	7.2345e-05	Bark_5671	Cedar	0	Oct-Nov
580	7.11e-05	Bark_5671	Cedar	0	Oct-Nov
584	7.1695e-05	Bark_5671	Cedar	0	Oct-Nov
588	5.675e-05	Bark_5671	Cedar	0	Oct-Nov
592	6.0655e-05	Bark_5671	Cedar	0	Oct-Nov
596	6.45e-05	Bark_5671	Cedar	0	Oct-Nov
600	6.247e-05	Bark_5671	Cedar	0	Oct-Nov
604	6.8005e-05	Bark_5671	Cedar	0	Oct-Nov
608	6.8235e-05	Bark_5671	Cedar	0	Oct-Nov
612	6.281e-05	Bark_5671	Cedar	0	Oct-Nov
616	6.003e-05	Bark_5671	Cedar	0	Oct-Nov
620	5.124e-05	Bark_5671	Cedar	0	Oct-Nov
624	5.245e-05	Bark_5671	Cedar	0	Oct-Nov
628	5.849e-05	Bark_5671	Cedar	0	Oct-Nov
632	5.839e-05	Bark_5671	Cedar	0	Oct-Nov
636	4.5875e-05	Bark_5671	Cedar	0	Oct-Nov
640	6.0155e-05	Bark_5671	Cedar	0	Oct-Nov
644	5.0955e-05	Bark_5671	Cedar	0	Oct-Nov
648	5.989e-05	Bark_5671	Cedar	0	Oct-Nov
652	5.304e-05	Bark_5671	Cedar	0	Oct-Nov
656	5.6125e-05	Bark_5671	Cedar	0	Oct-Nov
660	3.6145e-05	Bark_5671	Cedar	0	Oct-Nov
664	5.133e-05	Bark_5671	Cedar	0	Oct-Nov
668	4.8445e-05	Bark_5671	Cedar	0	Oct-Nov
672	5.289e-05	Bark_5671	Cedar	0	Oct-Nov
676	6.783e-05	Bark_5671	Cedar	0	Oct-Nov
680	6.3705e-05	Bark_5671	Cedar	0	Oct-Nov
684	7.8985e-05	Bark_5671	Cedar	0	Oct-Nov
688	7.858e-05	Bark_5671	Cedar	0	Oct-Nov
692	6.605e-05	Bark_5671	Cedar	0	Oct-Nov
696	6.7715e-05	Bark_5671	Cedar	0	Oct-Nov
700	9.7165e-05	Bark_5671	Cedar	0	Oct-Nov
704	6.857e-05	Bark_5671	Cedar	0	Oct-Nov
708	4.331e-05	Bark_5671	Cedar	0	Oct-Nov
712	5.632e-05	Bark_5671	Cedar	0	Oct-Nov
716	0.0001397	Bark_5671	Cedar	0	Oct-Nov
720	0.0003602	Bark_5671	Cedar	0	Oct-Nov
724	0.00107835	Bark_5671	Cedar	0	Oct-Nov
728	0.0027925	Bark_5671	Cedar	0	Oct-Nov
732	0.0062585	Bark_5671	Cedar	0	Oct-Nov
736	0.0090155	Bark_5671	Cedar	0	Oct-Nov
740	0.0105845	Bark_5671	Cedar	0	Oct-Nov
744	0.010823	Bark_5671	Cedar	0	Oct-Nov
748	0.0100645	Bark_5671	Cedar	0	Oct-Nov
752	0.0089785	Bark_5671	Cedar	0	Oct-Nov
756	0.0076015	Bark_5671	Cedar	0	Oct-Nov
760	0.0060175	Bark_5671	Cedar	0	Oct-Nov
764	0.004668	Bark_5671	Cedar	0	Oct-Nov
768	0.0036	Bark_5671	Cedar	0	Oct-Nov
772	0.002941	Bark_5671	Cedar	0	Oct-Nov
776	0.002215	Bark_5671	Cedar	0	Oct-Nov
780	0.0017155	Bark_5671	Cedar	0	Oct-Nov
380	0.06858	Rub_5685	Cedar	1	Oct-Nov
384	0.029225	Rub_5685	Cedar	1	Oct-Nov
388	0.01213	Rub_5685	Cedar	1	Oct-Nov
392	0.004931	Rub_5685	Cedar	1	Oct-Nov
396	0.0022325	Rub_5685	Cedar	1	Oct-Nov
400	0.001323	Rub_5685	Cedar	1	Oct-Nov
404	0.00101675	Rub_5685	Cedar	1	Oct-Nov
408	0.00088045	Rub_5685	Cedar	1	Oct-Nov
412	0.00079635	Rub_5685	Cedar	1	Oct-Nov
416	0.0007402	Rub_5685	Cedar	1	Oct-Nov
420	0.0006957	Rub_5685	Cedar	1	Oct-Nov
424	0.0006611	Rub_5685	Cedar	1	Oct-Nov
428	0.0006304	Rub_5685	Cedar	1	Oct-Nov
432	0.0005834	Rub_5685	Cedar	1	Oct-Nov
436	0.00057305	Rub_5685	Cedar	1	Oct-Nov
440	0.0005425	Rub_5685	Cedar	1	Oct-Nov
444	0.00051955	Rub_5685	Cedar	1	Oct-Nov
448	0.000504	Rub_5685	Cedar	1	Oct-Nov
452	0.000492	Rub_5685	Cedar	1	Oct-Nov
456	0.0004775	Rub_5685	Cedar	1	Oct-Nov
460	0.00045585	Rub_5685	Cedar	1	Oct-Nov
464	0.0004371	Rub_5685	Cedar	1	Oct-Nov
468	0.0004125	Rub_5685	Cedar	1	Oct-Nov
472	0.00039795	Rub_5685	Cedar	1	Oct-Nov
476	0.00038185	Rub_5685	Cedar	1	Oct-Nov
480	0.00037915	Rub_5685	Cedar	1	Oct-Nov
484	0.00037135	Rub_5685	Cedar	1	Oct-Nov
488	0.00036785	Rub_5685	Cedar	1	Oct-Nov
492	0.00037005	Rub_5685	Cedar	1	Oct-Nov
496	0.00036325	Rub_5685	Cedar	1	Oct-Nov
500	0.00036145	Rub_5685	Cedar	1	Oct-Nov
504	0.00035875	Rub_5685	Cedar	1	Oct-Nov
508	0.00035285	Rub_5685	Cedar	1	Oct-Nov
512	0.00034355	Rub_5685	Cedar	1	Oct-Nov
516	0.00034205	Rub_5685	Cedar	1	Oct-Nov
520	0.00033445	Rub_5685	Cedar	1	Oct-Nov
524	0.0003227	Rub_5685	Cedar	1	Oct-Nov
528	0.00032685	Rub_5685	Cedar	1	Oct-Nov
532	0.00030865	Rub_5685	Cedar	1	Oct-Nov
536	0.0003047	Rub_5685	Cedar	1	Oct-Nov
540	0.0002976	Rub_5685	Cedar	1	Oct-Nov
544	0.00029305	Rub_5685	Cedar	1	Oct-Nov
548	0.0002818	Rub_5685	Cedar	1	Oct-Nov
552	0.00027945	Rub_5685	Cedar	1	Oct-Nov
556	0.0002667	Rub_5685	Cedar	1	Oct-Nov
560	0.00025645	Rub_5685	Cedar	1	Oct-Nov
564	0.00024745	Rub_5685	Cedar	1	Oct-Nov
568	0.0002395	Rub_5685	Cedar	1	Oct-Nov
572	0.0002306	Rub_5685	Cedar	1	Oct-Nov
576	0.0002284	Rub_5685	Cedar	1	Oct-Nov
580	0.0002195	Rub_5685	Cedar	1	Oct-Nov
584	0.0002049	Rub_5685	Cedar	1	Oct-Nov
588	0.0001939	Rub_5685	Cedar	1	Oct-Nov
592	0.0001989	Rub_5685	Cedar	1	Oct-Nov
596	0.00019195	Rub_5685	Cedar	1	Oct-Nov
600	0.00018695	Rub_5685	Cedar	1	Oct-Nov
604	0.0001822	Rub_5685	Cedar	1	Oct-Nov
608	0.00015985	Rub_5685	Cedar	1	Oct-Nov
612	0.0001623	Rub_5685	Cedar	1	Oct-Nov
616	0.0001531	Rub_5685	Cedar	1	Oct-Nov
620	0.0001483	Rub_5685	Cedar	1	Oct-Nov
624	0.0001462	Rub_5685	Cedar	1	Oct-Nov
628	0.00012865	Rub_5685	Cedar	1	Oct-Nov
632	0.00013795	Rub_5685	Cedar	1	Oct-Nov
636	0.0001266	Rub_5685	Cedar	1	Oct-Nov
640	0.00010234	Rub_5685	Cedar	1	Oct-Nov
644	0.00011355	Rub_5685	Cedar	1	Oct-Nov
648	0.0001148	Rub_5685	Cedar	1	Oct-Nov
652	0.0001068	Rub_5685	Cedar	1	Oct-Nov
656	0.00010846	Rub_5685	Cedar	1	Oct-Nov
660	0.000111175	Rub_5685	Cedar	1	Oct-Nov
664	0.00010302	Rub_5685	Cedar	1	Oct-Nov
668	0.00011295	Rub_5685	Cedar	1	Oct-Nov
672	0.00010539	Rub_5685	Cedar	1	Oct-Nov
676	0.00012225	Rub_5685	Cedar	1	Oct-Nov
680	0.00011635	Rub_5685	Cedar	1	Oct-Nov
684	8.5805e-05	Rub_5685	Cedar	1	Oct-Nov
688	0.000122	Rub_5685	Cedar	1	Oct-Nov
692	9.463e-05	Rub_5685	Cedar	1	Oct-Nov
696	0.000109225	Rub_5685	Cedar	1	Oct-Nov
700	9.2565e-05	Rub_5685	Cedar	1	Oct-Nov
704	0.00010135	Rub_5685	Cedar	1	Oct-Nov
708	9.9615e-05	Rub_5685	Cedar	1	Oct-Nov
712	0.0001027	Rub_5685	Cedar	1	Oct-Nov
716	0.00015315	Rub_5685	Cedar	1	Oct-Nov
720	0.00043395	Rub_5685	Cedar	1	Oct-Nov
724	0.001267	Rub_5685	Cedar	1	Oct-Nov
728	0.003254	Rub_5685	Cedar	1	Oct-Nov
732	0.00701	Rub_5685	Cedar	1	Oct-Nov
736	0.009854	Rub_5685	Cedar	1	Oct-Nov
740	0.01137	Rub_5685	Cedar	1	Oct-Nov
744	0.011505	Rub_5685	Cedar	1	Oct-Nov
748	0.010785	Rub_5685	Cedar	1	Oct-Nov
752	0.009639	Rub_5685	Cedar	1	Oct-Nov
756	0.0081705	Rub_5685	Cedar	1	Oct-Nov
760	0.0064075	Rub_5685	Cedar	1	Oct-Nov
764	0.005023	Rub_5685	Cedar	1	Oct-Nov
768	0.0038985	Rub_5685	Cedar	1	Oct-Nov
772	0.0030985	Rub_5685	Cedar	1	Oct-Nov
776	0.002309	Rub_5685	Cedar	1	Oct-Nov
780	0.001908	Rub_5685	Cedar	1	Oct-Nov
380	0.05678	Bark_5685	Cedar	0	Oct-Nov
384	0.02396	Bark_5685	Cedar	0	Oct-Nov
388	0.009875	Bark_5685	Cedar	0	Oct-Nov
392	0.0040095	Bark_5685	Cedar	0	Oct-Nov
396	0.0018225	Bark_5685	Cedar	0	Oct-Nov
400	0.0010825	Bark_5685	Cedar	0	Oct-Nov
404	0.00083405	Bark_5685	Cedar	0	Oct-Nov
408	0.00072975	Bark_5685	Cedar	0	Oct-Nov
412	0.0006486	Bark_5685	Cedar	0	Oct-Nov
416	0.0005824	Bark_5685	Cedar	0	Oct-Nov
420	0.00053325	Bark_5685	Cedar	0	Oct-Nov
424	0.00049825	Bark_5685	Cedar	0	Oct-Nov
428	0.00046825	Bark_5685	Cedar	0	Oct-Nov
432	0.0004374	Bark_5685	Cedar	0	Oct-Nov
436	0.0004034	Bark_5685	Cedar	0	Oct-Nov
440	0.0003721	Bark_5685	Cedar	0	Oct-Nov
444	0.00034425	Bark_5685	Cedar	0	Oct-Nov
448	0.00031925	Bark_5685	Cedar	0	Oct-Nov
452	0.0003007	Bark_5685	Cedar	0	Oct-Nov
456	0.0002871	Bark_5685	Cedar	0	Oct-Nov
460	0.0002556	Bark_5685	Cedar	0	Oct-Nov
464	0.00024015	Bark_5685	Cedar	0	Oct-Nov
468	0.00022065	Bark_5685	Cedar	0	Oct-Nov
472	0.0002112	Bark_5685	Cedar	0	Oct-Nov
476	0.00019235	Bark_5685	Cedar	0	Oct-Nov
480	0.000194	Bark_5685	Cedar	0	Oct-Nov
484	0.00018485	Bark_5685	Cedar	0	Oct-Nov
488	0.00018445	Bark_5685	Cedar	0	Oct-Nov
492	0.00018055	Bark_5685	Cedar	0	Oct-Nov
496	0.00017725	Bark_5685	Cedar	0	Oct-Nov
500	0.0001725	Bark_5685	Cedar	0	Oct-Nov
504	0.0001695	Bark_5685	Cedar	0	Oct-Nov
508	0.0001605	Bark_5685	Cedar	0	Oct-Nov
512	0.000151565	Bark_5685	Cedar	0	Oct-Nov
516	0.00015271	Bark_5685	Cedar	0	Oct-Nov
520	0.000148125	Bark_5685	Cedar	0	Oct-Nov
524	0.0001522	Bark_5685	Cedar	0	Oct-Nov
528	0.00014685	Bark_5685	Cedar	0	Oct-Nov
532	0.000146295	Bark_5685	Cedar	0	Oct-Nov
536	0.000139695	Bark_5685	Cedar	0	Oct-Nov
540	0.000136145	Bark_5685	Cedar	0	Oct-Nov
544	0.00013191	Bark_5685	Cedar	0	Oct-Nov
548	0.000122645	Bark_5685	Cedar	0	Oct-Nov
552	0.000117825	Bark_5685	Cedar	0	Oct-Nov
556	0.00011452	Bark_5685	Cedar	0	Oct-Nov
560	0.00011244	Bark_5685	Cedar	0	Oct-Nov
564	0.00010599	Bark_5685	Cedar	0	Oct-Nov
568	0.000102445	Bark_5685	Cedar	0	Oct-Nov
572	0.00010013	Bark_5685	Cedar	0	Oct-Nov
576	9.94e-05	Bark_5685	Cedar	0	Oct-Nov
580	9.342e-05	Bark_5685	Cedar	0	Oct-Nov
584	9.526e-05	Bark_5685	Cedar	0	Oct-Nov
588	9.2995e-05	Bark_5685	Cedar	0	Oct-Nov
592	8.6015e-05	Bark_5685	Cedar	0	Oct-Nov
596	8.482e-05	Bark_5685	Cedar	0	Oct-Nov
600	8.309e-05	Bark_5685	Cedar	0	Oct-Nov
604	8.082e-05	Bark_5685	Cedar	0	Oct-Nov
608	7.5805e-05	Bark_5685	Cedar	0	Oct-Nov
612	7.056e-05	Bark_5685	Cedar	0	Oct-Nov
616	7.0185e-05	Bark_5685	Cedar	0	Oct-Nov
620	7.683e-05	Bark_5685	Cedar	0	Oct-Nov
624	6.918e-05	Bark_5685	Cedar	0	Oct-Nov
628	6.7865e-05	Bark_5685	Cedar	0	Oct-Nov
632	5.959e-05	Bark_5685	Cedar	0	Oct-Nov
636	6.216e-05	Bark_5685	Cedar	0	Oct-Nov
640	6.083e-05	Bark_5685	Cedar	0	Oct-Nov
644	5.2855e-05	Bark_5685	Cedar	0	Oct-Nov
648	5.203e-05	Bark_5685	Cedar	0	Oct-Nov
652	6.7025e-05	Bark_5685	Cedar	0	Oct-Nov
656	4.9055e-05	Bark_5685	Cedar	0	Oct-Nov
660	4.29e-05	Bark_5685	Cedar	0	Oct-Nov
664	4.2165e-05	Bark_5685	Cedar	0	Oct-Nov
668	5.298e-05	Bark_5685	Cedar	0	Oct-Nov
672	6.4215e-05	Bark_5685	Cedar	0	Oct-Nov
676	7.431e-05	Bark_5685	Cedar	0	Oct-Nov
680	9.951e-05	Bark_5685	Cedar	0	Oct-Nov
684	9.102e-05	Bark_5685	Cedar	0	Oct-Nov
688	8.829e-05	Bark_5685	Cedar	0	Oct-Nov
692	8.844e-05	Bark_5685	Cedar	0	Oct-Nov
696	8.1e-05	Bark_5685	Cedar	0	Oct-Nov
700	6.4305e-05	Bark_5685	Cedar	0	Oct-Nov
704	6.5365e-05	Bark_5685	Cedar	0	Oct-Nov
708	5.493e-05	Bark_5685	Cedar	0	Oct-Nov
712	6.902e-05	Bark_5685	Cedar	0	Oct-Nov
716	0.00014405	Bark_5685	Cedar	0	Oct-Nov
720	0.00038365	Bark_5685	Cedar	0	Oct-Nov
724	0.0010895	Bark_5685	Cedar	0	Oct-Nov
728	0.0027755	Bark_5685	Cedar	0	Oct-Nov
732	0.0059505	Bark_5685	Cedar	0	Oct-Nov
736	0.008363	Bark_5685	Cedar	0	Oct-Nov
740	0.0096825	Bark_5685	Cedar	0	Oct-Nov
744	0.0097905	Bark_5685	Cedar	0	Oct-Nov
748	0.009064	Bark_5685	Cedar	0	Oct-Nov
752	0.0080945	Bark_5685	Cedar	0	Oct-Nov
756	0.0068465	Bark_5685	Cedar	0	Oct-Nov
760	0.005377	Bark_5685	Cedar	0	Oct-Nov
764	0.0041205	Bark_5685	Cedar	0	Oct-Nov
768	0.003295	Bark_5685	Cedar	0	Oct-Nov
772	0.002641	Bark_5685	Cedar	0	Oct-Nov
776	0.001988	Bark_5685	Cedar	0	Oct-Nov
780	0.001729	Bark_5685	Cedar	0	Oct-Nov
380	0.088275	Rub_5418	Dead	1	Sep-Oct
384	0.039	Rub_5418	Dead	1	Sep-Oct
388	0.01647	Rub_5418	Dead	1	Sep-Oct
392	0.0066325	Rub_5418	Dead	1	Sep-Oct
396	0.0027945	Rub_5418	Dead	1	Sep-Oct
400	0.001538	Rub_5418	Dead	1	Sep-Oct
404	0.001147	Rub_5418	Dead	1	Sep-Oct
408	0.00097795	Rub_5418	Dead	1	Sep-Oct
412	0.0009136	Rub_5418	Dead	1	Sep-Oct
416	0.0008676	Rub_5418	Dead	1	Sep-Oct
420	0.00083125	Rub_5418	Dead	1	Sep-Oct
424	0.0008128	Rub_5418	Dead	1	Sep-Oct
428	0.0007878	Rub_5418	Dead	1	Sep-Oct
432	0.00076765	Rub_5418	Dead	1	Sep-Oct
436	0.00074435	Rub_5418	Dead	1	Sep-Oct
440	0.00073695	Rub_5418	Dead	1	Sep-Oct
444	0.00071025	Rub_5418	Dead	1	Sep-Oct
448	0.0007091	Rub_5418	Dead	1	Sep-Oct
452	0.0006898	Rub_5418	Dead	1	Sep-Oct
456	0.00068915	Rub_5418	Dead	1	Sep-Oct
460	0.0006721	Rub_5418	Dead	1	Sep-Oct
464	0.00065235	Rub_5418	Dead	1	Sep-Oct
468	0.0006255	Rub_5418	Dead	1	Sep-Oct
472	0.00062065	Rub_5418	Dead	1	Sep-Oct
476	0.00059835	Rub_5418	Dead	1	Sep-Oct
480	0.0005718	Rub_5418	Dead	1	Sep-Oct
484	0.0005884	Rub_5418	Dead	1	Sep-Oct
488	0.00056555	Rub_5418	Dead	1	Sep-Oct
492	0.00055975	Rub_5418	Dead	1	Sep-Oct
496	0.00056025	Rub_5418	Dead	1	Sep-Oct
500	0.00055705	Rub_5418	Dead	1	Sep-Oct
504	0.0005566	Rub_5418	Dead	1	Sep-Oct
508	0.0005324	Rub_5418	Dead	1	Sep-Oct
512	0.0005282	Rub_5418	Dead	1	Sep-Oct
516	0.0005282	Rub_5418	Dead	1	Sep-Oct
520	0.0005115	Rub_5418	Dead	1	Sep-Oct
524	0.00050515	Rub_5418	Dead	1	Sep-Oct
528	0.00049245	Rub_5418	Dead	1	Sep-Oct
532	0.00048215	Rub_5418	Dead	1	Sep-Oct
536	0.00047025	Rub_5418	Dead	1	Sep-Oct
540	0.00045575	Rub_5418	Dead	1	Sep-Oct
544	0.00043975	Rub_5418	Dead	1	Sep-Oct
548	0.00043745	Rub_5418	Dead	1	Sep-Oct
552	0.000418	Rub_5418	Dead	1	Sep-Oct
556	0.00040815	Rub_5418	Dead	1	Sep-Oct
560	0.0004132	Rub_5418	Dead	1	Sep-Oct
564	0.00039495	Rub_5418	Dead	1	Sep-Oct
568	0.000373	Rub_5418	Dead	1	Sep-Oct
572	0.0003657	Rub_5418	Dead	1	Sep-Oct
576	0.0003498	Rub_5418	Dead	1	Sep-Oct
580	0.0003452	Rub_5418	Dead	1	Sep-Oct
584	0.0003415	Rub_5418	Dead	1	Sep-Oct
588	0.00032245	Rub_5418	Dead	1	Sep-Oct
592	0.00030595	Rub_5418	Dead	1	Sep-Oct
596	0.0002977	Rub_5418	Dead	1	Sep-Oct
600	0.0002846	Rub_5418	Dead	1	Sep-Oct
604	0.0002732	Rub_5418	Dead	1	Sep-Oct
608	0.0002683	Rub_5418	Dead	1	Sep-Oct
612	0.00024285	Rub_5418	Dead	1	Sep-Oct
616	0.00024345	Rub_5418	Dead	1	Sep-Oct
620	0.0002359	Rub_5418	Dead	1	Sep-Oct
624	0.0002203	Rub_5418	Dead	1	Sep-Oct
628	0.00021505	Rub_5418	Dead	1	Sep-Oct
632	0.00022705	Rub_5418	Dead	1	Sep-Oct
636	0.00019695	Rub_5418	Dead	1	Sep-Oct
640	0.00020185	Rub_5418	Dead	1	Sep-Oct
644	0.0001956	Rub_5418	Dead	1	Sep-Oct
648	0.00017995	Rub_5418	Dead	1	Sep-Oct
652	0.0001703	Rub_5418	Dead	1	Sep-Oct
656	0.0001653	Rub_5418	Dead	1	Sep-Oct
660	0.00013875	Rub_5418	Dead	1	Sep-Oct
664	0.0001277	Rub_5418	Dead	1	Sep-Oct
668	0.00013675	Rub_5418	Dead	1	Sep-Oct
672	0.00011675	Rub_5418	Dead	1	Sep-Oct
676	0.000127	Rub_5418	Dead	1	Sep-Oct
680	0.00012765	Rub_5418	Dead	1	Sep-Oct
684	0.00011046	Rub_5418	Dead	1	Sep-Oct
688	0.000116085	Rub_5418	Dead	1	Sep-Oct
692	9.6745e-05	Rub_5418	Dead	1	Sep-Oct
696	0.0001144	Rub_5418	Dead	1	Sep-Oct
700	0.00010549	Rub_5418	Dead	1	Sep-Oct
704	8.9705e-05	Rub_5418	Dead	1	Sep-Oct
708	8.893e-05	Rub_5418	Dead	1	Sep-Oct
712	0.00014765	Rub_5418	Dead	1	Sep-Oct
716	0.00011925	Rub_5418	Dead	1	Sep-Oct
720	0.0003385	Rub_5418	Dead	1	Sep-Oct
724	0.0009875	Rub_5418	Dead	1	Sep-Oct
728	0.002815	Rub_5418	Dead	1	Sep-Oct
732	0.0065355	Rub_5418	Dead	1	Sep-Oct
736	0.0100165	Rub_5418	Dead	1	Sep-Oct
740	0.0124	Rub_5418	Dead	1	Sep-Oct
744	0.013185	Rub_5418	Dead	1	Sep-Oct
748	0.012755	Rub_5418	Dead	1	Sep-Oct
752	0.01187	Rub_5418	Dead	1	Sep-Oct
756	0.010325	Rub_5418	Dead	1	Sep-Oct
760	0.0083645	Rub_5418	Dead	1	Sep-Oct
764	0.006617	Rub_5418	Dead	1	Sep-Oct
768	0.005366	Rub_5418	Dead	1	Sep-Oct
772	0.004326	Rub_5418	Dead	1	Sep-Oct
776	0.0033225	Rub_5418	Dead	1	Sep-Oct
780	0.00246	Rub_5418	Dead	1	Sep-Oct
380	0.03738	Rub_6202	Dogwood	1	Sept-Oct
384	0.01677	Rub_6202	Dogwood	1	Sept-Oct
388	0.00725	Rub_6202	Dogwood	1	Sept-Oct
392	0.002992	Rub_6202	Dogwood	1	Sept-Oct
396	0.0013055	Rub_6202	Dogwood	1	Sept-Oct
400	0.0007447	Rub_6202	Dogwood	1	Sept-Oct
404	0.00056795	Rub_6202	Dogwood	1	Sept-Oct
408	0.00051175	Rub_6202	Dogwood	1	Sept-Oct
412	0.00049125	Rub_6202	Dogwood	1	Sept-Oct
416	0.00047895	Rub_6202	Dogwood	1	Sept-Oct
420	0.0004805	Rub_6202	Dogwood	1	Sept-Oct
424	0.0004828	Rub_6202	Dogwood	1	Sept-Oct
428	0.0004781	Rub_6202	Dogwood	1	Sept-Oct
432	0.0004718	Rub_6202	Dogwood	1	Sept-Oct
436	0.0004618	Rub_6202	Dogwood	1	Sept-Oct
440	0.00045495	Rub_6202	Dogwood	1	Sept-Oct
444	0.00044435	Rub_6202	Dogwood	1	Sept-Oct
448	0.00043815	Rub_6202	Dogwood	1	Sept-Oct
452	0.0004287	Rub_6202	Dogwood	1	Sept-Oct
456	0.0004198	Rub_6202	Dogwood	1	Sept-Oct
460	0.00039775	Rub_6202	Dogwood	1	Sept-Oct
464	0.00038045	Rub_6202	Dogwood	1	Sept-Oct
468	0.00037315	Rub_6202	Dogwood	1	Sept-Oct
472	0.000354	Rub_6202	Dogwood	1	Sept-Oct
476	0.0003305	Rub_6202	Dogwood	1	Sept-Oct
480	0.000325	Rub_6202	Dogwood	1	Sept-Oct
484	0.0003097	Rub_6202	Dogwood	1	Sept-Oct
488	0.0002881	Rub_6202	Dogwood	1	Sept-Oct
492	0.0002803	Rub_6202	Dogwood	1	Sept-Oct
496	0.00027005	Rub_6202	Dogwood	1	Sept-Oct
500	0.00026015	Rub_6202	Dogwood	1	Sept-Oct
504	0.00024755	Rub_6202	Dogwood	1	Sept-Oct
508	0.0002282	Rub_6202	Dogwood	1	Sept-Oct
512	0.00021865	Rub_6202	Dogwood	1	Sept-Oct
516	0.000212	Rub_6202	Dogwood	1	Sept-Oct
520	0.0002008	Rub_6202	Dogwood	1	Sept-Oct
524	0.00018905	Rub_6202	Dogwood	1	Sept-Oct
528	0.00017975	Rub_6202	Dogwood	1	Sept-Oct
532	0.00016625	Rub_6202	Dogwood	1	Sept-Oct
536	0.0001648	Rub_6202	Dogwood	1	Sept-Oct
540	0.00015665	Rub_6202	Dogwood	1	Sept-Oct
544	0.0001491	Rub_6202	Dogwood	1	Sept-Oct
548	0.00014015	Rub_6202	Dogwood	1	Sept-Oct
552	0.0001366	Rub_6202	Dogwood	1	Sept-Oct
556	0.000135	Rub_6202	Dogwood	1	Sept-Oct
560	0.0001224	Rub_6202	Dogwood	1	Sept-Oct
564	0.0001159	Rub_6202	Dogwood	1	Sept-Oct
568	0.00011075	Rub_6202	Dogwood	1	Sept-Oct
572	0.00010615	Rub_6202	Dogwood	1	Sept-Oct
576	9.899e-05	Rub_6202	Dogwood	1	Sept-Oct
580	9.965e-05	Rub_6202	Dogwood	1	Sept-Oct
584	9.003e-05	Rub_6202	Dogwood	1	Sept-Oct
588	8.8965e-05	Rub_6202	Dogwood	1	Sept-Oct
592	8.243e-05	Rub_6202	Dogwood	1	Sept-Oct
596	7.944e-05	Rub_6202	Dogwood	1	Sept-Oct
600	7.6735e-05	Rub_6202	Dogwood	1	Sept-Oct
604	7.121e-05	Rub_6202	Dogwood	1	Sept-Oct
608	8.002e-05	Rub_6202	Dogwood	1	Sept-Oct
612	7.132e-05	Rub_6202	Dogwood	1	Sept-Oct
616	6.7395e-05	Rub_6202	Dogwood	1	Sept-Oct
620	5.6335e-05	Rub_6202	Dogwood	1	Sept-Oct
624	5.797e-05	Rub_6202	Dogwood	1	Sept-Oct
628	5.6805e-05	Rub_6202	Dogwood	1	Sept-Oct
632	5.705e-05	Rub_6202	Dogwood	1	Sept-Oct
636	5.326e-05	Rub_6202	Dogwood	1	Sept-Oct
640	5.0335e-05	Rub_6202	Dogwood	1	Sept-Oct
644	5.439e-05	Rub_6202	Dogwood	1	Sept-Oct
648	4.3585e-05	Rub_6202	Dogwood	1	Sept-Oct
652	4.6915e-05	Rub_6202	Dogwood	1	Sept-Oct
656	4.4505e-05	Rub_6202	Dogwood	1	Sept-Oct
660	3.3135e-05	Rub_6202	Dogwood	1	Sept-Oct
664	3.3405e-05	Rub_6202	Dogwood	1	Sept-Oct
668	3.723e-05	Rub_6202	Dogwood	1	Sept-Oct
672	3.7025e-05	Rub_6202	Dogwood	1	Sept-Oct
676	4.31e-05	Rub_6202	Dogwood	1	Sept-Oct
680	3.1185e-05	Rub_6202	Dogwood	1	Sept-Oct
684	2.916e-05	Rub_6202	Dogwood	1	Sept-Oct
688	3.022e-05	Rub_6202	Dogwood	1	Sept-Oct
692	3.7455e-05	Rub_6202	Dogwood	1	Sept-Oct
696	4.335e-05	Rub_6202	Dogwood	1	Sept-Oct
700	4.6965e-05	Rub_6202	Dogwood	1	Sept-Oct
704	2.9475e-05	Rub_6202	Dogwood	1	Sept-Oct
708	3.449e-05	Rub_6202	Dogwood	1	Sept-Oct
712	2.9225e-05	Rub_6202	Dogwood	1	Sept-Oct
716	6.797e-05	Rub_6202	Dogwood	1	Sept-Oct
720	0.00015555	Rub_6202	Dogwood	1	Sept-Oct
724	0.00045755	Rub_6202	Dogwood	1	Sept-Oct
728	0.001267	Rub_6202	Dogwood	1	Sept-Oct
732	0.0029005	Rub_6202	Dogwood	1	Sept-Oct
736	0.004369	Rub_6202	Dogwood	1	Sept-Oct
740	0.005339	Rub_6202	Dogwood	1	Sept-Oct
744	0.0056255	Rub_6202	Dogwood	1	Sept-Oct
748	0.0054515	Rub_6202	Dogwood	1	Sept-Oct
752	0.004981	Rub_6202	Dogwood	1	Sept-Oct
756	0.0043385	Rub_6202	Dogwood	1	Sept-Oct
760	0.003518	Rub_6202	Dogwood	1	Sept-Oct
764	0.0028045	Rub_6202	Dogwood	1	Sept-Oct
768	0.0022835	Rub_6202	Dogwood	1	Sept-Oct
772	0.001898	Rub_6202	Dogwood	1	Sept-Oct
776	0.0014765	Rub_6202	Dogwood	1	Sept-Oct
780	0.001201	Rub_6202	Dogwood	1	Sept-Oct
380	0.03503	Rub_5217	Dogwood	1	Sept-Oct
384	0.01561	Rub_5217	Dogwood	1	Sept-Oct
388	0.006797	Rub_5217	Dogwood	1	Sept-Oct
392	0.0029665	Rub_5217	Dogwood	1	Sept-Oct
396	0.00152	Rub_5217	Dogwood	1	Sept-Oct
400	0.0010709	Rub_5217	Dogwood	1	Sept-Oct
404	0.00095345	Rub_5217	Dogwood	1	Sept-Oct
408	0.0009403	Rub_5217	Dogwood	1	Sept-Oct
412	0.0009415	Rub_5217	Dogwood	1	Sept-Oct
416	0.00094645	Rub_5217	Dogwood	1	Sept-Oct
420	0.00094705	Rub_5217	Dogwood	1	Sept-Oct
424	0.000944	Rub_5217	Dogwood	1	Sept-Oct
428	0.00094005	Rub_5217	Dogwood	1	Sept-Oct
432	0.0009221	Rub_5217	Dogwood	1	Sept-Oct
436	0.0009084	Rub_5217	Dogwood	1	Sept-Oct
440	0.0008819	Rub_5217	Dogwood	1	Sept-Oct
444	0.0008534	Rub_5217	Dogwood	1	Sept-Oct
448	0.00082485	Rub_5217	Dogwood	1	Sept-Oct
452	0.0008006	Rub_5217	Dogwood	1	Sept-Oct
456	0.00076235	Rub_5217	Dogwood	1	Sept-Oct
460	0.0007345	Rub_5217	Dogwood	1	Sept-Oct
464	0.0006978	Rub_5217	Dogwood	1	Sept-Oct
468	0.0006615	Rub_5217	Dogwood	1	Sept-Oct
472	0.00062635	Rub_5217	Dogwood	1	Sept-Oct
476	0.0005965	Rub_5217	Dogwood	1	Sept-Oct
480	0.0005723	Rub_5217	Dogwood	1	Sept-Oct
484	0.0005384	Rub_5217	Dogwood	1	Sept-Oct
488	0.00051715	Rub_5217	Dogwood	1	Sept-Oct
492	0.00049585	Rub_5217	Dogwood	1	Sept-Oct
496	0.0004749	Rub_5217	Dogwood	1	Sept-Oct
500	0.0004524	Rub_5217	Dogwood	1	Sept-Oct
504	0.0004355	Rub_5217	Dogwood	1	Sept-Oct
508	0.00041585	Rub_5217	Dogwood	1	Sept-Oct
512	0.00039075	Rub_5217	Dogwood	1	Sept-Oct
516	0.00037455	Rub_5217	Dogwood	1	Sept-Oct
520	0.0003615	Rub_5217	Dogwood	1	Sept-Oct
524	0.0003429	Rub_5217	Dogwood	1	Sept-Oct
528	0.0003275	Rub_5217	Dogwood	1	Sept-Oct
532	0.0003153	Rub_5217	Dogwood	1	Sept-Oct
536	0.0003021	Rub_5217	Dogwood	1	Sept-Oct
540	0.0002904	Rub_5217	Dogwood	1	Sept-Oct
544	0.00027615	Rub_5217	Dogwood	1	Sept-Oct
548	0.00026055	Rub_5217	Dogwood	1	Sept-Oct
552	0.0002541	Rub_5217	Dogwood	1	Sept-Oct
556	0.0002419	Rub_5217	Dogwood	1	Sept-Oct
560	0.0002302	Rub_5217	Dogwood	1	Sept-Oct
564	0.0002198	Rub_5217	Dogwood	1	Sept-Oct
568	0.0002141	Rub_5217	Dogwood	1	Sept-Oct
572	0.000198	Rub_5217	Dogwood	1	Sept-Oct
576	0.0001943	Rub_5217	Dogwood	1	Sept-Oct
580	0.00018625	Rub_5217	Dogwood	1	Sept-Oct
584	0.0001786	Rub_5217	Dogwood	1	Sept-Oct
588	0.000176	Rub_5217	Dogwood	1	Sept-Oct
592	0.00016195	Rub_5217	Dogwood	1	Sept-Oct
596	0.0001498	Rub_5217	Dogwood	1	Sept-Oct
600	0.00014725	Rub_5217	Dogwood	1	Sept-Oct
604	0.00015035	Rub_5217	Dogwood	1	Sept-Oct
608	0.000134115	Rub_5217	Dogwood	1	Sept-Oct
612	0.000131845	Rub_5217	Dogwood	1	Sept-Oct
616	0.000123895	Rub_5217	Dogwood	1	Sept-Oct
620	0.00011832	Rub_5217	Dogwood	1	Sept-Oct
624	0.000117925	Rub_5217	Dogwood	1	Sept-Oct
628	0.000112525	Rub_5217	Dogwood	1	Sept-Oct
632	0.000106255	Rub_5217	Dogwood	1	Sept-Oct
636	0.000105925	Rub_5217	Dogwood	1	Sept-Oct
640	9.643e-05	Rub_5217	Dogwood	1	Sept-Oct
644	9.447e-05	Rub_5217	Dogwood	1	Sept-Oct
648	9.095e-05	Rub_5217	Dogwood	1	Sept-Oct
652	8.358e-05	Rub_5217	Dogwood	1	Sept-Oct
656	8.9885e-05	Rub_5217	Dogwood	1	Sept-Oct
660	8.052e-05	Rub_5217	Dogwood	1	Sept-Oct
664	7.634e-05	Rub_5217	Dogwood	1	Sept-Oct
668	9.0855e-05	Rub_5217	Dogwood	1	Sept-Oct
672	8.975e-05	Rub_5217	Dogwood	1	Sept-Oct
676	8.843e-05	Rub_5217	Dogwood	1	Sept-Oct
680	9.899e-05	Rub_5217	Dogwood	1	Sept-Oct
684	8.1145e-05	Rub_5217	Dogwood	1	Sept-Oct
688	8.2465e-05	Rub_5217	Dogwood	1	Sept-Oct
692	6.512e-05	Rub_5217	Dogwood	1	Sept-Oct
696	6.9185e-05	Rub_5217	Dogwood	1	Sept-Oct
700	7.1195e-05	Rub_5217	Dogwood	1	Sept-Oct
704	5.9945e-05	Rub_5217	Dogwood	1	Sept-Oct
708	6.3295e-05	Rub_5217	Dogwood	1	Sept-Oct
712	6.2625e-05	Rub_5217	Dogwood	1	Sept-Oct
716	7.404e-05	Rub_5217	Dogwood	1	Sept-Oct
720	0.000175	Rub_5217	Dogwood	1	Sept-Oct
724	0.00045565	Rub_5217	Dogwood	1	Sept-Oct
728	0.00118165	Rub_5217	Dogwood	1	Sept-Oct
732	0.00269	Rub_5217	Dogwood	1	Sept-Oct
736	0.0040795	Rub_5217	Dogwood	1	Sept-Oct
740	0.0049785	Rub_5217	Dogwood	1	Sept-Oct
744	0.0052875	Rub_5217	Dogwood	1	Sept-Oct
748	0.00516	Rub_5217	Dogwood	1	Sept-Oct
752	0.004746	Rub_5217	Dogwood	1	Sept-Oct
756	0.0041115	Rub_5217	Dogwood	1	Sept-Oct
760	0.0033335	Rub_5217	Dogwood	1	Sept-Oct
764	0.002665	Rub_5217	Dogwood	1	Sept-Oct
768	0.002134	Rub_5217	Dogwood	1	Sept-Oct
772	0.0017525	Rub_5217	Dogwood	1	Sept-Oct
776	0.00136745	Rub_5217	Dogwood	1	Sept-Oct
780	0.0011386	Rub_5217	Dogwood	1	Sept-Oct
380	0.02007	Bark_5217	Dogwood	0	Sept-Oct
384	0.0085765	Bark_5217	Dogwood	0	Sept-Oct
388	0.0035575	Bark_5217	Dogwood	0	Sept-Oct
392	0.0014575	Bark_5217	Dogwood	0	Sept-Oct
396	0.0006639	Bark_5217	Dogwood	0	Sept-Oct
400	0.000405	Bark_5217	Dogwood	0	Sept-Oct
404	0.00032505	Bark_5217	Dogwood	0	Sept-Oct
408	0.00028925	Bark_5217	Dogwood	0	Sept-Oct
412	0.00027125	Bark_5217	Dogwood	0	Sept-Oct
416	0.0002599	Bark_5217	Dogwood	0	Sept-Oct
420	0.00025095	Bark_5217	Dogwood	0	Sept-Oct
424	0.00024295	Bark_5217	Dogwood	0	Sept-Oct
428	0.0002347	Bark_5217	Dogwood	0	Sept-Oct
432	0.0002222	Bark_5217	Dogwood	0	Sept-Oct
436	0.000216	Bark_5217	Dogwood	0	Sept-Oct
440	0.000206	Bark_5217	Dogwood	0	Sept-Oct
444	0.00019745	Bark_5217	Dogwood	0	Sept-Oct
448	0.00018675	Bark_5217	Dogwood	0	Sept-Oct
452	0.0001788	Bark_5217	Dogwood	0	Sept-Oct
456	0.0001751	Bark_5217	Dogwood	0	Sept-Oct
460	0.00016455	Bark_5217	Dogwood	0	Sept-Oct
464	0.00015985	Bark_5217	Dogwood	0	Sept-Oct
468	0.0001503	Bark_5217	Dogwood	0	Sept-Oct
472	0.00014315	Bark_5217	Dogwood	0	Sept-Oct
476	0.0001376	Bark_5217	Dogwood	0	Sept-Oct
480	0.00013525	Bark_5217	Dogwood	0	Sept-Oct
484	0.0001299	Bark_5217	Dogwood	0	Sept-Oct
488	0.00012565	Bark_5217	Dogwood	0	Sept-Oct
492	0.00012395	Bark_5217	Dogwood	0	Sept-Oct
496	0.000118	Bark_5217	Dogwood	0	Sept-Oct
500	0.0001163	Bark_5217	Dogwood	0	Sept-Oct
504	0.0001114	Bark_5217	Dogwood	0	Sept-Oct
508	0.00011295	Bark_5217	Dogwood	0	Sept-Oct
512	0.000106095	Bark_5217	Dogwood	0	Sept-Oct
516	0.000103645	Bark_5217	Dogwood	0	Sept-Oct
520	0.000101255	Bark_5217	Dogwood	0	Sept-Oct
524	9.9315e-05	Bark_5217	Dogwood	0	Sept-Oct
528	9.557e-05	Bark_5217	Dogwood	0	Sept-Oct
532	9.1895e-05	Bark_5217	Dogwood	0	Sept-Oct
536	8.893e-05	Bark_5217	Dogwood	0	Sept-Oct
540	8.601e-05	Bark_5217	Dogwood	0	Sept-Oct
544	8.3355e-05	Bark_5217	Dogwood	0	Sept-Oct
548	7.7855e-05	Bark_5217	Dogwood	0	Sept-Oct
552	7.4155e-05	Bark_5217	Dogwood	0	Sept-Oct
556	7.349e-05	Bark_5217	Dogwood	0	Sept-Oct
560	7.06e-05	Bark_5217	Dogwood	0	Sept-Oct
564	6.581e-05	Bark_5217	Dogwood	0	Sept-Oct
568	6.602e-05	Bark_5217	Dogwood	0	Sept-Oct
572	6.056e-05	Bark_5217	Dogwood	0	Sept-Oct
576	5.894e-05	Bark_5217	Dogwood	0	Sept-Oct
580	5.852e-05	Bark_5217	Dogwood	0	Sept-Oct
584	5.579e-05	Bark_5217	Dogwood	0	Sept-Oct
588	5.2105e-05	Bark_5217	Dogwood	0	Sept-Oct
592	4.7925e-05	Bark_5217	Dogwood	0	Sept-Oct
596	4.909e-05	Bark_5217	Dogwood	0	Sept-Oct
600	4.625e-05	Bark_5217	Dogwood	0	Sept-Oct
604	4.2115e-05	Bark_5217	Dogwood	0	Sept-Oct
608	4.035e-05	Bark_5217	Dogwood	0	Sept-Oct
612	4.0045e-05	Bark_5217	Dogwood	0	Sept-Oct
616	3.642e-05	Bark_5217	Dogwood	0	Sept-Oct
620	3.5255e-05	Bark_5217	Dogwood	0	Sept-Oct
624	3.524e-05	Bark_5217	Dogwood	0	Sept-Oct
628	3.3695e-05	Bark_5217	Dogwood	0	Sept-Oct
632	3.4375e-05	Bark_5217	Dogwood	0	Sept-Oct
636	3.0985e-05	Bark_5217	Dogwood	0	Sept-Oct
640	3.2945e-05	Bark_5217	Dogwood	0	Sept-Oct
644	3.161e-05	Bark_5217	Dogwood	0	Sept-Oct
648	3.2335e-05	Bark_5217	Dogwood	0	Sept-Oct
652	3.564e-05	Bark_5217	Dogwood	0	Sept-Oct
656	3.619e-05	Bark_5217	Dogwood	0	Sept-Oct
660	3.812e-05	Bark_5217	Dogwood	0	Sept-Oct
664	4.7855e-05	Bark_5217	Dogwood	0	Sept-Oct
668	7.2835e-05	Bark_5217	Dogwood	0	Sept-Oct
672	9.109e-05	Bark_5217	Dogwood	0	Sept-Oct
676	0.00012115	Bark_5217	Dogwood	0	Sept-Oct
680	0.00016805	Bark_5217	Dogwood	0	Sept-Oct
684	0.00020185	Bark_5217	Dogwood	0	Sept-Oct
688	0.0002076	Bark_5217	Dogwood	0	Sept-Oct
692	0.0001754	Bark_5217	Dogwood	0	Sept-Oct
696	0.00014545	Bark_5217	Dogwood	0	Sept-Oct
700	0.00012245	Bark_5217	Dogwood	0	Sept-Oct
704	0.0001164	Bark_5217	Dogwood	0	Sept-Oct
708	0.00012305	Bark_5217	Dogwood	0	Sept-Oct
712	0.0001243	Bark_5217	Dogwood	0	Sept-Oct
716	0.0001297	Bark_5217	Dogwood	0	Sept-Oct
720	0.00018895	Bark_5217	Dogwood	0	Sept-Oct
724	0.00039075	Bark_5217	Dogwood	0	Sept-Oct
728	0.00089385	Bark_5217	Dogwood	0	Sept-Oct
732	0.001874	Bark_5217	Dogwood	0	Sept-Oct
736	0.0027275	Bark_5217	Dogwood	0	Sept-Oct
740	0.003232	Bark_5217	Dogwood	0	Sept-Oct
744	0.003369	Bark_5217	Dogwood	0	Sept-Oct
748	0.003177	Bark_5217	Dogwood	0	Sept-Oct
752	0.0028675	Bark_5217	Dogwood	0	Sept-Oct
756	0.0024605	Bark_5217	Dogwood	0	Sept-Oct
760	0.001954	Bark_5217	Dogwood	0	Sept-Oct
764	0.0015255	Bark_5217	Dogwood	0	Sept-Oct
768	0.0012015	Bark_5217	Dogwood	0	Sept-Oct
772	0.00093585	Bark_5217	Dogwood	0	Sept-Oct
776	0.0007295	Bark_5217	Dogwood	0	Sept-Oct
780	0.0005909	Bark_5217	Dogwood	0	Sept-Oct
380	0.03112	Rub_5280	Dogwood	1	Sept-Oct
384	0.013565	Rub_5280	Dogwood	1	Sept-Oct
388	0.0057145	Rub_5280	Dogwood	1	Sept-Oct
392	0.002311	Rub_5280	Dogwood	1	Sept-Oct
396	0.0010026	Rub_5280	Dogwood	1	Sept-Oct
400	0.00056935	Rub_5280	Dogwood	1	Sept-Oct
404	0.00042015	Rub_5280	Dogwood	1	Sept-Oct
408	0.00036415	Rub_5280	Dogwood	1	Sept-Oct
412	0.00033195	Rub_5280	Dogwood	1	Sept-Oct
416	0.0003157	Rub_5280	Dogwood	1	Sept-Oct
420	0.0002975	Rub_5280	Dogwood	1	Sept-Oct
424	0.0002824	Rub_5280	Dogwood	1	Sept-Oct
428	0.000271	Rub_5280	Dogwood	1	Sept-Oct
432	0.0002581	Rub_5280	Dogwood	1	Sept-Oct
436	0.00024765	Rub_5280	Dogwood	1	Sept-Oct
440	0.0002389	Rub_5280	Dogwood	1	Sept-Oct
444	0.0002264	Rub_5280	Dogwood	1	Sept-Oct
448	0.0002159	Rub_5280	Dogwood	1	Sept-Oct
452	0.00021485	Rub_5280	Dogwood	1	Sept-Oct
456	0.0001982	Rub_5280	Dogwood	1	Sept-Oct
460	0.00019215	Rub_5280	Dogwood	1	Sept-Oct
464	0.00018215	Rub_5280	Dogwood	1	Sept-Oct
468	0.000173	Rub_5280	Dogwood	1	Sept-Oct
472	0.00016105	Rub_5280	Dogwood	1	Sept-Oct
476	0.00015535	Rub_5280	Dogwood	1	Sept-Oct
480	0.0001454	Rub_5280	Dogwood	1	Sept-Oct
484	0.00013845	Rub_5280	Dogwood	1	Sept-Oct
488	0.00014	Rub_5280	Dogwood	1	Sept-Oct
492	0.000135	Rub_5280	Dogwood	1	Sept-Oct
496	0.00013265	Rub_5280	Dogwood	1	Sept-Oct
500	0.00012255	Rub_5280	Dogwood	1	Sept-Oct
504	0.00012315	Rub_5280	Dogwood	1	Sept-Oct
508	0.0001168	Rub_5280	Dogwood	1	Sept-Oct
512	0.00011281	Rub_5280	Dogwood	1	Sept-Oct
516	0.000109755	Rub_5280	Dogwood	1	Sept-Oct
520	0.0001081	Rub_5280	Dogwood	1	Sept-Oct
524	0.00010213	Rub_5280	Dogwood	1	Sept-Oct
528	9.6985e-05	Rub_5280	Dogwood	1	Sept-Oct
532	9.2885e-05	Rub_5280	Dogwood	1	Sept-Oct
536	8.769e-05	Rub_5280	Dogwood	1	Sept-Oct
540	8.945e-05	Rub_5280	Dogwood	1	Sept-Oct
544	8.485e-05	Rub_5280	Dogwood	1	Sept-Oct
548	8.1265e-05	Rub_5280	Dogwood	1	Sept-Oct
552	7.848e-05	Rub_5280	Dogwood	1	Sept-Oct
556	7.688e-05	Rub_5280	Dogwood	1	Sept-Oct
560	7.577e-05	Rub_5280	Dogwood	1	Sept-Oct
564	7.3705e-05	Rub_5280	Dogwood	1	Sept-Oct
568	6.6905e-05	Rub_5280	Dogwood	1	Sept-Oct
572	6.3005e-05	Rub_5280	Dogwood	1	Sept-Oct
576	6.0745e-05	Rub_5280	Dogwood	1	Sept-Oct
580	6.0785e-05	Rub_5280	Dogwood	1	Sept-Oct
584	6.1875e-05	Rub_5280	Dogwood	1	Sept-Oct
588	5.867e-05	Rub_5280	Dogwood	1	Sept-Oct
592	5.379e-05	Rub_5280	Dogwood	1	Sept-Oct
596	5.2765e-05	Rub_5280	Dogwood	1	Sept-Oct
600	5.317e-05	Rub_5280	Dogwood	1	Sept-Oct
604	5.453e-05	Rub_5280	Dogwood	1	Sept-Oct
608	4.642e-05	Rub_5280	Dogwood	1	Sept-Oct
612	4.781e-05	Rub_5280	Dogwood	1	Sept-Oct
616	4.6875e-05	Rub_5280	Dogwood	1	Sept-Oct
620	4.282e-05	Rub_5280	Dogwood	1	Sept-Oct
624	4.5355e-05	Rub_5280	Dogwood	1	Sept-Oct
628	5.0125e-05	Rub_5280	Dogwood	1	Sept-Oct
632	4.142e-05	Rub_5280	Dogwood	1	Sept-Oct
636	4.3955e-05	Rub_5280	Dogwood	1	Sept-Oct
640	4.0315e-05	Rub_5280	Dogwood	1	Sept-Oct
644	2.6735e-05	Rub_5280	Dogwood	1	Sept-Oct
648	4.77e-05	Rub_5280	Dogwood	1	Sept-Oct
652	3.028e-05	Rub_5280	Dogwood	1	Sept-Oct
656	3.0575e-05	Rub_5280	Dogwood	1	Sept-Oct
660	3.6385e-05	Rub_5280	Dogwood	1	Sept-Oct
664	3.3205e-05	Rub_5280	Dogwood	1	Sept-Oct
668	3.935e-05	Rub_5280	Dogwood	1	Sept-Oct
672	3.4465e-05	Rub_5280	Dogwood	1	Sept-Oct
676	4.2675e-05	Rub_5280	Dogwood	1	Sept-Oct
680	3.4075e-05	Rub_5280	Dogwood	1	Sept-Oct
684	3.4375e-05	Rub_5280	Dogwood	1	Sept-Oct
688	3.5535e-05	Rub_5280	Dogwood	1	Sept-Oct
692	3.349e-05	Rub_5280	Dogwood	1	Sept-Oct
696	2.8305e-05	Rub_5280	Dogwood	1	Sept-Oct
700	3.6305e-05	Rub_5280	Dogwood	1	Sept-Oct
704	2.84e-05	Rub_5280	Dogwood	1	Sept-Oct
708	2.0535e-05	Rub_5280	Dogwood	1	Sept-Oct
712	3.856e-05	Rub_5280	Dogwood	1	Sept-Oct
716	6.048e-05	Rub_5280	Dogwood	1	Sept-Oct
720	0.00014725	Rub_5280	Dogwood	1	Sept-Oct
724	0.00042965	Rub_5280	Dogwood	1	Sept-Oct
728	0.001152	Rub_5280	Dogwood	1	Sept-Oct
732	0.002647	Rub_5280	Dogwood	1	Sept-Oct
736	0.003899	Rub_5280	Dogwood	1	Sept-Oct
740	0.004682	Rub_5280	Dogwood	1	Sept-Oct
744	0.004888	Rub_5280	Dogwood	1	Sept-Oct
748	0.0047095	Rub_5280	Dogwood	1	Sept-Oct
752	0.004291	Rub_5280	Dogwood	1	Sept-Oct
756	0.0036835	Rub_5280	Dogwood	1	Sept-Oct
760	0.0029715	Rub_5280	Dogwood	1	Sept-Oct
764	0.002326	Rub_5280	Dogwood	1	Sept-Oct
768	0.0018645	Rub_5280	Dogwood	1	Sept-Oct
772	0.0014845	Rub_5280	Dogwood	1	Sept-Oct
776	0.0011015	Rub_5280	Dogwood	1	Sept-Oct
780	0.0008717	Rub_5280	Dogwood	1	Sept-Oct
380	0.014535	Bark_5280	Dogwood	0	Sept-Oct
384	0.0062275	Bark_5280	Dogwood	0	Sept-Oct
388	0.002588	Bark_5280	Dogwood	0	Sept-Oct
392	0.00105225	Bark_5280	Dogwood	0	Sept-Oct
396	0.0004752	Bark_5280	Dogwood	0	Sept-Oct
400	0.00028625	Bark_5280	Dogwood	0	Sept-Oct
404	0.0002245	Bark_5280	Dogwood	0	Sept-Oct
408	0.00019875	Bark_5280	Dogwood	0	Sept-Oct
412	0.00018165	Bark_5280	Dogwood	0	Sept-Oct
416	0.0001721	Bark_5280	Dogwood	0	Sept-Oct
420	0.00016245	Bark_5280	Dogwood	0	Sept-Oct
424	0.0001521	Bark_5280	Dogwood	0	Sept-Oct
428	0.00014515	Bark_5280	Dogwood	0	Sept-Oct
432	0.0001348	Bark_5280	Dogwood	0	Sept-Oct
436	0.000127	Bark_5280	Dogwood	0	Sept-Oct
440	0.0001206	Bark_5280	Dogwood	0	Sept-Oct
444	0.000112	Bark_5280	Dogwood	0	Sept-Oct
448	0.00010406	Bark_5280	Dogwood	0	Sept-Oct
452	9.913e-05	Bark_5280	Dogwood	0	Sept-Oct
456	9.2335e-05	Bark_5280	Dogwood	0	Sept-Oct
460	8.7415e-05	Bark_5280	Dogwood	0	Sept-Oct
464	7.921e-05	Bark_5280	Dogwood	0	Sept-Oct
468	7.505e-05	Bark_5280	Dogwood	0	Sept-Oct
472	6.855e-05	Bark_5280	Dogwood	0	Sept-Oct
476	6.5475e-05	Bark_5280	Dogwood	0	Sept-Oct
480	6.1935e-05	Bark_5280	Dogwood	0	Sept-Oct
484	5.8095e-05	Bark_5280	Dogwood	0	Sept-Oct
488	5.5755e-05	Bark_5280	Dogwood	0	Sept-Oct
492	5.2545e-05	Bark_5280	Dogwood	0	Sept-Oct
496	5.2045e-05	Bark_5280	Dogwood	0	Sept-Oct
500	4.9665e-05	Bark_5280	Dogwood	0	Sept-Oct
504	4.716e-05	Bark_5280	Dogwood	0	Sept-Oct
508	4.484e-05	Bark_5280	Dogwood	0	Sept-Oct
512	4.483e-05	Bark_5280	Dogwood	0	Sept-Oct
516	4.0945e-05	Bark_5280	Dogwood	0	Sept-Oct
520	3.992e-05	Bark_5280	Dogwood	0	Sept-Oct
524	3.9195e-05	Bark_5280	Dogwood	0	Sept-Oct
528	3.8055e-05	Bark_5280	Dogwood	0	Sept-Oct
532	3.736e-05	Bark_5280	Dogwood	0	Sept-Oct
536	3.469e-05	Bark_5280	Dogwood	0	Sept-Oct
540	3.3175e-05	Bark_5280	Dogwood	0	Sept-Oct
544	3.1145e-05	Bark_5280	Dogwood	0	Sept-Oct
548	3.0535e-05	Bark_5280	Dogwood	0	Sept-Oct
552	3.11e-05	Bark_5280	Dogwood	0	Sept-Oct
556	2.895e-05	Bark_5280	Dogwood	0	Sept-Oct
560	2.7825e-05	Bark_5280	Dogwood	0	Sept-Oct
564	2.7675e-05	Bark_5280	Dogwood	0	Sept-Oct
568	2.9085e-05	Bark_5280	Dogwood	0	Sept-Oct
572	2.69e-05	Bark_5280	Dogwood	0	Sept-Oct
576	2.517e-05	Bark_5280	Dogwood	0	Sept-Oct
580	2.3845e-05	Bark_5280	Dogwood	0	Sept-Oct
584	2.3695e-05	Bark_5280	Dogwood	0	Sept-Oct
588	2.29e-05	Bark_5280	Dogwood	0	Sept-Oct
592	2.144e-05	Bark_5280	Dogwood	0	Sept-Oct
596	2.3315e-05	Bark_5280	Dogwood	0	Sept-Oct
600	2.2905e-05	Bark_5280	Dogwood	0	Sept-Oct
604	2.2355e-05	Bark_5280	Dogwood	0	Sept-Oct
608	2.1985e-05	Bark_5280	Dogwood	0	Sept-Oct
612	2.0395e-05	Bark_5280	Dogwood	0	Sept-Oct
616	2.212e-05	Bark_5280	Dogwood	0	Sept-Oct
620	2.0505e-05	Bark_5280	Dogwood	0	Sept-Oct
624	2.0915e-05	Bark_5280	Dogwood	0	Sept-Oct
628	1.785e-05	Bark_5280	Dogwood	0	Sept-Oct
632	1.7875e-05	Bark_5280	Dogwood	0	Sept-Oct
636	1.6695e-05	Bark_5280	Dogwood	0	Sept-Oct
640	1.8715e-05	Bark_5280	Dogwood	0	Sept-Oct
644	1.803e-05	Bark_5280	Dogwood	0	Sept-Oct
648	1.9915e-05	Bark_5280	Dogwood	0	Sept-Oct
652	1.541e-05	Bark_5280	Dogwood	0	Sept-Oct
656	1.6245e-05	Bark_5280	Dogwood	0	Sept-Oct
660	1.6485e-05	Bark_5280	Dogwood	0	Sept-Oct
664	1.666e-05	Bark_5280	Dogwood	0	Sept-Oct
668	1.4665e-05	Bark_5280	Dogwood	0	Sept-Oct
672	1.409e-05	Bark_5280	Dogwood	0	Sept-Oct
676	1.811e-05	Bark_5280	Dogwood	0	Sept-Oct
680	1.9995e-05	Bark_5280	Dogwood	0	Sept-Oct
684	2.572e-05	Bark_5280	Dogwood	0	Sept-Oct
688	2.2275e-05	Bark_5280	Dogwood	0	Sept-Oct
692	1.653e-05	Bark_5280	Dogwood	0	Sept-Oct
696	1.371e-05	Bark_5280	Dogwood	0	Sept-Oct
[truncated: 15,575 more rows]
