# Supplementary material for: White‐tailed Deer Signpost Photoluminescence
Source: Ecol Evol. 2025 Dec 14;15(12):e72618. doi: 10.1002/ece3.72618 (PMC12703122; doi:10.1002/ece3.72618)
Supplement: Supplementary file 1 — Data S1: ece372618‐sup‐0001‐DataS1.zip. [file ECE3-15-e72618-s001.zip › ece372618-sup-0006-Supinfo5@CSV_RubData_395Light.csv]

Wavelength	Irradiance	TreeID	Species	Rubbed	Date Range
380	0.00018735	Rub_6460	Beech	1	Sept-Oct
384	0.00046445	Rub_6460	Beech	1	Sept-Oct
388	0.0009843	Rub_6460	Beech	1	Sept-Oct
392	0.001532	Rub_6460	Beech	1	Sept-Oct
396	0.00161	Rub_6460	Beech	1	Sept-Oct
400	0.001203	Rub_6460	Beech	1	Sept-Oct
404	0.00073905	Rub_6460	Beech	1	Sept-Oct
408	0.0004405	Rub_6460	Beech	1	Sept-Oct
412	0.00025955	Rub_6460	Beech	1	Sept-Oct
416	0.0001573	Rub_6460	Beech	1	Sept-Oct
420	9.78E-05	Rub_6460	Beech	1	Sept-Oct
424	6.06E-05	Rub_6460	Beech	1	Sept-Oct
428	3.88E-05	Rub_6460	Beech	1	Sept-Oct
432	2.49E-05	Rub_6460	Beech	1	Sept-Oct
436	1.75E-05	Rub_6460	Beech	1	Sept-Oct
440	1.30E-05	Rub_6460	Beech	1	Sept-Oct
444	1.04E-05	Rub_6460	Beech	1	Sept-Oct
448	8.64E-06	Rub_6460	Beech	1	Sept-Oct
452	7.76E-06	Rub_6460	Beech	1	Sept-Oct
456	7.13E-06	Rub_6460	Beech	1	Sept-Oct
460	6.02E-06	Rub_6460	Beech	1	Sept-Oct
464	5.79E-06	Rub_6460	Beech	1	Sept-Oct
468	5.38E-06	Rub_6460	Beech	1	Sept-Oct
472	5.11E-06	Rub_6460	Beech	1	Sept-Oct
476	4.31E-06	Rub_6460	Beech	1	Sept-Oct
480	4.43E-06	Rub_6460	Beech	1	Sept-Oct
484	4.05E-06	Rub_6460	Beech	1	Sept-Oct
488	3.71E-06	Rub_6460	Beech	1	Sept-Oct
492	3.60E-06	Rub_6460	Beech	1	Sept-Oct
496	3.77E-06	Rub_6460	Beech	1	Sept-Oct
500	3.77E-06	Rub_6460	Beech	1	Sept-Oct
504	3.50E-06	Rub_6460	Beech	1	Sept-Oct
508	3.50E-06	Rub_6460	Beech	1	Sept-Oct
512	3.25E-06	Rub_6460	Beech	1	Sept-Oct
516	3.34E-06	Rub_6460	Beech	1	Sept-Oct
520	3.29E-06	Rub_6460	Beech	1	Sept-Oct
524	3.06E-06	Rub_6460	Beech	1	Sept-Oct
528	2.98E-06	Rub_6460	Beech	1	Sept-Oct
532	2.98E-06	Rub_6460	Beech	1	Sept-Oct
536	3.05E-06	Rub_6460	Beech	1	Sept-Oct
540	3.12E-06	Rub_6460	Beech	1	Sept-Oct
544	0.000003339	Rub_6460	Beech	1	Sept-Oct
548	3.29E-06	Rub_6460	Beech	1	Sept-Oct
552	3.04E-06	Rub_6460	Beech	1	Sept-Oct
556	2.98E-06	Rub_6460	Beech	1	Sept-Oct
560	2.76E-06	Rub_6460	Beech	1	Sept-Oct
564	2.72E-06	Rub_6460	Beech	1	Sept-Oct
568	2.72E-06	Rub_6460	Beech	1	Sept-Oct
572	2.64E-06	Rub_6460	Beech	1	Sept-Oct
576	2.67E-06	Rub_6460	Beech	1	Sept-Oct
580	2.88E-06	Rub_6460	Beech	1	Sept-Oct
584	2.97E-06	Rub_6460	Beech	1	Sept-Oct
588	2.68E-06	Rub_6460	Beech	1	Sept-Oct
592	2.11E-06	Rub_6460	Beech	1	Sept-Oct
596	2.16E-06	Rub_6460	Beech	1	Sept-Oct
600	2.04E-06	Rub_6460	Beech	1	Sept-Oct
604	1.81E-06	Rub_6460	Beech	1	Sept-Oct
608	2.42E-06	Rub_6460	Beech	1	Sept-Oct
612	2.18E-06	Rub_6460	Beech	1	Sept-Oct
616	1.75E-06	Rub_6460	Beech	1	Sept-Oct
620	2.40E-06	Rub_6460	Beech	1	Sept-Oct
624	2.03E-06	Rub_6460	Beech	1	Sept-Oct
628	1.94E-06	Rub_6460	Beech	1	Sept-Oct
632	2.46E-06	Rub_6460	Beech	1	Sept-Oct
636	1.82E-06	Rub_6460	Beech	1	Sept-Oct
640	1.72E-06	Rub_6460	Beech	1	Sept-Oct
644	1.01E-06	Rub_6460	Beech	1	Sept-Oct
648	1.28E-06	Rub_6460	Beech	1	Sept-Oct
652	1.50E-06	Rub_6460	Beech	1	Sept-Oct
656	1.97E-06	Rub_6460	Beech	1	Sept-Oct
660	2.22E-06	Rub_6460	Beech	1	Sept-Oct
664	2.41E-06	Rub_6460	Beech	1	Sept-Oct
668	1.75E-06	Rub_6460	Beech	1	Sept-Oct
672	1.48E-06	Rub_6460	Beech	1	Sept-Oct
676	1.11E-06	Rub_6460	Beech	1	Sept-Oct
680	1.11E-06	Rub_6460	Beech	1	Sept-Oct
684	1.42E-06	Rub_6460	Beech	1	Sept-Oct
688	1.62E-06	Rub_6460	Beech	1	Sept-Oct
692	1.48E-06	Rub_6460	Beech	1	Sept-Oct
696	1.81E-06	Rub_6460	Beech	1	Sept-Oct
700	1.65E-06	Rub_6460	Beech	1	Sept-Oct
704	1.59E-06	Rub_6460	Beech	1	Sept-Oct
708	1.01E-06	Rub_6460	Beech	1	Sept-Oct
712	7.61E-07	Rub_6460	Beech	1	Sept-Oct
716	1.54E-06	Rub_6460	Beech	1	Sept-Oct
720	1.31E-06	Rub_6460	Beech	1	Sept-Oct
724	1.11E-06	Rub_6460	Beech	1	Sept-Oct
728	1.00E-06	Rub_6460	Beech	1	Sept-Oct
732	1.70E-06	Rub_6460	Beech	1	Sept-Oct
736	2.07E-06	Rub_6460	Beech	1	Sept-Oct
740	1.90E-06	Rub_6460	Beech	1	Sept-Oct
744	3.34E-06	Rub_6460	Beech	1	Sept-Oct
748	2.74E-06	Rub_6460	Beech	1	Sept-Oct
752	3.29E-06	Rub_6460	Beech	1	Sept-Oct
756	6.21E-06	Rub_6460	Beech	1	Sept-Oct
760	1.29E-05	Rub_6460	Beech	1	Sept-Oct
764	2.62E-05	Rub_6460	Beech	1	Sept-Oct
768	4.89E-05	Rub_6460	Beech	1	Sept-Oct
772	9.39E-05	Rub_6460	Beech	1	Sept-Oct
776	1.90E-04	Rub_6460	Beech	1	Sept-Oct
780	3.18E-04	Rub_6460	Beech	1	Sept-Oct
380	0.00025515	Rub_6466	Beech	1	Sept-Oct
384	0.00060755	Rub_6466	Beech	1	Sept-Oct
388	0.001231	Rub_6466	Beech	1	Sept-Oct
392	0.001833	Rub_6466	Beech	1	Sept-Oct
396	0.001831	Rub_6466	Beech	1	Sept-Oct
400	0.0012875	Rub_6466	Beech	1	Sept-Oct
404	0.00074165	Rub_6466	Beech	1	Sept-Oct
408	0.000419	Rub_6466	Beech	1	Sept-Oct
412	0.00023555	Rub_6466	Beech	1	Sept-Oct
416	0.0001373	Rub_6466	Beech	1	Sept-Oct
420	0.00008264	Rub_6466	Beech	1	Sept-Oct
424	0.000050065	Rub_6466	Beech	1	Sept-Oct
428	0.00003113	Rub_6466	Beech	1	Sept-Oct
432	0.00001975	Rub_6466	Beech	1	Sept-Oct
436	0.000013755	Rub_6466	Beech	1	Sept-Oct
440	1.05E-05	Rub_6466	Beech	1	Sept-Oct
444	8.13E-06	Rub_6466	Beech	1	Sept-Oct
448	6.55E-06	Rub_6466	Beech	1	Sept-Oct
452	5.90E-06	Rub_6466	Beech	1	Sept-Oct
456	0.000005087	Rub_6466	Beech	1	Sept-Oct
460	4.36E-06	Rub_6466	Beech	1	Sept-Oct
464	0.000004124	Rub_6466	Beech	1	Sept-Oct
468	3.99E-06	Rub_6466	Beech	1	Sept-Oct
472	3.35E-06	Rub_6466	Beech	1	Sept-Oct
476	2.99E-06	Rub_6466	Beech	1	Sept-Oct
480	2.65E-06	Rub_6466	Beech	1	Sept-Oct
484	0.000002477	Rub_6466	Beech	1	Sept-Oct
488	0.000001964	Rub_6466	Beech	1	Sept-Oct
492	0.000001504	Rub_6466	Beech	1	Sept-Oct
496	1.60E-06	Rub_6466	Beech	1	Sept-Oct
500	0.000001525	Rub_6466	Beech	1	Sept-Oct
504	0.00000171	Rub_6466	Beech	1	Sept-Oct
508	0.000001609	Rub_6466	Beech	1	Sept-Oct
512	1.72E-06	Rub_6466	Beech	1	Sept-Oct
516	0.000001665	Rub_6466	Beech	1	Sept-Oct
520	1.70E-06	Rub_6466	Beech	1	Sept-Oct
524	1.90E-06	Rub_6466	Beech	1	Sept-Oct
528	0.000002038	Rub_6466	Beech	1	Sept-Oct
532	1.98E-06	Rub_6466	Beech	1	Sept-Oct
536	2.07E-06	Rub_6466	Beech	1	Sept-Oct
540	1.94E-06	Rub_6466	Beech	1	Sept-Oct
544	1.82E-06	Rub_6466	Beech	1	Sept-Oct
548	1.93E-06	Rub_6466	Beech	1	Sept-Oct
552	0.000001833	Rub_6466	Beech	1	Sept-Oct
556	0.000002041	Rub_6466	Beech	1	Sept-Oct
560	0.000001818	Rub_6466	Beech	1	Sept-Oct
564	1.74E-06	Rub_6466	Beech	1	Sept-Oct
568	0.000001922	Rub_6466	Beech	1	Sept-Oct
572	0.000001651	Rub_6466	Beech	1	Sept-Oct
576	1.86E-06	Rub_6466	Beech	1	Sept-Oct
580	1.85E-06	Rub_6466	Beech	1	Sept-Oct
584	0.000002	Rub_6466	Beech	1	Sept-Oct
588	1.82E-06	Rub_6466	Beech	1	Sept-Oct
592	0.000001682	Rub_6466	Beech	1	Sept-Oct
596	0.00000201	Rub_6466	Beech	1	Sept-Oct
600	0.000001881	Rub_6466	Beech	1	Sept-Oct
604	0.000001862	Rub_6466	Beech	1	Sept-Oct
608	2.06E-06	Rub_6466	Beech	1	Sept-Oct
612	1.41E-06	Rub_6466	Beech	1	Sept-Oct
616	0.000001807	Rub_6466	Beech	1	Sept-Oct
620	0.000001898	Rub_6466	Beech	1	Sept-Oct
624	1.78E-06	Rub_6466	Beech	1	Sept-Oct
628	0.000001038	Rub_6466	Beech	1	Sept-Oct
632	9.69E-07	Rub_6466	Beech	1	Sept-Oct
636	1.24E-06	Rub_6466	Beech	1	Sept-Oct
640	0.00000161	Rub_6466	Beech	1	Sept-Oct
644	1.52E-06	Rub_6466	Beech	1	Sept-Oct
648	1.29E-06	Rub_6466	Beech	1	Sept-Oct
652	1.43E-06	Rub_6466	Beech	1	Sept-Oct
656	0.000001264	Rub_6466	Beech	1	Sept-Oct
660	1.29E-06	Rub_6466	Beech	1	Sept-Oct
664	0.000001048	Rub_6466	Beech	1	Sept-Oct
668	9.55E-07	Rub_6466	Beech	1	Sept-Oct
672	8.89E-07	Rub_6466	Beech	1	Sept-Oct
676	9.21E-07	Rub_6466	Beech	1	Sept-Oct
680	1.24E-06	Rub_6466	Beech	1	Sept-Oct
684	0.000001093	Rub_6466	Beech	1	Sept-Oct
688	1.13E-06	Rub_6466	Beech	1	Sept-Oct
692	1.35E-06	Rub_6466	Beech	1	Sept-Oct
696	8.12E-07	Rub_6466	Beech	1	Sept-Oct
700	0.000000951	Rub_6466	Beech	1	Sept-Oct
704	1.11E-06	Rub_6466	Beech	1	Sept-Oct
708	1.16E-06	Rub_6466	Beech	1	Sept-Oct
712	8.07E-07	Rub_6466	Beech	1	Sept-Oct
716	1.08E-06	Rub_6466	Beech	1	Sept-Oct
720	9.85E-07	Rub_6466	Beech	1	Sept-Oct
724	1.07E-06	Rub_6466	Beech	1	Sept-Oct
728	9.58E-07	Rub_6466	Beech	1	Sept-Oct
732	1.54E-06	Rub_6466	Beech	1	Sept-Oct
736	0.000001913	Rub_6466	Beech	1	Sept-Oct
740	2.07E-06	Rub_6466	Beech	1	Sept-Oct
744	0.000001511	Rub_6466	Beech	1	Sept-Oct
748	3.15E-06	Rub_6466	Beech	1	Sept-Oct
752	0.000004718	Rub_6466	Beech	1	Sept-Oct
756	7.97E-06	Rub_6466	Beech	1	Sept-Oct
760	0.000016915	Rub_6466	Beech	1	Sept-Oct
764	0.000036395	Rub_6466	Beech	1	Sept-Oct
768	0.000064905	Rub_6466	Beech	1	Sept-Oct
772	0.00012375	Rub_6466	Beech	1	Sept-Oct
776	0.00024125	Rub_6466	Beech	1	Sept-Oct
780	0.00039265	Rub_6466	Beech	1	Sept-Oct
380	0.0004663	Rub_6573	Beech	1	Sept-Oct
384	0.0011385	Rub_6573	Beech	1	Sept-Oct
388	0.0023565	Rub_6573	Beech	1	Sept-Oct
392	0.0035735	Rub_6573	Beech	1	Sept-Oct
396	0.0036685	Rub_6573	Beech	1	Sept-Oct
400	0.002676	Rub_6573	Beech	1	Sept-Oct
404	0.0015935	Rub_6573	Beech	1	Sept-Oct
408	0.0009224	Rub_6573	Beech	1	Sept-Oct
412	0.00053105	Rub_6573	Beech	1	Sept-Oct
416	0.00031645	Rub_6573	Beech	1	Sept-Oct
420	0.0001946	Rub_6573	Beech	1	Sept-Oct
424	0.00012085	Rub_6573	Beech	1	Sept-Oct
428	0.00007669	Rub_6573	Beech	1	Sept-Oct
432	0.000049375	Rub_6573	Beech	1	Sept-Oct
436	0.000035425	Rub_6573	Beech	1	Sept-Oct
440	0.000026565	Rub_6573	Beech	1	Sept-Oct
444	0.00002049	Rub_6573	Beech	1	Sept-Oct
448	0.0000171	Rub_6573	Beech	1	Sept-Oct
452	0.00001511	Rub_6573	Beech	1	Sept-Oct
456	0.00001408	Rub_6573	Beech	1	Sept-Oct
460	0.000011835	Rub_6573	Beech	1	Sept-Oct
464	1.14E-05	Rub_6573	Beech	1	Sept-Oct
468	0.000010553	Rub_6573	Beech	1	Sept-Oct
472	9.87E-06	Rub_6573	Beech	1	Sept-Oct
476	9.78E-06	Rub_6573	Beech	1	Sept-Oct
480	0.000008464	Rub_6573	Beech	1	Sept-Oct
484	8.59E-06	Rub_6573	Beech	1	Sept-Oct
488	0.000007197	Rub_6573	Beech	1	Sept-Oct
492	0.000006638	Rub_6573	Beech	1	Sept-Oct
496	0.000006561	Rub_6573	Beech	1	Sept-Oct
500	0.000006634	Rub_6573	Beech	1	Sept-Oct
504	6.52E-06	Rub_6573	Beech	1	Sept-Oct
508	0.0000067	Rub_6573	Beech	1	Sept-Oct
512	0.000006427	Rub_6573	Beech	1	Sept-Oct
516	6.56E-06	Rub_6573	Beech	1	Sept-Oct
520	6.25E-06	Rub_6573	Beech	1	Sept-Oct
524	6.23E-06	Rub_6573	Beech	1	Sept-Oct
528	6.26E-06	Rub_6573	Beech	1	Sept-Oct
532	0.000006175	Rub_6573	Beech	1	Sept-Oct
536	0.000005695	Rub_6573	Beech	1	Sept-Oct
540	5.37E-06	Rub_6573	Beech	1	Sept-Oct
544	5.70E-06	Rub_6573	Beech	1	Sept-Oct
548	5.73E-06	Rub_6573	Beech	1	Sept-Oct
552	4.94E-06	Rub_6573	Beech	1	Sept-Oct
556	0.000005348	Rub_6573	Beech	1	Sept-Oct
560	4.78E-06	Rub_6573	Beech	1	Sept-Oct
564	0.000004578	Rub_6573	Beech	1	Sept-Oct
568	4.88E-06	Rub_6573	Beech	1	Sept-Oct
572	4.86E-06	Rub_6573	Beech	1	Sept-Oct
576	0.000004798	Rub_6573	Beech	1	Sept-Oct
580	4.28E-06	Rub_6573	Beech	1	Sept-Oct
584	0.000004315	Rub_6573	Beech	1	Sept-Oct
588	3.98E-06	Rub_6573	Beech	1	Sept-Oct
592	0.000003787	Rub_6573	Beech	1	Sept-Oct
596	0.000004094	Rub_6573	Beech	1	Sept-Oct
600	3.90E-06	Rub_6573	Beech	1	Sept-Oct
604	3.86E-06	Rub_6573	Beech	1	Sept-Oct
608	0.000003725	Rub_6573	Beech	1	Sept-Oct
612	0.000003857	Rub_6573	Beech	1	Sept-Oct
616	0.000004137	Rub_6573	Beech	1	Sept-Oct
620	3.89E-06	Rub_6573	Beech	1	Sept-Oct
624	0.00000336	Rub_6573	Beech	1	Sept-Oct
628	0.000004344	Rub_6573	Beech	1	Sept-Oct
632	0.000003355	Rub_6573	Beech	1	Sept-Oct
636	2.50E-06	Rub_6573	Beech	1	Sept-Oct
640	0.00000286	Rub_6573	Beech	1	Sept-Oct
644	2.22E-06	Rub_6573	Beech	1	Sept-Oct
648	0.000003854	Rub_6573	Beech	1	Sept-Oct
652	0.000003103	Rub_6573	Beech	1	Sept-Oct
656	0.000002402	Rub_6573	Beech	1	Sept-Oct
660	0.000002787	Rub_6573	Beech	1	Sept-Oct
664	0.000003869	Rub_6573	Beech	1	Sept-Oct
668	0.000002462	Rub_6573	Beech	1	Sept-Oct
672	2.68E-06	Rub_6573	Beech	1	Sept-Oct
676	2.73E-06	Rub_6573	Beech	1	Sept-Oct
680	0.000002236	Rub_6573	Beech	1	Sept-Oct
684	1.70E-06	Rub_6573	Beech	1	Sept-Oct
688	0.000003002	Rub_6573	Beech	1	Sept-Oct
692	2.54E-06	Rub_6573	Beech	1	Sept-Oct
696	2.07E-06	Rub_6573	Beech	1	Sept-Oct
700	1.57E-06	Rub_6573	Beech	1	Sept-Oct
704	0.000002958	Rub_6573	Beech	1	Sept-Oct
708	3.06E-06	Rub_6573	Beech	1	Sept-Oct
712	2.45E-06	Rub_6573	Beech	1	Sept-Oct
716	0.000001519	Rub_6573	Beech	1	Sept-Oct
720	0.000001604	Rub_6573	Beech	1	Sept-Oct
724	0.000001719	Rub_6573	Beech	1	Sept-Oct
728	2.60E-06	Rub_6573	Beech	1	Sept-Oct
732	0.000002994	Rub_6573	Beech	1	Sept-Oct
736	0.000003293	Rub_6573	Beech	1	Sept-Oct
740	0.000003517	Rub_6573	Beech	1	Sept-Oct
744	0.000004905	Rub_6573	Beech	1	Sept-Oct
748	0.000005598	Rub_6573	Beech	1	Sept-Oct
752	8.44E-06	Rub_6573	Beech	1	Sept-Oct
756	0.000015335	Rub_6573	Beech	1	Sept-Oct
760	0.000035145	Rub_6573	Beech	1	Sept-Oct
764	0.000069275	Rub_6573	Beech	1	Sept-Oct
768	0.00012745	Rub_6573	Beech	1	Sept-Oct
772	0.0002287	Rub_6573	Beech	1	Sept-Oct
776	0.0004522	Rub_6573	Beech	1	Sept-Oct
780	0.00074685	Rub_6573	Beech	1	Sept-Oct
380	0.00039035	Rub_6617	Beech	1	Sept-Oct
384	0.0009312	Rub_6617	Beech	1	Sept-Oct
388	0.0018845	Rub_6617	Beech	1	Sept-Oct
392	0.0028165	Rub_6617	Beech	1	Sept-Oct
396	0.002859	Rub_6617	Beech	1	Sept-Oct
400	0.0020645	Rub_6617	Beech	1	Sept-Oct
404	0.00121155	Rub_6617	Beech	1	Sept-Oct
408	0.0006882	Rub_6617	Beech	1	Sept-Oct
412	0.0003879	Rub_6617	Beech	1	Sept-Oct
416	0.00022525	Rub_6617	Beech	1	Sept-Oct
420	0.0001344	Rub_6617	Beech	1	Sept-Oct
424	0.00008035	Rub_6617	Beech	1	Sept-Oct
428	0.00005025	Rub_6617	Beech	1	Sept-Oct
432	0.000032205	Rub_6617	Beech	1	Sept-Oct
436	0.00002177	Rub_6617	Beech	1	Sept-Oct
440	0.00001645	Rub_6617	Beech	1	Sept-Oct
444	0.00001327	Rub_6617	Beech	1	Sept-Oct
448	1.08E-05	Rub_6617	Beech	1	Sept-Oct
452	0.00000915	Rub_6617	Beech	1	Sept-Oct
456	8.32E-06	Rub_6617	Beech	1	Sept-Oct
460	0.000006919	Rub_6617	Beech	1	Sept-Oct
464	0.000006252	Rub_6617	Beech	1	Sept-Oct
468	5.67E-06	Rub_6617	Beech	1	Sept-Oct
472	4.93E-06	Rub_6617	Beech	1	Sept-Oct
476	4.20E-06	Rub_6617	Beech	1	Sept-Oct
480	0.000004057	Rub_6617	Beech	1	Sept-Oct
484	0.000003729	Rub_6617	Beech	1	Sept-Oct
488	2.73E-06	Rub_6617	Beech	1	Sept-Oct
492	2.77E-06	Rub_6617	Beech	1	Sept-Oct
496	2.89E-06	Rub_6617	Beech	1	Sept-Oct
500	0.000002251	Rub_6617	Beech	1	Sept-Oct
504	0.000002393	Rub_6617	Beech	1	Sept-Oct
508	0.00000249	Rub_6617	Beech	1	Sept-Oct
512	0.000002058	Rub_6617	Beech	1	Sept-Oct
516	2.19E-06	Rub_6617	Beech	1	Sept-Oct
520	0.000002185	Rub_6617	Beech	1	Sept-Oct
524	0.000001846	Rub_6617	Beech	1	Sept-Oct
528	1.99E-06	Rub_6617	Beech	1	Sept-Oct
532	2.08E-06	Rub_6617	Beech	1	Sept-Oct
536	1.92E-06	Rub_6617	Beech	1	Sept-Oct
540	0.000001905	Rub_6617	Beech	1	Sept-Oct
544	2.20E-06	Rub_6617	Beech	1	Sept-Oct
548	0.000002244	Rub_6617	Beech	1	Sept-Oct
552	1.82E-06	Rub_6617	Beech	1	Sept-Oct
556	0.000001732	Rub_6617	Beech	1	Sept-Oct
560	1.81E-06	Rub_6617	Beech	1	Sept-Oct
564	2.07E-06	Rub_6617	Beech	1	Sept-Oct
568	0.000001829	Rub_6617	Beech	1	Sept-Oct
572	0.000001912	Rub_6617	Beech	1	Sept-Oct
576	1.95E-06	Rub_6617	Beech	1	Sept-Oct
580	0.000001872	Rub_6617	Beech	1	Sept-Oct
584	2.11E-06	Rub_6617	Beech	1	Sept-Oct
588	1.68E-06	Rub_6617	Beech	1	Sept-Oct
592	0.000001819	Rub_6617	Beech	1	Sept-Oct
596	0.000001971	Rub_6617	Beech	1	Sept-Oct
600	0.000001305	Rub_6617	Beech	1	Sept-Oct
604	1.42E-06	Rub_6617	Beech	1	Sept-Oct
608	0.000001358	Rub_6617	Beech	1	Sept-Oct
612	1.64E-06	Rub_6617	Beech	1	Sept-Oct
616	0.000001402	Rub_6617	Beech	1	Sept-Oct
620	1.63E-06	Rub_6617	Beech	1	Sept-Oct
624	0.000001304	Rub_6617	Beech	1	Sept-Oct
628	9.51E-07	Rub_6617	Beech	1	Sept-Oct
632	1.47E-06	Rub_6617	Beech	1	Sept-Oct
636	1.38E-06	Rub_6617	Beech	1	Sept-Oct
640	1.60E-06	Rub_6617	Beech	1	Sept-Oct
644	1.54E-06	Rub_6617	Beech	1	Sept-Oct
648	1.70E-06	Rub_6617	Beech	1	Sept-Oct
652	0.00000164	Rub_6617	Beech	1	Sept-Oct
656	7.00E-07	Rub_6617	Beech	1	Sept-Oct
660	5.85E-07	Rub_6617	Beech	1	Sept-Oct
664	8.97E-07	Rub_6617	Beech	1	Sept-Oct
668	1.16E-06	Rub_6617	Beech	1	Sept-Oct
672	1.14E-06	Rub_6617	Beech	1	Sept-Oct
676	1.16E-06	Rub_6617	Beech	1	Sept-Oct
680	1.65E-06	Rub_6617	Beech	1	Sept-Oct
684	1.27E-06	Rub_6617	Beech	1	Sept-Oct
688	9.97E-07	Rub_6617	Beech	1	Sept-Oct
692	1.06E-06	Rub_6617	Beech	1	Sept-Oct
696	1.37E-06	Rub_6617	Beech	1	Sept-Oct
700	9.48E-07	Rub_6617	Beech	1	Sept-Oct
704	1.30E-06	Rub_6617	Beech	1	Sept-Oct
708	1.60E-06	Rub_6617	Beech	1	Sept-Oct
712	0.000002257	Rub_6617	Beech	1	Sept-Oct
716	2.13E-06	Rub_6617	Beech	1	Sept-Oct
720	1.34E-06	Rub_6617	Beech	1	Sept-Oct
724	1.14E-06	Rub_6617	Beech	1	Sept-Oct
728	0.000001639	Rub_6617	Beech	1	Sept-Oct
732	1.33E-06	Rub_6617	Beech	1	Sept-Oct
736	0.000001435	Rub_6617	Beech	1	Sept-Oct
740	0.00000211	Rub_6617	Beech	1	Sept-Oct
744	0.000001844	Rub_6617	Beech	1	Sept-Oct
748	0.000003647	Rub_6617	Beech	1	Sept-Oct
752	1.02E-05	Rub_6617	Beech	1	Sept-Oct
756	0.000013745	Rub_6617	Beech	1	Sept-Oct
760	0.000026095	Rub_6617	Beech	1	Sept-Oct
764	0.00005698	Rub_6617	Beech	1	Sept-Oct
768	0.000102165	Rub_6617	Beech	1	Sept-Oct
772	0.0001872	Rub_6617	Beech	1	Sept-Oct
776	0.00036465	Rub_6617	Beech	1	Sept-Oct
780	0.0005995	Rub_6617	Beech	1	Sept-Oct
380	0.00053955	Rub_6639	Beech	1	Sept-Oct
384	0.001301	Rub_6639	Beech	1	Sept-Oct
388	0.0026575	Rub_6639	Beech	1	Sept-Oct
392	0.0039615	Rub_6639	Beech	1	Sept-Oct
396	0.003985	Rub_6639	Beech	1	Sept-Oct
400	0.002854	Rub_6639	Beech	1	Sept-Oct
404	0.0016785	Rub_6639	Beech	1	Sept-Oct
408	0.00096295	Rub_6639	Beech	1	Sept-Oct
412	0.0005472	Rub_6639	Beech	1	Sept-Oct
416	0.00032135	Rub_6639	Beech	1	Sept-Oct
420	0.0001945	Rub_6639	Beech	1	Sept-Oct
424	0.00011765	Rub_6639	Beech	1	Sept-Oct
428	0.000073555	Rub_6639	Beech	1	Sept-Oct
432	0.00004692	Rub_6639	Beech	1	Sept-Oct
436	0.000032725	Rub_6639	Beech	1	Sept-Oct
440	0.000024865	Rub_6639	Beech	1	Sept-Oct
444	0.000019715	Rub_6639	Beech	1	Sept-Oct
448	0.00001593	Rub_6639	Beech	1	Sept-Oct
452	0.00001428	Rub_6639	Beech	1	Sept-Oct
456	0.000012685	Rub_6639	Beech	1	Sept-Oct
460	0.000011475	Rub_6639	Beech	1	Sept-Oct
464	9.58E-06	Rub_6639	Beech	1	Sept-Oct
468	8.75E-06	Rub_6639	Beech	1	Sept-Oct
472	0.000007311	Rub_6639	Beech	1	Sept-Oct
476	0.00000718	Rub_6639	Beech	1	Sept-Oct
480	0.000006301	Rub_6639	Beech	1	Sept-Oct
484	0.00000613	Rub_6639	Beech	1	Sept-Oct
488	5.12E-06	Rub_6639	Beech	1	Sept-Oct
492	4.77E-06	Rub_6639	Beech	1	Sept-Oct
496	4.76E-06	Rub_6639	Beech	1	Sept-Oct
500	0.000004751	Rub_6639	Beech	1	Sept-Oct
504	0.000004352	Rub_6639	Beech	1	Sept-Oct
508	0.000003531	Rub_6639	Beech	1	Sept-Oct
512	3.68E-06	Rub_6639	Beech	1	Sept-Oct
516	0.000003938	Rub_6639	Beech	1	Sept-Oct
520	3.82E-06	Rub_6639	Beech	1	Sept-Oct
524	4.08E-06	Rub_6639	Beech	1	Sept-Oct
528	0.000003939	Rub_6639	Beech	1	Sept-Oct
532	0.000004073	Rub_6639	Beech	1	Sept-Oct
536	0.000003672	Rub_6639	Beech	1	Sept-Oct
540	0.000003941	Rub_6639	Beech	1	Sept-Oct
544	3.99E-06	Rub_6639	Beech	1	Sept-Oct
548	0.000003955	Rub_6639	Beech	1	Sept-Oct
552	0.000003954	Rub_6639	Beech	1	Sept-Oct
556	0.00000378	Rub_6639	Beech	1	Sept-Oct
560	3.72E-06	Rub_6639	Beech	1	Sept-Oct
564	0.000004259	Rub_6639	Beech	1	Sept-Oct
568	3.78E-06	Rub_6639	Beech	1	Sept-Oct
572	3.13E-06	Rub_6639	Beech	1	Sept-Oct
576	4.17E-06	Rub_6639	Beech	1	Sept-Oct
580	3.24E-06	Rub_6639	Beech	1	Sept-Oct
584	3.22E-06	Rub_6639	Beech	1	Sept-Oct
588	3.22E-06	Rub_6639	Beech	1	Sept-Oct
592	0.000003021	Rub_6639	Beech	1	Sept-Oct
596	3.15E-06	Rub_6639	Beech	1	Sept-Oct
600	0.000003356	Rub_6639	Beech	1	Sept-Oct
604	2.42E-06	Rub_6639	Beech	1	Sept-Oct
608	0.000002512	Rub_6639	Beech	1	Sept-Oct
612	3.13E-06	Rub_6639	Beech	1	Sept-Oct
616	2.55E-06	Rub_6639	Beech	1	Sept-Oct
620	0.000002027	Rub_6639	Beech	1	Sept-Oct
624	2.95E-06	Rub_6639	Beech	1	Sept-Oct
628	2.49E-06	Rub_6639	Beech	1	Sept-Oct
632	0.000003222	Rub_6639	Beech	1	Sept-Oct
636	0.000003218	Rub_6639	Beech	1	Sept-Oct
640	0.000002913	Rub_6639	Beech	1	Sept-Oct
644	0.000002191	Rub_6639	Beech	1	Sept-Oct
648	0.000002519	Rub_6639	Beech	1	Sept-Oct
652	0.000002481	Rub_6639	Beech	1	Sept-Oct
656	1.29E-06	Rub_6639	Beech	1	Sept-Oct
660	1.64E-06	Rub_6639	Beech	1	Sept-Oct
664	0.000002946	Rub_6639	Beech	1	Sept-Oct
668	0.000001784	Rub_6639	Beech	1	Sept-Oct
672	2.98E-06	Rub_6639	Beech	1	Sept-Oct
676	0.000002779	Rub_6639	Beech	1	Sept-Oct
680	0.000003092	Rub_6639	Beech	1	Sept-Oct
684	0.000002723	Rub_6639	Beech	1	Sept-Oct
688	2.55E-06	Rub_6639	Beech	1	Sept-Oct
692	0.000002179	Rub_6639	Beech	1	Sept-Oct
696	1.61E-06	Rub_6639	Beech	1	Sept-Oct
700	1.36E-06	Rub_6639	Beech	1	Sept-Oct
704	1.74E-06	Rub_6639	Beech	1	Sept-Oct
708	1.78E-06	Rub_6639	Beech	1	Sept-Oct
712	2.21E-06	Rub_6639	Beech	1	Sept-Oct
716	1.70E-06	Rub_6639	Beech	1	Sept-Oct
720	3.15E-06	Rub_6639	Beech	1	Sept-Oct
724	2.86E-06	Rub_6639	Beech	1	Sept-Oct
728	2.69E-06	Rub_6639	Beech	1	Sept-Oct
732	0.000002804	Rub_6639	Beech	1	Sept-Oct
736	0.00000222	Rub_6639	Beech	1	Sept-Oct
740	0.000002405	Rub_6639	Beech	1	Sept-Oct
744	3.65E-06	Rub_6639	Beech	1	Sept-Oct
748	5.93E-06	Rub_6639	Beech	1	Sept-Oct
752	0.00001094	Rub_6639	Beech	1	Sept-Oct
756	0.00001685	Rub_6639	Beech	1	Sept-Oct
760	0.000033735	Rub_6639	Beech	1	Sept-Oct
764	0.00007892	Rub_6639	Beech	1	Sept-Oct
768	0.00014485	Rub_6639	Beech	1	Sept-Oct
772	0.00026295	Rub_6639	Beech	1	Sept-Oct
776	0.0005186	Rub_6639	Beech	1	Sept-Oct
780	0.0008448	Rub_6639	Beech	1	Sept-Oct
380	0.000155	Rub_5536	Cedar	1	Sept-Oct
384	0.0003703	Rub_5536	Cedar	1	Sept-Oct
388	0.0007489	Rub_5536	Cedar	1	Sept-Oct
392	0.0011005	Rub_5536	Cedar	1	Sept-Oct
396	0.00109	Rub_5536	Cedar	1	Sept-Oct
400	0.00077295	Rub_5536	Cedar	1	Sept-Oct
404	0.0004542	Rub_5536	Cedar	1	Sept-Oct
408	0.00026095	Rub_5536	Cedar	1	Sept-Oct
412	0.0001491	Rub_5536	Cedar	1	Sept-Oct
416	0.00008853	Rub_5536	Cedar	1	Sept-Oct
420	0.000054145	Rub_5536	Cedar	1	Sept-Oct
424	0.000033005	Rub_5536	Cedar	1	Sept-Oct
428	0.000020885	Rub_5536	Cedar	1	Sept-Oct
432	0.00001338	Rub_5536	Cedar	1	Sept-Oct
436	9.35E-06	Rub_5536	Cedar	1	Sept-Oct
440	7.16E-06	Rub_5536	Cedar	1	Sept-Oct
444	0.000005648	Rub_5536	Cedar	1	Sept-Oct
448	0.000004681	Rub_5536	Cedar	1	Sept-Oct
452	0.000004368	Rub_5536	Cedar	1	Sept-Oct
456	3.60E-06	Rub_5536	Cedar	1	Sept-Oct
460	0.00000333	Rub_5536	Cedar	1	Sept-Oct
464	3.16E-06	Rub_5536	Cedar	1	Sept-Oct
468	0.000003257	Rub_5536	Cedar	1	Sept-Oct
472	2.99E-06	Rub_5536	Cedar	1	Sept-Oct
476	2.86E-06	Rub_5536	Cedar	1	Sept-Oct
480	2.50E-06	Rub_5536	Cedar	1	Sept-Oct
484	2.60E-06	Rub_5536	Cedar	1	Sept-Oct
488	2.50E-06	Rub_5536	Cedar	1	Sept-Oct
492	0.000002311	Rub_5536	Cedar	1	Sept-Oct
496	2.16E-06	Rub_5536	Cedar	1	Sept-Oct
500	0.000002126	Rub_5536	Cedar	1	Sept-Oct
504	2.23E-06	Rub_5536	Cedar	1	Sept-Oct
508	0.000002244	Rub_5536	Cedar	1	Sept-Oct
512	0.000002536	Rub_5536	Cedar	1	Sept-Oct
516	2.41E-06	Rub_5536	Cedar	1	Sept-Oct
520	0.000002343	Rub_5536	Cedar	1	Sept-Oct
524	0.000002214	Rub_5536	Cedar	1	Sept-Oct
528	2.44E-06	Rub_5536	Cedar	1	Sept-Oct
532	2.35E-06	Rub_5536	Cedar	1	Sept-Oct
536	0.000002384	Rub_5536	Cedar	1	Sept-Oct
540	2.37E-06	Rub_5536	Cedar	1	Sept-Oct
544	0.000002377	Rub_5536	Cedar	1	Sept-Oct
548	0.000002521	Rub_5536	Cedar	1	Sept-Oct
552	2.27E-06	Rub_5536	Cedar	1	Sept-Oct
556	0.000002367	Rub_5536	Cedar	1	Sept-Oct
560	2.48E-06	Rub_5536	Cedar	1	Sept-Oct
564	0.000002478	Rub_5536	Cedar	1	Sept-Oct
568	0.000002412	Rub_5536	Cedar	1	Sept-Oct
572	0.000002394	Rub_5536	Cedar	1	Sept-Oct
576	2.02E-06	Rub_5536	Cedar	1	Sept-Oct
580	2.16E-06	Rub_5536	Cedar	1	Sept-Oct
584	2.15E-06	Rub_5536	Cedar	1	Sept-Oct
588	0.000001827	Rub_5536	Cedar	1	Sept-Oct
592	1.78E-06	Rub_5536	Cedar	1	Sept-Oct
596	0.000001706	Rub_5536	Cedar	1	Sept-Oct
600	0.000001988	Rub_5536	Cedar	1	Sept-Oct
604	0.000001948	Rub_5536	Cedar	1	Sept-Oct
608	1.83E-06	Rub_5536	Cedar	1	Sept-Oct
612	1.63E-06	Rub_5536	Cedar	1	Sept-Oct
616	1.79E-06	Rub_5536	Cedar	1	Sept-Oct
620	1.81E-06	Rub_5536	Cedar	1	Sept-Oct
624	0.000001918	Rub_5536	Cedar	1	Sept-Oct
628	0.000001812	Rub_5536	Cedar	1	Sept-Oct
632	0.000001799	Rub_5536	Cedar	1	Sept-Oct
636	0.000001781	Rub_5536	Cedar	1	Sept-Oct
640	0.000001526	Rub_5536	Cedar	1	Sept-Oct
644	1.22E-06	Rub_5536	Cedar	1	Sept-Oct
648	1.70E-06	Rub_5536	Cedar	1	Sept-Oct
652	0.000001364	Rub_5536	Cedar	1	Sept-Oct
656	0.000001626	Rub_5536	Cedar	1	Sept-Oct
660	1.68E-06	Rub_5536	Cedar	1	Sept-Oct
664	0.000001666	Rub_5536	Cedar	1	Sept-Oct
668	0.000002196	Rub_5536	Cedar	1	Sept-Oct
672	2.64E-06	Rub_5536	Cedar	1	Sept-Oct
676	0.000003511	Rub_5536	Cedar	1	Sept-Oct
680	4.03E-06	Rub_5536	Cedar	1	Sept-Oct
684	4.80E-06	Rub_5536	Cedar	1	Sept-Oct
688	4.60E-06	Rub_5536	Cedar	1	Sept-Oct
692	4.18E-06	Rub_5536	Cedar	1	Sept-Oct
696	2.94E-06	Rub_5536	Cedar	1	Sept-Oct
700	0.000002443	Rub_5536	Cedar	1	Sept-Oct
704	1.56E-06	Rub_5536	Cedar	1	Sept-Oct
708	0.000002022	Rub_5536	Cedar	1	Sept-Oct
712	0.000001988	Rub_5536	Cedar	1	Sept-Oct
716	2.31E-06	Rub_5536	Cedar	1	Sept-Oct
720	0.000001571	Rub_5536	Cedar	1	Sept-Oct
724	1.36E-06	Rub_5536	Cedar	1	Sept-Oct
728	9.50E-07	Rub_5536	Cedar	1	Sept-Oct
732	0.000001949	Rub_5536	Cedar	1	Sept-Oct
736	2.16E-06	Rub_5536	Cedar	1	Sept-Oct
740	0.000001708	Rub_5536	Cedar	1	Sept-Oct
744	1.13E-06	Rub_5536	Cedar	1	Sept-Oct
748	0.000002307	Rub_5536	Cedar	1	Sept-Oct
752	3.54E-06	Rub_5536	Cedar	1	Sept-Oct
756	5.04E-06	Rub_5536	Cedar	1	Sept-Oct
760	1.15E-05	Rub_5536	Cedar	1	Sept-Oct
764	0.00002101	Rub_5536	Cedar	1	Sept-Oct
768	0.000041605	Rub_5536	Cedar	1	Sept-Oct
772	0.00007458	Rub_5536	Cedar	1	Sept-Oct
776	0.00014325	Rub_5536	Cedar	1	Sept-Oct
780	0.00023685	Rub_5536	Cedar	1	Sept-Oct
380	0.0005731	Rub_5605	Cedar	1	Sept-Oct
384	0.0013105	Rub_5605	Cedar	1	Sept-Oct
388	0.002638	Rub_5605	Cedar	1	Sept-Oct
392	0.004137	Rub_5605	Cedar	1	Sept-Oct
396	0.004589	Rub_5605	Cedar	1	Sept-Oct
400	0.003605	Rub_5605	Cedar	1	Sept-Oct
404	0.002205	Rub_5605	Cedar	1	Sept-Oct
408	0.00128035	Rub_5605	Cedar	1	Sept-Oct
412	0.00073495	Rub_5605	Cedar	1	Sept-Oct
416	0.00042835	Rub_5605	Cedar	1	Sept-Oct
420	0.0002582	Rub_5605	Cedar	1	Sept-Oct
424	0.00015755	Rub_5605	Cedar	1	Sept-Oct
428	0.000097495	Rub_5605	Cedar	1	Sept-Oct
432	0.00006132	Rub_5605	Cedar	1	Sept-Oct
436	0.00004199	Rub_5605	Cedar	1	Sept-Oct
440	0.000031555	Rub_5605	Cedar	1	Sept-Oct
444	0.00002421	Rub_5605	Cedar	1	Sept-Oct
448	0.000019425	Rub_5605	Cedar	1	Sept-Oct
452	0.00001651	Rub_5605	Cedar	1	Sept-Oct
456	0.00001458	Rub_5605	Cedar	1	Sept-Oct
460	0.00001246	Rub_5605	Cedar	1	Sept-Oct
464	1.16E-05	Rub_5605	Cedar	1	Sept-Oct
468	0.000010913	Rub_5605	Cedar	1	Sept-Oct
472	0.000009675	Rub_5605	Cedar	1	Sept-Oct
476	0.000008732	Rub_5605	Cedar	1	Sept-Oct
480	0.000007341	Rub_5605	Cedar	1	Sept-Oct
484	0.000008176	Rub_5605	Cedar	1	Sept-Oct
488	0.000007167	Rub_5605	Cedar	1	Sept-Oct
492	0.000005457	Rub_5605	Cedar	1	Sept-Oct
496	6.12E-06	Rub_5605	Cedar	1	Sept-Oct
500	0.000005946	Rub_5605	Cedar	1	Sept-Oct
504	0.000005561	Rub_5605	Cedar	1	Sept-Oct
508	0.00000586	Rub_5605	Cedar	1	Sept-Oct
512	5.56E-06	Rub_5605	Cedar	1	Sept-Oct
516	5.35E-06	Rub_5605	Cedar	1	Sept-Oct
520	5.43E-06	Rub_5605	Cedar	1	Sept-Oct
524	5.61E-06	Rub_5605	Cedar	1	Sept-Oct
528	0.000005887	Rub_5605	Cedar	1	Sept-Oct
532	5.59E-06	Rub_5605	Cedar	1	Sept-Oct
536	0.000006044	Rub_5605	Cedar	1	Sept-Oct
540	0.00000594	Rub_5605	Cedar	1	Sept-Oct
544	6.03E-06	Rub_5605	Cedar	1	Sept-Oct
548	5.48E-06	Rub_5605	Cedar	1	Sept-Oct
552	0.000005068	Rub_5605	Cedar	1	Sept-Oct
556	4.99E-06	Rub_5605	Cedar	1	Sept-Oct
560	4.33E-06	Rub_5605	Cedar	1	Sept-Oct
564	0.000004615	Rub_5605	Cedar	1	Sept-Oct
568	5.25E-06	Rub_5605	Cedar	1	Sept-Oct
572	0.000004501	Rub_5605	Cedar	1	Sept-Oct
576	0.000004166	Rub_5605	Cedar	1	Sept-Oct
580	0.000004329	Rub_5605	Cedar	1	Sept-Oct
584	0.000004566	Rub_5605	Cedar	1	Sept-Oct
588	0.000004898	Rub_5605	Cedar	1	Sept-Oct
592	4.17E-06	Rub_5605	Cedar	1	Sept-Oct
596	0.000004414	Rub_5605	Cedar	1	Sept-Oct
600	0.000004884	Rub_5605	Cedar	1	Sept-Oct
604	3.97E-06	Rub_5605	Cedar	1	Sept-Oct
608	0.000003753	Rub_5605	Cedar	1	Sept-Oct
612	3.47E-06	Rub_5605	Cedar	1	Sept-Oct
616	4.62E-06	Rub_5605	Cedar	1	Sept-Oct
620	3.70E-06	Rub_5605	Cedar	1	Sept-Oct
624	0.000003196	Rub_5605	Cedar	1	Sept-Oct
628	0.000004378	Rub_5605	Cedar	1	Sept-Oct
632	0.00000322	Rub_5605	Cedar	1	Sept-Oct
636	0.00000463	Rub_5605	Cedar	1	Sept-Oct
640	0.000003956	Rub_5605	Cedar	1	Sept-Oct
644	4.30E-06	Rub_5605	Cedar	1	Sept-Oct
648	0.000003187	Rub_5605	Cedar	1	Sept-Oct
652	3.44E-06	Rub_5605	Cedar	1	Sept-Oct
656	3.86E-06	Rub_5605	Cedar	1	Sept-Oct
660	2.95E-06	Rub_5605	Cedar	1	Sept-Oct
664	0.000002842	Rub_5605	Cedar	1	Sept-Oct
668	2.33E-06	Rub_5605	Cedar	1	Sept-Oct
672	0.000004363	Rub_5605	Cedar	1	Sept-Oct
676	3.77E-06	Rub_5605	Cedar	1	Sept-Oct
680	4.24E-06	Rub_5605	Cedar	1	Sept-Oct
684	4.00E-06	Rub_5605	Cedar	1	Sept-Oct
688	0.00000298	Rub_5605	Cedar	1	Sept-Oct
692	2.21E-06	Rub_5605	Cedar	1	Sept-Oct
696	2.29E-06	Rub_5605	Cedar	1	Sept-Oct
700	0.000003609	Rub_5605	Cedar	1	Sept-Oct
704	0.000002157	Rub_5605	Cedar	1	Sept-Oct
708	2.06E-06	Rub_5605	Cedar	1	Sept-Oct
712	5.98E-06	Rub_5605	Cedar	1	Sept-Oct
716	0.000005092	Rub_5605	Cedar	1	Sept-Oct
720	0.000003933	Rub_5605	Cedar	1	Sept-Oct
724	3.40E-06	Rub_5605	Cedar	1	Sept-Oct
728	2.77E-06	Rub_5605	Cedar	1	Sept-Oct
732	0.000005086	Rub_5605	Cedar	1	Sept-Oct
736	0.000005472	Rub_5605	Cedar	1	Sept-Oct
740	6.22E-06	Rub_5605	Cedar	1	Sept-Oct
744	5.65E-06	Rub_5605	Cedar	1	Sept-Oct
748	0.00001093	Rub_5605	Cedar	1	Sept-Oct
752	0.00001711	Rub_5605	Cedar	1	Sept-Oct
756	0.00002285	Rub_5605	Cedar	1	Sept-Oct
760	0.00004975	Rub_5605	Cedar	1	Sept-Oct
764	0.000091465	Rub_5605	Cedar	1	Sept-Oct
768	0.00015775	Rub_5605	Cedar	1	Sept-Oct
772	0.00027445	Rub_5605	Cedar	1	Sept-Oct
776	0.0005176	Rub_5605	Cedar	1	Sept-Oct
780	0.000836	Rub_5605	Cedar	1	Sept-Oct
380	0.00024155	Rub_5699	Cedar	1	Sept-Oct
384	0.0005668	Rub_5699	Cedar	1	Sept-Oct
388	0.0011478	Rub_5699	Cedar	1	Sept-Oct
392	0.001746	Rub_5699	Cedar	1	Sept-Oct
396	0.0018255	Rub_5699	Cedar	1	Sept-Oct
400	0.001354	Rub_5699	Cedar	1	Sept-Oct
404	0.00080485	Rub_5699	Cedar	1	Sept-Oct
408	0.0004625	Rub_5699	Cedar	1	Sept-Oct
412	0.00026405	Rub_5699	Cedar	1	Sept-Oct
416	0.0001543	Rub_5699	Cedar	1	Sept-Oct
420	0.000093385	Rub_5699	Cedar	1	Sept-Oct
424	0.00005693	Rub_5699	Cedar	1	Sept-Oct
428	0.00003518	Rub_5699	Cedar	1	Sept-Oct
432	0.00002242	Rub_5699	Cedar	1	Sept-Oct
436	0.0000157	Rub_5699	Cedar	1	Sept-Oct
440	0.000011488	Rub_5699	Cedar	1	Sept-Oct
444	0.000008667	Rub_5699	Cedar	1	Sept-Oct
448	0.000007025	Rub_5699	Cedar	1	Sept-Oct
452	6.38E-06	Rub_5699	Cedar	1	Sept-Oct
456	0.000005862	Rub_5699	Cedar	1	Sept-Oct
460	4.79E-06	Rub_5699	Cedar	1	Sept-Oct
464	4.48E-06	Rub_5699	Cedar	1	Sept-Oct
468	0.000003834	Rub_5699	Cedar	1	Sept-Oct
472	3.58E-06	Rub_5699	Cedar	1	Sept-Oct
476	3.50E-06	Rub_5699	Cedar	1	Sept-Oct
480	3.57E-06	Rub_5699	Cedar	1	Sept-Oct
484	0.000002857	Rub_5699	Cedar	1	Sept-Oct
488	0.000002875	Rub_5699	Cedar	1	Sept-Oct
492	0.000002697	Rub_5699	Cedar	1	Sept-Oct
496	0.000002483	Rub_5699	Cedar	1	Sept-Oct
500	2.44E-06	Rub_5699	Cedar	1	Sept-Oct
504	0.000002238	Rub_5699	Cedar	1	Sept-Oct
508	2.57E-06	Rub_5699	Cedar	1	Sept-Oct
512	2.39E-06	Rub_5699	Cedar	1	Sept-Oct
516	2.39E-06	Rub_5699	Cedar	1	Sept-Oct
520	0.000002526	Rub_5699	Cedar	1	Sept-Oct
524	2.38E-06	Rub_5699	Cedar	1	Sept-Oct
528	2.35E-06	Rub_5699	Cedar	1	Sept-Oct
532	0.000002588	Rub_5699	Cedar	1	Sept-Oct
536	2.61E-06	Rub_5699	Cedar	1	Sept-Oct
540	0.00000226	Rub_5699	Cedar	1	Sept-Oct
544	0.000002439	Rub_5699	Cedar	1	Sept-Oct
548	0.000002707	Rub_5699	Cedar	1	Sept-Oct
552	2.55E-06	Rub_5699	Cedar	1	Sept-Oct
556	0.000002125	Rub_5699	Cedar	1	Sept-Oct
560	0.000002167	Rub_5699	Cedar	1	Sept-Oct
564	2.01E-06	Rub_5699	Cedar	1	Sept-Oct
568	2.25E-06	Rub_5699	Cedar	1	Sept-Oct
572	2.95E-06	Rub_5699	Cedar	1	Sept-Oct
576	0.000002895	Rub_5699	Cedar	1	Sept-Oct
580	2.08E-06	Rub_5699	Cedar	1	Sept-Oct
584	0.000001896	Rub_5699	Cedar	1	Sept-Oct
588	0.000002087	Rub_5699	Cedar	1	Sept-Oct
592	1.98E-06	Rub_5699	Cedar	1	Sept-Oct
596	0.000002042	Rub_5699	Cedar	1	Sept-Oct
600	1.78E-06	Rub_5699	Cedar	1	Sept-Oct
604	1.31E-06	Rub_5699	Cedar	1	Sept-Oct
608	1.31E-06	Rub_5699	Cedar	1	Sept-Oct
612	0.000001972	Rub_5699	Cedar	1	Sept-Oct
616	1.59E-06	Rub_5699	Cedar	1	Sept-Oct
620	0.000001949	Rub_5699	Cedar	1	Sept-Oct
624	0.000001968	Rub_5699	Cedar	1	Sept-Oct
628	1.47E-06	Rub_5699	Cedar	1	Sept-Oct
632	0.000001965	Rub_5699	Cedar	1	Sept-Oct
636	0.00000126	Rub_5699	Cedar	1	Sept-Oct
640	1.86E-06	Rub_5699	Cedar	1	Sept-Oct
644	1.67E-06	Rub_5699	Cedar	1	Sept-Oct
648	2.07E-06	Rub_5699	Cedar	1	Sept-Oct
652	1.56E-06	Rub_5699	Cedar	1	Sept-Oct
656	2.54E-06	Rub_5699	Cedar	1	Sept-Oct
660	0.000002638	Rub_5699	Cedar	1	Sept-Oct
664	1.27E-06	Rub_5699	Cedar	1	Sept-Oct
668	1.99E-06	Rub_5699	Cedar	1	Sept-Oct
672	0.000003159	Rub_5699	Cedar	1	Sept-Oct
676	0.000003687	Rub_5699	Cedar	1	Sept-Oct
680	4.05E-06	Rub_5699	Cedar	1	Sept-Oct
684	3.14E-06	Rub_5699	Cedar	1	Sept-Oct
688	2.55E-06	Rub_5699	Cedar	1	Sept-Oct
692	2.38E-06	Rub_5699	Cedar	1	Sept-Oct
696	2.79E-06	Rub_5699	Cedar	1	Sept-Oct
700	0.000001821	Rub_5699	Cedar	1	Sept-Oct
704	2.75E-06	Rub_5699	Cedar	1	Sept-Oct
708	2.47E-06	Rub_5699	Cedar	1	Sept-Oct
712	1.70E-06	Rub_5699	Cedar	1	Sept-Oct
716	2.13E-06	Rub_5699	Cedar	1	Sept-Oct
720	2.56E-06	Rub_5699	Cedar	1	Sept-Oct
724	0.000002136	Rub_5699	Cedar	1	Sept-Oct
728	1.29E-06	Rub_5699	Cedar	1	Sept-Oct
732	1.72E-06	Rub_5699	Cedar	1	Sept-Oct
736	0.000001989	Rub_5699	Cedar	1	Sept-Oct
740	1.95E-06	Rub_5699	Cedar	1	Sept-Oct
744	0.000002093	Rub_5699	Cedar	1	Sept-Oct
748	3.18E-06	Rub_5699	Cedar	1	Sept-Oct
752	0.000005648	Rub_5699	Cedar	1	Sept-Oct
756	0.000010427	Rub_5699	Cedar	1	Sept-Oct
760	0.00001873	Rub_5699	Cedar	1	Sept-Oct
764	0.00003392	Rub_5699	Cedar	1	Sept-Oct
768	0.000063305	Rub_5699	Cedar	1	Sept-Oct
772	0.000110115	Rub_5699	Cedar	1	Sept-Oct
776	0.00021425	Rub_5699	Cedar	1	Sept-Oct
780	0.00036245	Rub_5699	Cedar	1	Sept-Oct
380	0.00056025	Rub_5669	Cedar	1	Oct-Nov
384	0.001289	Rub_5669	Cedar	1	Oct-Nov
388	0.0025975	Rub_5669	Cedar	1	Oct-Nov
392	0.004119	Rub_5669	Cedar	1	Oct-Nov
396	0.00467	Rub_5669	Cedar	1	Oct-Nov
400	0.0037745	Rub_5669	Cedar	1	Oct-Nov
404	0.002383	Rub_5669	Cedar	1	Oct-Nov
408	0.0014255	Rub_5669	Cedar	1	Oct-Nov
412	0.00084235	Rub_5669	Cedar	1	Oct-Nov
416	0.0005036	Rub_5669	Cedar	1	Oct-Nov
420	0.00031045	Rub_5669	Cedar	1	Oct-Nov
424	0.00019485	Rub_5669	Cedar	1	Oct-Nov
428	0.00012485	Rub_5669	Cedar	1	Oct-Nov
432	0.000081375	Rub_5669	Cedar	1	Oct-Nov
436	0.000057525	Rub_5669	Cedar	1	Oct-Nov
440	0.00004505	Rub_5669	Cedar	1	Oct-Nov
444	0.00003739	Rub_5669	Cedar	1	Oct-Nov
448	0.00003211	Rub_5669	Cedar	1	Oct-Nov
452	0.000028505	Rub_5669	Cedar	1	Oct-Nov
456	0.0000272	Rub_5669	Cedar	1	Oct-Nov
460	0.000023985	Rub_5669	Cedar	1	Oct-Nov
464	0.00002355	Rub_5669	Cedar	1	Oct-Nov
468	0.000022655	Rub_5669	Cedar	1	Oct-Nov
472	0.000021025	Rub_5669	Cedar	1	Oct-Nov
476	0.000020555	Rub_5669	Cedar	1	Oct-Nov
480	0.00002	Rub_5669	Cedar	1	Oct-Nov
484	0.00001895	Rub_5669	Cedar	1	Oct-Nov
488	0.00001949	Rub_5669	Cedar	1	Oct-Nov
492	0.00001948	Rub_5669	Cedar	1	Oct-Nov
496	0.00001896	Rub_5669	Cedar	1	Oct-Nov
500	0.00001879	Rub_5669	Cedar	1	Oct-Nov
504	0.00001816	Rub_5669	Cedar	1	Oct-Nov
508	0.000017045	Rub_5669	Cedar	1	Oct-Nov
512	0.000016945	Rub_5669	Cedar	1	Oct-Nov
516	0.00001662	Rub_5669	Cedar	1	Oct-Nov
520	0.00001586	Rub_5669	Cedar	1	Oct-Nov
524	0.00001583	Rub_5669	Cedar	1	Oct-Nov
528	0.000014005	Rub_5669	Cedar	1	Oct-Nov
532	0.00001467	Rub_5669	Cedar	1	Oct-Nov
536	0.00001415	Rub_5669	Cedar	1	Oct-Nov
540	0.000013865	Rub_5669	Cedar	1	Oct-Nov
544	0.000013635	Rub_5669	Cedar	1	Oct-Nov
548	0.000013205	Rub_5669	Cedar	1	Oct-Nov
552	0.000012125	Rub_5669	Cedar	1	Oct-Nov
556	0.00001199	Rub_5669	Cedar	1	Oct-Nov
560	0.000011269	Rub_5669	Cedar	1	Oct-Nov
564	1.08E-05	Rub_5669	Cedar	1	Oct-Nov
568	1.03E-05	Rub_5669	Cedar	1	Oct-Nov
572	9.75E-06	Rub_5669	Cedar	1	Oct-Nov
576	9.48E-06	Rub_5669	Cedar	1	Oct-Nov
580	9.14E-06	Rub_5669	Cedar	1	Oct-Nov
584	8.46E-06	Rub_5669	Cedar	1	Oct-Nov
588	8.53E-06	Rub_5669	Cedar	1	Oct-Nov
592	7.92E-06	Rub_5669	Cedar	1	Oct-Nov
596	0.000007654	Rub_5669	Cedar	1	Oct-Nov
600	0.000007542	Rub_5669	Cedar	1	Oct-Nov
604	7.13E-06	Rub_5669	Cedar	1	Oct-Nov
608	6.80E-06	Rub_5669	Cedar	1	Oct-Nov
612	6.55E-06	Rub_5669	Cedar	1	Oct-Nov
616	0.000006247	Rub_5669	Cedar	1	Oct-Nov
620	6.43E-06	Rub_5669	Cedar	1	Oct-Nov
624	5.94E-06	Rub_5669	Cedar	1	Oct-Nov
628	0.0000054	Rub_5669	Cedar	1	Oct-Nov
632	5.58E-06	Rub_5669	Cedar	1	Oct-Nov
636	4.60E-06	Rub_5669	Cedar	1	Oct-Nov
640	4.48E-06	Rub_5669	Cedar	1	Oct-Nov
644	0.000005092	Rub_5669	Cedar	1	Oct-Nov
648	4.44E-06	Rub_5669	Cedar	1	Oct-Nov
652	3.38E-06	Rub_5669	Cedar	1	Oct-Nov
656	0.000003451	Rub_5669	Cedar	1	Oct-Nov
660	0.000004475	Rub_5669	Cedar	1	Oct-Nov
664	0.000005043	Rub_5669	Cedar	1	Oct-Nov
668	3.56E-06	Rub_5669	Cedar	1	Oct-Nov
672	0.000003609	Rub_5669	Cedar	1	Oct-Nov
676	3.41E-06	Rub_5669	Cedar	1	Oct-Nov
680	3.78E-06	Rub_5669	Cedar	1	Oct-Nov
684	0.000005712	Rub_5669	Cedar	1	Oct-Nov
688	0.000002647	Rub_5669	Cedar	1	Oct-Nov
692	2.37E-06	Rub_5669	Cedar	1	Oct-Nov
696	0.000002165	Rub_5669	Cedar	1	Oct-Nov
700	0.000001762	Rub_5669	Cedar	1	Oct-Nov
704	2.80E-06	Rub_5669	Cedar	1	Oct-Nov
708	2.92E-06	Rub_5669	Cedar	1	Oct-Nov
712	0.000002789	Rub_5669	Cedar	1	Oct-Nov
716	0.000002028	Rub_5669	Cedar	1	Oct-Nov
720	0.000004138	Rub_5669	Cedar	1	Oct-Nov
724	0.000005755	Rub_5669	Cedar	1	Oct-Nov
728	0.000005618	Rub_5669	Cedar	1	Oct-Nov
732	4.25E-06	Rub_5669	Cedar	1	Oct-Nov
736	5.53E-06	Rub_5669	Cedar	1	Oct-Nov
740	0.000004275	Rub_5669	Cedar	1	Oct-Nov
744	3.54E-06	Rub_5669	Cedar	1	Oct-Nov
748	0.000005911	Rub_5669	Cedar	1	Oct-Nov
752	7.48E-06	Rub_5669	Cedar	1	Oct-Nov
756	0.000022575	Rub_5669	Cedar	1	Oct-Nov
760	0.000043315	Rub_5669	Cedar	1	Oct-Nov
764	0.00008257	Rub_5669	Cedar	1	Oct-Nov
768	0.0001523	Rub_5669	Cedar	1	Oct-Nov
772	0.00026305	Rub_5669	Cedar	1	Oct-Nov
776	0.0004968	Rub_5669	Cedar	1	Oct-Nov
780	0.0008059	Rub_5669	Cedar	1	Oct-Nov
380	0.00026385	Bark_5669	Cedar	0	Oct-Nov
384	0.0005903	Bark_5669	Cedar	0	Oct-Nov
388	0.00115695	Bark_5669	Cedar	0	Oct-Nov
392	0.001784	Bark_5669	Cedar	0	Oct-Nov
396	0.00196	Bark_5669	Cedar	0	Oct-Nov
400	0.0015235	Bark_5669	Cedar	0	Oct-Nov
404	0.0009174	Bark_5669	Cedar	0	Oct-Nov
408	0.00052495	Bark_5669	Cedar	0	Oct-Nov
412	0.00029825	Bark_5669	Cedar	0	Oct-Nov
416	0.00017205	Bark_5669	Cedar	0	Oct-Nov
420	0.000102405	Bark_5669	Cedar	0	Oct-Nov
424	0.000062	Bark_5669	Cedar	0	Oct-Nov
428	0.00003835	Bark_5669	Cedar	0	Oct-Nov
432	0.000023895	Bark_5669	Cedar	0	Oct-Nov
436	0.00001619	Bark_5669	Cedar	0	Oct-Nov
440	1.16E-05	Bark_5669	Cedar	0	Oct-Nov
444	8.78E-06	Bark_5669	Cedar	0	Oct-Nov
448	0.000007287	Bark_5669	Cedar	0	Oct-Nov
452	5.95E-06	Bark_5669	Cedar	0	Oct-Nov
456	0.000005408	Bark_5669	Cedar	0	Oct-Nov
460	4.42E-06	Bark_5669	Cedar	0	Oct-Nov
464	0.000004255	Bark_5669	Cedar	0	Oct-Nov
468	0.000003729	Bark_5669	Cedar	0	Oct-Nov
472	0.000003406	Bark_5669	Cedar	0	Oct-Nov
476	2.79E-06	Bark_5669	Cedar	0	Oct-Nov
480	0.000002626	Bark_5669	Cedar	0	Oct-Nov
484	0.0000025	Bark_5669	Cedar	0	Oct-Nov
488	0.000001829	Bark_5669	Cedar	0	Oct-Nov
492	0.000001577	Bark_5669	Cedar	0	Oct-Nov
496	0.000001847	Bark_5669	Cedar	0	Oct-Nov
500	0.000002073	Bark_5669	Cedar	0	Oct-Nov
504	1.26E-06	Bark_5669	Cedar	0	Oct-Nov
508	1.63E-06	Bark_5669	Cedar	0	Oct-Nov
512	0.000001349	Bark_5669	Cedar	0	Oct-Nov
516	1.42E-06	Bark_5669	Cedar	0	Oct-Nov
520	1.27E-06	Bark_5669	Cedar	0	Oct-Nov
524	0.00000154	Bark_5669	Cedar	0	Oct-Nov
528	1.69E-06	Bark_5669	Cedar	0	Oct-Nov
532	1.20E-06	Bark_5669	Cedar	0	Oct-Nov
536	1.45E-06	Bark_5669	Cedar	0	Oct-Nov
540	0.000001439	Bark_5669	Cedar	0	Oct-Nov
544	0.000001414	Bark_5669	Cedar	0	Oct-Nov
548	1.16E-06	Bark_5669	Cedar	0	Oct-Nov
552	1.23E-06	Bark_5669	Cedar	0	Oct-Nov
556	1.17E-06	Bark_5669	Cedar	0	Oct-Nov
560	1.60E-06	Bark_5669	Cedar	0	Oct-Nov
564	1.35E-06	Bark_5669	Cedar	0	Oct-Nov
568	0.000001197	Bark_5669	Cedar	0	Oct-Nov
572	0.000001332	Bark_5669	Cedar	0	Oct-Nov
576	0.000001101	Bark_5669	Cedar	0	Oct-Nov
580	0.000001145	Bark_5669	Cedar	0	Oct-Nov
584	1.13E-06	Bark_5669	Cedar	0	Oct-Nov
588	0.000001439	Bark_5669	Cedar	0	Oct-Nov
592	0.000001109	Bark_5669	Cedar	0	Oct-Nov
596	1.13E-06	Bark_5669	Cedar	0	Oct-Nov
600	9.68E-07	Bark_5669	Cedar	0	Oct-Nov
604	1.25E-06	Bark_5669	Cedar	0	Oct-Nov
608	1.44E-06	Bark_5669	Cedar	0	Oct-Nov
612	0.000001655	Bark_5669	Cedar	0	Oct-Nov
616	1.09E-06	Bark_5669	Cedar	0	Oct-Nov
620	1.55E-06	Bark_5669	Cedar	0	Oct-Nov
624	1.54E-06	Bark_5669	Cedar	0	Oct-Nov
628	0.000001705	Bark_5669	Cedar	0	Oct-Nov
632	1.01E-06	Bark_5669	Cedar	0	Oct-Nov
636	1.12E-06	Bark_5669	Cedar	0	Oct-Nov
640	1.30E-06	Bark_5669	Cedar	0	Oct-Nov
644	6.87E-07	Bark_5669	Cedar	0	Oct-Nov
648	1.22E-06	Bark_5669	Cedar	0	Oct-Nov
652	1.08E-06	Bark_5669	Cedar	0	Oct-Nov
656	1.10E-06	Bark_5669	Cedar	0	Oct-Nov
660	7.86E-07	Bark_5669	Cedar	0	Oct-Nov
664	6.27E-07	Bark_5669	Cedar	0	Oct-Nov
668	1.21E-06	Bark_5669	Cedar	0	Oct-Nov
672	1.19E-06	Bark_5669	Cedar	0	Oct-Nov
676	7.63E-07	Bark_5669	Cedar	0	Oct-Nov
680	9.39E-07	Bark_5669	Cedar	0	Oct-Nov
684	9.60E-07	Bark_5669	Cedar	0	Oct-Nov
688	1.04E-06	Bark_5669	Cedar	0	Oct-Nov
692	0.000001821	Bark_5669	Cedar	0	Oct-Nov
696	0.000001132	Bark_5669	Cedar	0	Oct-Nov
700	1.23E-06	Bark_5669	Cedar	0	Oct-Nov
704	1.39E-06	Bark_5669	Cedar	0	Oct-Nov
708	1.05E-06	Bark_5669	Cedar	0	Oct-Nov
712	0.000001962	Bark_5669	Cedar	0	Oct-Nov
716	9.77E-07	Bark_5669	Cedar	0	Oct-Nov
720	0.000001555	Bark_5669	Cedar	0	Oct-Nov
724	0.000001704	Bark_5669	Cedar	0	Oct-Nov
728	1.16E-06	Bark_5669	Cedar	0	Oct-Nov
732	0.000001262	Bark_5669	Cedar	0	Oct-Nov
736	0.000001363	Bark_5669	Cedar	0	Oct-Nov
740	1.48E-06	Bark_5669	Cedar	0	Oct-Nov
744	0.000003764	Bark_5669	Cedar	0	Oct-Nov
748	0.000002925	Bark_5669	Cedar	0	Oct-Nov
752	0.000004643	Bark_5669	Cedar	0	Oct-Nov
756	1.08E-05	Bark_5669	Cedar	0	Oct-Nov
760	0.00001946	Bark_5669	Cedar	0	Oct-Nov
764	0.000037025	Bark_5669	Cedar	0	Oct-Nov
768	0.00006631	Bark_5669	Cedar	0	Oct-Nov
772	0.00011771	Bark_5669	Cedar	0	Oct-Nov
776	0.00022505	Bark_5669	Cedar	0	Oct-Nov
780	0.0003568	Bark_5669	Cedar	0	Oct-Nov
380	0.00045775	Rub_5671	Cedar	1	Oct-Nov
384	0.00103065	Rub_5671	Cedar	1	Oct-Nov
388	0.00204545	Rub_5671	Cedar	1	Oct-Nov
392	0.0032205	Rub_5671	Cedar	1	Oct-Nov
396	0.0036345	Rub_5671	Cedar	1	Oct-Nov
400	0.002918	Rub_5671	Cedar	1	Oct-Nov
404	0.0018172	Rub_5671	Cedar	1	Oct-Nov
408	0.00106995	Rub_5671	Cedar	1	Oct-Nov
412	0.0006217	Rub_5671	Cedar	1	Oct-Nov
416	0.00036575	Rub_5671	Cedar	1	Oct-Nov
420	0.00022136	Rub_5671	Cedar	1	Oct-Nov
424	0.000135615	Rub_5671	Cedar	1	Oct-Nov
428	0.0000843	Rub_5671	Cedar	1	Oct-Nov
432	0.000053225	Rub_5671	Cedar	1	Oct-Nov
436	0.00003673	Rub_5671	Cedar	1	Oct-Nov
440	0.00002676	Rub_5671	Cedar	1	Oct-Nov
444	0.000020782	Rub_5671	Cedar	1	Oct-Nov
448	0.000016958	Rub_5671	Cedar	1	Oct-Nov
452	0.000014168	Rub_5671	Cedar	1	Oct-Nov
456	1.26E-05	Rub_5671	Cedar	1	Oct-Nov
460	0.000011275	Rub_5671	Cedar	1	Oct-Nov
464	9.88E-06	Rub_5671	Cedar	1	Oct-Nov
468	0.000009063	Rub_5671	Cedar	1	Oct-Nov
472	8.02E-06	Rub_5671	Cedar	1	Oct-Nov
476	0.000007703	Rub_5671	Cedar	1	Oct-Nov
480	7.33E-06	Rub_5671	Cedar	1	Oct-Nov
484	6.65E-06	Rub_5671	Cedar	1	Oct-Nov
488	0.000006347	Rub_5671	Cedar	1	Oct-Nov
492	0.000005953	Rub_5671	Cedar	1	Oct-Nov
496	0.000005708	Rub_5671	Cedar	1	Oct-Nov
500	5.93E-06	Rub_5671	Cedar	1	Oct-Nov
504	5.72E-06	Rub_5671	Cedar	1	Oct-Nov
508	0.000005378	Rub_5671	Cedar	1	Oct-Nov
512	5.42E-06	Rub_5671	Cedar	1	Oct-Nov
516	4.85E-06	Rub_5671	Cedar	1	Oct-Nov
520	5.19E-06	Rub_5671	Cedar	1	Oct-Nov
524	0.000005431	Rub_5671	Cedar	1	Oct-Nov
528	5.30E-06	Rub_5671	Cedar	1	Oct-Nov
532	5.12E-06	Rub_5671	Cedar	1	Oct-Nov
536	0.000005467	Rub_5671	Cedar	1	Oct-Nov
540	0.000005339	Rub_5671	Cedar	1	Oct-Nov
544	0.00000516	Rub_5671	Cedar	1	Oct-Nov
548	5.15E-06	Rub_5671	Cedar	1	Oct-Nov
552	5.23E-06	Rub_5671	Cedar	1	Oct-Nov
556	4.90E-06	Rub_5671	Cedar	1	Oct-Nov
560	4.88E-06	Rub_5671	Cedar	1	Oct-Nov
564	4.72E-06	Rub_5671	Cedar	1	Oct-Nov
568	4.75E-06	Rub_5671	Cedar	1	Oct-Nov
572	0.000004704	Rub_5671	Cedar	1	Oct-Nov
576	0.000005372	Rub_5671	Cedar	1	Oct-Nov
580	0.000005018	Rub_5671	Cedar	1	Oct-Nov
584	0.000004798	Rub_5671	Cedar	1	Oct-Nov
588	4.60E-06	Rub_5671	Cedar	1	Oct-Nov
592	0.000004649	Rub_5671	Cedar	1	Oct-Nov
596	0.00000469	Rub_5671	Cedar	1	Oct-Nov
600	0.000004751	Rub_5671	Cedar	1	Oct-Nov
604	0.000003979	Rub_5671	Cedar	1	Oct-Nov
608	0.000003543	Rub_5671	Cedar	1	Oct-Nov
612	4.59E-06	Rub_5671	Cedar	1	Oct-Nov
616	0.000003722	Rub_5671	Cedar	1	Oct-Nov
620	0.000004232	Rub_5671	Cedar	1	Oct-Nov
624	3.87E-06	Rub_5671	Cedar	1	Oct-Nov
628	4.83E-06	Rub_5671	Cedar	1	Oct-Nov
632	3.80E-06	Rub_5671	Cedar	1	Oct-Nov
636	0.000004227	Rub_5671	Cedar	1	Oct-Nov
640	0.000004178	Rub_5671	Cedar	1	Oct-Nov
644	4.31E-06	Rub_5671	Cedar	1	Oct-Nov
648	3.19E-06	Rub_5671	Cedar	1	Oct-Nov
652	3.62E-06	Rub_5671	Cedar	1	Oct-Nov
656	0.000003102	Rub_5671	Cedar	1	Oct-Nov
660	0.000003877	Rub_5671	Cedar	1	Oct-Nov
664	0.000004528	Rub_5671	Cedar	1	Oct-Nov
668	4.03E-06	Rub_5671	Cedar	1	Oct-Nov
672	0.000004842	Rub_5671	Cedar	1	Oct-Nov
676	0.000004948	Rub_5671	Cedar	1	Oct-Nov
680	0.000003576	Rub_5671	Cedar	1	Oct-Nov
684	4.35E-06	Rub_5671	Cedar	1	Oct-Nov
688	0.000003487	Rub_5671	Cedar	1	Oct-Nov
692	3.07E-06	Rub_5671	Cedar	1	Oct-Nov
696	4.57E-06	Rub_5671	Cedar	1	Oct-Nov
700	1.83E-06	Rub_5671	Cedar	1	Oct-Nov
704	2.54E-06	Rub_5671	Cedar	1	Oct-Nov
708	0.000003657	Rub_5671	Cedar	1	Oct-Nov
712	3.00E-06	Rub_5671	Cedar	1	Oct-Nov
716	0.00000291	Rub_5671	Cedar	1	Oct-Nov
720	3.57E-06	Rub_5671	Cedar	1	Oct-Nov
724	2.46E-06	Rub_5671	Cedar	1	Oct-Nov
728	2.45E-06	Rub_5671	Cedar	1	Oct-Nov
732	2.07E-06	Rub_5671	Cedar	1	Oct-Nov
736	0.00000226	Rub_5671	Cedar	1	Oct-Nov
740	0.000002694	Rub_5671	Cedar	1	Oct-Nov
744	0.000002439	Rub_5671	Cedar	1	Oct-Nov
748	5.23E-06	Rub_5671	Cedar	1	Oct-Nov
752	0.000008635	Rub_5671	Cedar	1	Oct-Nov
756	0.000018227	Rub_5671	Cedar	1	Oct-Nov
760	0.00003577	Rub_5671	Cedar	1	Oct-Nov
764	0.00007269	Rub_5671	Cedar	1	Oct-Nov
768	0.000122935	Rub_5671	Cedar	1	Oct-Nov
772	0.000210635	Rub_5671	Cedar	1	Oct-Nov
776	0.0003942	Rub_5671	Cedar	1	Oct-Nov
780	0.00063365	Rub_5671	Cedar	1	Oct-Nov
380	0.00052935	Bark_5671	Cedar	0	Oct-Nov
384	0.0011925	Bark_5671	Cedar	0	Oct-Nov
388	0.002351	Bark_5671	Cedar	0	Oct-Nov
392	0.003594	Bark_5671	Cedar	0	Oct-Nov
396	0.003863	Bark_5671	Cedar	0	Oct-Nov
400	0.002932	Bark_5671	Cedar	0	Oct-Nov
404	0.001743	Bark_5671	Cedar	0	Oct-Nov
408	0.0009941	Bark_5671	Cedar	0	Oct-Nov
412	0.00056215	Bark_5671	Cedar	0	Oct-Nov
416	0.0003235	Bark_5671	Cedar	0	Oct-Nov
420	0.0001925	Bark_5671	Cedar	0	Oct-Nov
424	0.00011625	Bark_5671	Cedar	0	Oct-Nov
428	0.00007134	Bark_5671	Cedar	0	Oct-Nov
432	0.000044095	Bark_5671	Cedar	0	Oct-Nov
436	0.00003101	Bark_5671	Cedar	0	Oct-Nov
440	0.000022615	Bark_5671	Cedar	0	Oct-Nov
444	0.000017675	Bark_5671	Cedar	0	Oct-Nov
448	0.00001455	Bark_5671	Cedar	0	Oct-Nov
452	0.00001174	Bark_5671	Cedar	0	Oct-Nov
456	0.0000106	Bark_5671	Cedar	0	Oct-Nov
460	8.79E-06	Bark_5671	Cedar	0	Oct-Nov
464	8.35E-06	Bark_5671	Cedar	0	Oct-Nov
468	0.000007584	Bark_5671	Cedar	0	Oct-Nov
472	0.000006326	Bark_5671	Cedar	0	Oct-Nov
476	0.000005734	Bark_5671	Cedar	0	Oct-Nov
480	0.000005576	Bark_5671	Cedar	0	Oct-Nov
484	4.87E-06	Bark_5671	Cedar	0	Oct-Nov
488	0.000004473	Bark_5671	Cedar	0	Oct-Nov
492	0.000003787	Bark_5671	Cedar	0	Oct-Nov
496	3.26E-06	Bark_5671	Cedar	0	Oct-Nov
500	0.00000343	Bark_5671	Cedar	0	Oct-Nov
504	3.58E-06	Bark_5671	Cedar	0	Oct-Nov
508	0.000003377	Bark_5671	Cedar	0	Oct-Nov
512	2.79E-06	Bark_5671	Cedar	0	Oct-Nov
516	3.00E-06	Bark_5671	Cedar	0	Oct-Nov
520	0.000002492	Bark_5671	Cedar	0	Oct-Nov
524	2.89E-06	Bark_5671	Cedar	0	Oct-Nov
528	0.000002878	Bark_5671	Cedar	0	Oct-Nov
532	2.73E-06	Bark_5671	Cedar	0	Oct-Nov
536	0.00000247	Bark_5671	Cedar	0	Oct-Nov
540	0.000002853	Bark_5671	Cedar	0	Oct-Nov
544	2.73E-06	Bark_5671	Cedar	0	Oct-Nov
548	0.000002688	Bark_5671	Cedar	0	Oct-Nov
552	3.23E-06	Bark_5671	Cedar	0	Oct-Nov
556	0.000002781	Bark_5671	Cedar	0	Oct-Nov
560	0.000002567	Bark_5671	Cedar	0	Oct-Nov
564	2.55E-06	Bark_5671	Cedar	0	Oct-Nov
568	0.000002963	Bark_5671	Cedar	0	Oct-Nov
572	2.67E-06	Bark_5671	Cedar	0	Oct-Nov
576	0.000002544	Bark_5671	Cedar	0	Oct-Nov
580	2.64E-06	Bark_5671	Cedar	0	Oct-Nov
584	2.91E-06	Bark_5671	Cedar	0	Oct-Nov
588	2.52E-06	Bark_5671	Cedar	0	Oct-Nov
592	0.00000246	Bark_5671	Cedar	0	Oct-Nov
596	2.85E-06	Bark_5671	Cedar	0	Oct-Nov
600	2.32E-06	Bark_5671	Cedar	0	Oct-Nov
604	0.000003319	Bark_5671	Cedar	0	Oct-Nov
608	0.000002576	Bark_5671	Cedar	0	Oct-Nov
612	2.77E-06	Bark_5671	Cedar	0	Oct-Nov
616	0.000002285	Bark_5671	Cedar	0	Oct-Nov
620	0.000002034	Bark_5671	Cedar	0	Oct-Nov
624	1.72E-06	Bark_5671	Cedar	0	Oct-Nov
628	0.000002105	Bark_5671	Cedar	0	Oct-Nov
632	1.86E-06	Bark_5671	Cedar	0	Oct-Nov
636	1.89E-06	Bark_5671	Cedar	0	Oct-Nov
640	0.000002164	Bark_5671	Cedar	0	Oct-Nov
644	3.57E-06	Bark_5671	Cedar	0	Oct-Nov
648	0.000002039	Bark_5671	Cedar	0	Oct-Nov
652	3.27E-06	Bark_5671	Cedar	0	Oct-Nov
656	2.44E-06	Bark_5671	Cedar	0	Oct-Nov
660	0.000002947	Bark_5671	Cedar	0	Oct-Nov
664	1.75E-06	Bark_5671	Cedar	0	Oct-Nov
668	0.00000227	Bark_5671	Cedar	0	Oct-Nov
672	1.97E-06	Bark_5671	Cedar	0	Oct-Nov
676	2.32E-06	Bark_5671	Cedar	0	Oct-Nov
680	1.34E-06	Bark_5671	Cedar	0	Oct-Nov
684	0.000002644	Bark_5671	Cedar	0	Oct-Nov
688	2.57E-06	Bark_5671	Cedar	0	Oct-Nov
692	2.27E-06	Bark_5671	Cedar	0	Oct-Nov
696	3.71E-06	Bark_5671	Cedar	0	Oct-Nov
700	0.000002004	Bark_5671	Cedar	0	Oct-Nov
704	0.000002569	Bark_5671	Cedar	0	Oct-Nov
708	0.000002315	Bark_5671	Cedar	0	Oct-Nov
712	0.000001582	Bark_5671	Cedar	0	Oct-Nov
716	0.000001936	Bark_5671	Cedar	0	Oct-Nov
720	3.48E-06	Bark_5671	Cedar	0	Oct-Nov
724	2.10E-06	Bark_5671	Cedar	0	Oct-Nov
728	2.58E-06	Bark_5671	Cedar	0	Oct-Nov
732	3.24E-06	Bark_5671	Cedar	0	Oct-Nov
736	0.00000346	Bark_5671	Cedar	0	Oct-Nov
740	0.000002374	Bark_5671	Cedar	0	Oct-Nov
744	0.000004625	Bark_5671	Cedar	0	Oct-Nov
748	4.40E-06	Bark_5671	Cedar	0	Oct-Nov
752	1.09E-05	Bark_5671	Cedar	0	Oct-Nov
756	0.00001848	Bark_5671	Cedar	0	Oct-Nov
760	0.00004001	Bark_5671	Cedar	0	Oct-Nov
764	0.00007994	Bark_5671	Cedar	0	Oct-Nov
768	0.00013605	Bark_5671	Cedar	0	Oct-Nov
772	0.0002393	Bark_5671	Cedar	0	Oct-Nov
776	0.00045005	Bark_5671	Cedar	0	Oct-Nov
780	0.0007424	Bark_5671	Cedar	0	Oct-Nov
380	0.0006265	Rub_5685	Cedar	1	Oct-Nov
384	0.0014135	Rub_5685	Cedar	1	Oct-Nov
388	0.0027905	Rub_5685	Cedar	1	Oct-Nov
392	0.004314	Rub_5685	Cedar	1	Oct-Nov
396	0.004757	Rub_5685	Cedar	1	Oct-Nov
400	0.0037505	Rub_5685	Cedar	1	Oct-Nov
404	0.0023145	Rub_5685	Cedar	1	Oct-Nov
408	0.0013535	Rub_5685	Cedar	1	Oct-Nov
412	0.0007828	Rub_5685	Cedar	1	Oct-Nov
416	0.0004601	Rub_5685	Cedar	1	Oct-Nov
420	0.00027825	Rub_5685	Cedar	1	Oct-Nov
424	0.00017075	Rub_5685	Cedar	1	Oct-Nov
428	0.000106255	Rub_5685	Cedar	1	Oct-Nov
432	0.000067405	Rub_5685	Cedar	1	Oct-Nov
436	0.000046435	Rub_5685	Cedar	1	Oct-Nov
440	0.00003483	Rub_5685	Cedar	1	Oct-Nov
444	0.0000275	Rub_5685	Cedar	1	Oct-Nov
448	0.000022425	Rub_5685	Cedar	1	Oct-Nov
452	0.00001927	Rub_5685	Cedar	1	Oct-Nov
456	0.00001742	Rub_5685	Cedar	1	Oct-Nov
460	0.000015435	Rub_5685	Cedar	1	Oct-Nov
464	0.000013535	Rub_5685	Cedar	1	Oct-Nov
468	0.00001227	Rub_5685	Cedar	1	Oct-Nov
472	0.000011141	Rub_5685	Cedar	1	Oct-Nov
476	1.04E-05	Rub_5685	Cedar	1	Oct-Nov
480	9.89E-06	Rub_5685	Cedar	1	Oct-Nov
484	0.000010629	Rub_5685	Cedar	1	Oct-Nov
488	0.000009484	Rub_5685	Cedar	1	Oct-Nov
492	8.91E-06	Rub_5685	Cedar	1	Oct-Nov
496	8.36E-06	Rub_5685	Cedar	1	Oct-Nov
500	0.00000742	Rub_5685	Cedar	1	Oct-Nov
504	7.45E-06	Rub_5685	Cedar	1	Oct-Nov
508	7.67E-06	Rub_5685	Cedar	1	Oct-Nov
512	7.68E-06	Rub_5685	Cedar	1	Oct-Nov
516	7.63E-06	Rub_5685	Cedar	1	Oct-Nov
520	7.54E-06	Rub_5685	Cedar	1	Oct-Nov
524	0.00000763	Rub_5685	Cedar	1	Oct-Nov
528	8.17E-06	Rub_5685	Cedar	1	Oct-Nov
532	0.000008036	Rub_5685	Cedar	1	Oct-Nov
536	0.000007461	Rub_5685	Cedar	1	Oct-Nov
540	7.32E-06	Rub_5685	Cedar	1	Oct-Nov
544	7.23E-06	Rub_5685	Cedar	1	Oct-Nov
548	0.000007854	Rub_5685	Cedar	1	Oct-Nov
552	0.00000668	Rub_5685	Cedar	1	Oct-Nov
556	7.29E-06	Rub_5685	Cedar	1	Oct-Nov
560	7.49E-06	Rub_5685	Cedar	1	Oct-Nov
564	6.30E-06	Rub_5685	Cedar	1	Oct-Nov
568	7.08E-06	Rub_5685	Cedar	1	Oct-Nov
572	6.45E-06	Rub_5685	Cedar	1	Oct-Nov
576	0.000006521	Rub_5685	Cedar	1	Oct-Nov
580	6.80E-06	Rub_5685	Cedar	1	Oct-Nov
584	6.34E-06	Rub_5685	Cedar	1	Oct-Nov
588	5.93E-06	Rub_5685	Cedar	1	Oct-Nov
592	6.72E-06	Rub_5685	Cedar	1	Oct-Nov
596	5.50E-06	Rub_5685	Cedar	1	Oct-Nov
600	0.000006352	Rub_5685	Cedar	1	Oct-Nov
604	0.000006447	Rub_5685	Cedar	1	Oct-Nov
608	0.000006877	Rub_5685	Cedar	1	Oct-Nov
612	0.000006136	Rub_5685	Cedar	1	Oct-Nov
616	5.46E-06	Rub_5685	Cedar	1	Oct-Nov
620	5.09E-06	Rub_5685	Cedar	1	Oct-Nov
624	4.76E-06	Rub_5685	Cedar	1	Oct-Nov
628	0.000005713	Rub_5685	Cedar	1	Oct-Nov
632	5.63E-06	Rub_5685	Cedar	1	Oct-Nov
636	5.14E-06	Rub_5685	Cedar	1	Oct-Nov
640	5.03E-06	Rub_5685	Cedar	1	Oct-Nov
644	0.000005899	Rub_5685	Cedar	1	Oct-Nov
648	0.000004417	Rub_5685	Cedar	1	Oct-Nov
652	2.60E-06	Rub_5685	Cedar	1	Oct-Nov
656	3.61E-06	Rub_5685	Cedar	1	Oct-Nov
660	4.51E-06	Rub_5685	Cedar	1	Oct-Nov
664	0.00000527	Rub_5685	Cedar	1	Oct-Nov
668	0.000004324	Rub_5685	Cedar	1	Oct-Nov
672	2.83E-06	Rub_5685	Cedar	1	Oct-Nov
676	0.000003369	Rub_5685	Cedar	1	Oct-Nov
680	4.91E-06	Rub_5685	Cedar	1	Oct-Nov
684	0.000004116	Rub_5685	Cedar	1	Oct-Nov
688	0.000003693	Rub_5685	Cedar	1	Oct-Nov
692	3.33E-06	Rub_5685	Cedar	1	Oct-Nov
696	0.00000366	Rub_5685	Cedar	1	Oct-Nov
700	0.000004072	Rub_5685	Cedar	1	Oct-Nov
704	4.34E-06	Rub_5685	Cedar	1	Oct-Nov
708	4.64E-06	Rub_5685	Cedar	1	Oct-Nov
712	0.000004558	Rub_5685	Cedar	1	Oct-Nov
716	5.65E-06	Rub_5685	Cedar	1	Oct-Nov
720	5.29E-06	Rub_5685	Cedar	1	Oct-Nov
724	0.000006178	Rub_5685	Cedar	1	Oct-Nov
728	4.12E-06	Rub_5685	Cedar	1	Oct-Nov
732	0.000006339	Rub_5685	Cedar	1	Oct-Nov
736	3.65E-06	Rub_5685	Cedar	1	Oct-Nov
740	2.95E-06	Rub_5685	Cedar	1	Oct-Nov
744	0.000005858	Rub_5685	Cedar	1	Oct-Nov
748	6.74E-06	Rub_5685	Cedar	1	Oct-Nov
752	1.26E-05	Rub_5685	Cedar	1	Oct-Nov
756	0.000021455	Rub_5685	Cedar	1	Oct-Nov
760	0.000045775	Rub_5685	Cedar	1	Oct-Nov
764	0.00009139	Rub_5685	Cedar	1	Oct-Nov
768	0.0001656	Rub_5685	Cedar	1	Oct-Nov
772	0.00029215	Rub_5685	Cedar	1	Oct-Nov
776	0.0005236	Rub_5685	Cedar	1	Oct-Nov
780	0.0008509	Rub_5685	Cedar	1	Oct-Nov
380	0.000464	Bark_5685	Cedar	0	Oct-Nov
384	0.00103745	Bark_5685	Cedar	0	Oct-Nov
388	0.002032	Bark_5685	Cedar	0	Oct-Nov
392	0.0031235	Bark_5685	Cedar	0	Oct-Nov
396	0.0034285	Bark_5685	Cedar	0	Oct-Nov
400	0.0026835	Bark_5685	Cedar	0	Oct-Nov
404	0.001634	Bark_5685	Cedar	0	Oct-Nov
408	0.00094075	Bark_5685	Cedar	0	Oct-Nov
412	0.0005356	Bark_5685	Cedar	0	Oct-Nov
416	0.00030875	Bark_5685	Cedar	0	Oct-Nov
420	0.00018385	Bark_5685	Cedar	0	Oct-Nov
424	0.00011075	Bark_5685	Cedar	0	Oct-Nov
428	0.000067585	Bark_5685	Cedar	0	Oct-Nov
432	0.00004288	Bark_5685	Cedar	0	Oct-Nov
436	0.000029075	Bark_5685	Cedar	0	Oct-Nov
440	0.000021565	Bark_5685	Cedar	0	Oct-Nov
444	0.0000169	Bark_5685	Cedar	0	Oct-Nov
448	0.000013385	Bark_5685	Cedar	0	Oct-Nov
452	0.000011295	Bark_5685	Cedar	0	Oct-Nov
456	9.57E-06	Bark_5685	Cedar	0	Oct-Nov
460	0.000008442	Bark_5685	Cedar	0	Oct-Nov
464	7.94E-06	Bark_5685	Cedar	0	Oct-Nov
468	0.000007041	Bark_5685	Cedar	0	Oct-Nov
472	0.000005851	Bark_5685	Cedar	0	Oct-Nov
476	5.10E-06	Bark_5685	Cedar	0	Oct-Nov
480	0.000005272	Bark_5685	Cedar	0	Oct-Nov
484	4.78E-06	Bark_5685	Cedar	0	Oct-Nov
488	0.000004929	Bark_5685	Cedar	0	Oct-Nov
492	4.18E-06	Bark_5685	Cedar	0	Oct-Nov
496	3.92E-06	Bark_5685	Cedar	0	Oct-Nov
500	2.97E-06	Bark_5685	Cedar	0	Oct-Nov
504	0.000002974	Bark_5685	Cedar	0	Oct-Nov
508	0.000003493	Bark_5685	Cedar	0	Oct-Nov
512	0.000003094	Bark_5685	Cedar	0	Oct-Nov
516	3.12E-06	Bark_5685	Cedar	0	Oct-Nov
520	0.00000308	Bark_5685	Cedar	0	Oct-Nov
524	3.66E-06	Bark_5685	Cedar	0	Oct-Nov
528	3.69E-06	Bark_5685	Cedar	0	Oct-Nov
532	0.000003539	Bark_5685	Cedar	0	Oct-Nov
536	3.58E-06	Bark_5685	Cedar	0	Oct-Nov
540	0.000003203	Bark_5685	Cedar	0	Oct-Nov
544	0.000002945	Bark_5685	Cedar	0	Oct-Nov
548	0.000003087	Bark_5685	Cedar	0	Oct-Nov
552	2.83E-06	Bark_5685	Cedar	0	Oct-Nov
556	2.70E-06	Bark_5685	Cedar	0	Oct-Nov
560	2.61E-06	Bark_5685	Cedar	0	Oct-Nov
564	0.000003012	Bark_5685	Cedar	0	Oct-Nov
568	0.000002787	Bark_5685	Cedar	0	Oct-Nov
572	0.000003125	Bark_5685	Cedar	0	Oct-Nov
576	0.000002677	Bark_5685	Cedar	0	Oct-Nov
580	2.59E-06	Bark_5685	Cedar	0	Oct-Nov
584	0.000002546	Bark_5685	Cedar	0	Oct-Nov
588	3.12E-06	Bark_5685	Cedar	0	Oct-Nov
592	0.000003142	Bark_5685	Cedar	0	Oct-Nov
596	2.89E-06	Bark_5685	Cedar	0	Oct-Nov
600	0.000001958	Bark_5685	Cedar	0	Oct-Nov
604	1.32E-06	Bark_5685	Cedar	0	Oct-Nov
608	1.35E-06	Bark_5685	Cedar	0	Oct-Nov
612	0.000002552	Bark_5685	Cedar	0	Oct-Nov
616	0.000001877	Bark_5685	Cedar	0	Oct-Nov
620	0.00000277	Bark_5685	Cedar	0	Oct-Nov
624	1.93E-06	Bark_5685	Cedar	0	Oct-Nov
628	0.000003103	Bark_5685	Cedar	0	Oct-Nov
632	0.000002339	Bark_5685	Cedar	0	Oct-Nov
636	0.000002764	Bark_5685	Cedar	0	Oct-Nov
640	2.09E-06	Bark_5685	Cedar	0	Oct-Nov
644	0.000001182	Bark_5685	Cedar	0	Oct-Nov
648	1.49E-06	Bark_5685	Cedar	0	Oct-Nov
652	1.22E-06	Bark_5685	Cedar	0	Oct-Nov
656	1.44E-06	Bark_5685	Cedar	0	Oct-Nov
660	1.43E-06	Bark_5685	Cedar	0	Oct-Nov
664	0.000002794	Bark_5685	Cedar	0	Oct-Nov
668	0.000002525	Bark_5685	Cedar	0	Oct-Nov
672	0.000001856	Bark_5685	Cedar	0	Oct-Nov
676	0.000002215	Bark_5685	Cedar	0	Oct-Nov
680	0.000002468	Bark_5685	Cedar	0	Oct-Nov
684	2.89E-06	Bark_5685	Cedar	0	Oct-Nov
688	0.000001929	Bark_5685	Cedar	0	Oct-Nov
692	1.65E-06	Bark_5685	Cedar	0	Oct-Nov
696	3.03E-06	Bark_5685	Cedar	0	Oct-Nov
700	1.83E-06	Bark_5685	Cedar	0	Oct-Nov
704	2.09E-06	Bark_5685	Cedar	0	Oct-Nov
708	0.000001853	Bark_5685	Cedar	0	Oct-Nov
712	3.47E-06	Bark_5685	Cedar	0	Oct-Nov
716	1.66E-06	Bark_5685	Cedar	0	Oct-Nov
720	0.000002337	Bark_5685	Cedar	0	Oct-Nov
724	0.000002503	Bark_5685	Cedar	0	Oct-Nov
728	4.14E-06	Bark_5685	Cedar	0	Oct-Nov
732	0.00000216	Bark_5685	Cedar	0	Oct-Nov
736	0.000003627	Bark_5685	Cedar	0	Oct-Nov
740	0.000003135	Bark_5685	Cedar	0	Oct-Nov
744	3.48E-06	Bark_5685	Cedar	0	Oct-Nov
748	0.000005312	Bark_5685	Cedar	0	Oct-Nov
752	0.00001207	Bark_5685	Cedar	0	Oct-Nov
756	0.000017305	Bark_5685	Cedar	0	Oct-Nov
760	0.0000403	Bark_5685	Cedar	0	Oct-Nov
764	0.000067275	Bark_5685	Cedar	0	Oct-Nov
768	0.0001198	Bark_5685	Cedar	0	Oct-Nov
772	0.00020845	Bark_5685	Cedar	0	Oct-Nov
776	0.00039175	Bark_5685	Cedar	0	Oct-Nov
780	0.00061935	Bark_5685	Cedar	0	Oct-Nov
380	0.0004789	Rub_5418	Dead	1	Sept-Oct
384	0.0011377	Rub_5418	Dead	1	Sept-Oct
388	0.002327	Rub_5418	Dead	1	Sept-Oct
392	0.003601	Rub_5418	Dead	1	Sept-Oct
396	0.0038665	Rub_5418	Dead	1	Sept-Oct
400	0.0029595	Rub_5418	Dead	1	Sept-Oct
404	0.0018095	Rub_5418	Dead	1	Sept-Oct
408	0.0010621	Rub_5418	Dead	1	Sept-Oct
412	0.000618	Rub_5418	Dead	1	Sept-Oct
416	0.00036795	Rub_5418	Dead	1	Sept-Oct
420	0.00022535	Rub_5418	Dead	1	Sept-Oct
424	0.000139635	Rub_5418	Dead	1	Sept-Oct
428	0.000088315	Rub_5418	Dead	1	Sept-Oct
432	0.00005798	Rub_5418	Dead	1	Sept-Oct
436	0.00004183	Rub_5418	Dead	1	Sept-Oct
440	0.00003263	Rub_5418	Dead	1	Sept-Oct
444	0.00002682	Rub_5418	Dead	1	Sept-Oct
448	0.00002316	Rub_5418	Dead	1	Sept-Oct
452	0.000020515	Rub_5418	Dead	1	Sept-Oct
456	0.000018335	Rub_5418	Dead	1	Sept-Oct
460	0.000016635	Rub_5418	Dead	1	Sept-Oct
464	0.000016325	Rub_5418	Dead	1	Sept-Oct
468	0.000015175	Rub_5418	Dead	1	Sept-Oct
472	0.000014225	Rub_5418	Dead	1	Sept-Oct
476	0.00001358	Rub_5418	Dead	1	Sept-Oct
480	0.000013845	Rub_5418	Dead	1	Sept-Oct
484	0.00001296	Rub_5418	Dead	1	Sept-Oct
488	0.000011895	Rub_5418	Dead	1	Sept-Oct
492	0.000011605	Rub_5418	Dead	1	Sept-Oct
496	1.14E-05	Rub_5418	Dead	1	Sept-Oct
500	0.000012525	Rub_5418	Dead	1	Sept-Oct
504	1.19E-05	Rub_5418	Dead	1	Sept-Oct
508	1.11E-05	Rub_5418	Dead	1	Sept-Oct
512	1.16E-05	Rub_5418	Dead	1	Sept-Oct
516	0.000010432	Rub_5418	Dead	1	Sept-Oct
520	0.000010573	Rub_5418	Dead	1	Sept-Oct
524	0.000010346	Rub_5418	Dead	1	Sept-Oct
528	1.07E-05	Rub_5418	Dead	1	Sept-Oct
532	0.000009997	Rub_5418	Dead	1	Sept-Oct
536	0.000011198	Rub_5418	Dead	1	Sept-Oct
540	0.000010763	Rub_5418	Dead	1	Sept-Oct
544	1.06E-05	Rub_5418	Dead	1	Sept-Oct
548	1.03E-05	Rub_5418	Dead	1	Sept-Oct
552	0.000009948	Rub_5418	Dead	1	Sept-Oct
556	0.000010005	Rub_5418	Dead	1	Sept-Oct
560	0.0000096	Rub_5418	Dead	1	Sept-Oct
564	9.15E-06	Rub_5418	Dead	1	Sept-Oct
568	0.000008865	Rub_5418	Dead	1	Sept-Oct
572	8.64E-06	Rub_5418	Dead	1	Sept-Oct
576	7.88E-06	Rub_5418	Dead	1	Sept-Oct
580	0.000008946	Rub_5418	Dead	1	Sept-Oct
584	8.11E-06	Rub_5418	Dead	1	Sept-Oct
588	0.000007732	Rub_5418	Dead	1	Sept-Oct
592	0.000008231	Rub_5418	Dead	1	Sept-Oct
596	7.92E-06	Rub_5418	Dead	1	Sept-Oct
600	0.000007829	Rub_5418	Dead	1	Sept-Oct
604	0.0000071	Rub_5418	Dead	1	Sept-Oct
608	7.28E-06	Rub_5418	Dead	1	Sept-Oct
612	0.000007635	Rub_5418	Dead	1	Sept-Oct
616	7.72E-06	Rub_5418	Dead	1	Sept-Oct
620	7.58E-06	Rub_5418	Dead	1	Sept-Oct
624	0.0000074	Rub_5418	Dead	1	Sept-Oct
628	0.00000818	Rub_5418	Dead	1	Sept-Oct
632	7.27E-06	Rub_5418	Dead	1	Sept-Oct
636	0.00000679	Rub_5418	Dead	1	Sept-Oct
640	0.000007837	Rub_5418	Dead	1	Sept-Oct
644	0.000007979	Rub_5418	Dead	1	Sept-Oct
648	0.00000807	Rub_5418	Dead	1	Sept-Oct
652	0.000007264	Rub_5418	Dead	1	Sept-Oct
656	6.51E-06	Rub_5418	Dead	1	Sept-Oct
660	6.23E-06	Rub_5418	Dead	1	Sept-Oct
664	0.000007491	Rub_5418	Dead	1	Sept-Oct
668	0.000007539	Rub_5418	Dead	1	Sept-Oct
672	8.02E-06	Rub_5418	Dead	1	Sept-Oct
676	0.000007985	Rub_5418	Dead	1	Sept-Oct
680	6.68E-06	Rub_5418	Dead	1	Sept-Oct
684	0.000005564	Rub_5418	Dead	1	Sept-Oct
688	7.32E-06	Rub_5418	Dead	1	Sept-Oct
692	7.28E-06	Rub_5418	Dead	1	Sept-Oct
696	9.04E-06	Rub_5418	Dead	1	Sept-Oct
700	6.85E-06	Rub_5418	Dead	1	Sept-Oct
704	0.000008976	Rub_5418	Dead	1	Sept-Oct
708	0.000009773	Rub_5418	Dead	1	Sept-Oct
712	0.000010063	Rub_5418	Dead	1	Sept-Oct
716	0.000010285	Rub_5418	Dead	1	Sept-Oct
720	0.000008447	Rub_5418	Dead	1	Sept-Oct
724	0.00000786	Rub_5418	Dead	1	Sept-Oct
728	0.000010583	Rub_5418	Dead	1	Sept-Oct
732	0.00001199	Rub_5418	Dead	1	Sept-Oct
736	0.000015815	Rub_5418	Dead	1	Sept-Oct
740	0.000018685	Rub_5418	Dead	1	Sept-Oct
744	0.000017865	Rub_5418	Dead	1	Sept-Oct
748	0.000012754	Rub_5418	Dead	1	Sept-Oct
752	0.000024405	Rub_5418	Dead	1	Sept-Oct
756	0.00003059	Rub_5418	Dead	1	Sept-Oct
760	0.000047075	Rub_5418	Dead	1	Sept-Oct
764	0.000081265	Rub_5418	Dead	1	Sept-Oct
768	0.00014413	Rub_5418	Dead	1	Sept-Oct
772	0.000245	Rub_5418	Dead	1	Sept-Oct
776	0.0004715	Rub_5418	Dead	1	Sept-Oct
780	0.00076125	Rub_5418	Dead	1	Sept-Oct
380	0.00043675	Rub_6202	Dogwood	1	Sept-Oct
384	0.00106615	Rub_6202	Dogwood	1	Sept-Oct
388	0.0022455	Rub_6202	Dogwood	1	Sept-Oct
392	0.0035355	Rub_6202	Dogwood	1	Sept-Oct
396	0.0038665	Rub_6202	Dogwood	1	Sept-Oct
400	0.003056	Rub_6202	Dogwood	1	Sept-Oct
404	0.00196435	Rub_6202	Dogwood	1	Sept-Oct
408	0.0012082	Rub_6202	Dogwood	1	Sept-Oct
412	0.0007316	Rub_6202	Dogwood	1	Sept-Oct
416	0.00045035	Rub_6202	Dogwood	1	Sept-Oct
420	0.0002818	Rub_6202	Dogwood	1	Sept-Oct
424	0.000176605	Rub_6202	Dogwood	1	Sept-Oct
428	0.00011173	Rub_6202	Dogwood	1	Sept-Oct
432	0.00007223	Rub_6202	Dogwood	1	Sept-Oct
436	0.000050485	Rub_6202	Dogwood	1	Sept-Oct
440	0.00003738	Rub_6202	Dogwood	1	Sept-Oct
444	0.000029335	Rub_6202	Dogwood	1	Sept-Oct
448	0.000023845	Rub_6202	Dogwood	1	Sept-Oct
452	0.00002074	Rub_6202	Dogwood	1	Sept-Oct
456	0.000018718	Rub_6202	Dogwood	1	Sept-Oct
460	0.000016157	Rub_6202	Dogwood	1	Sept-Oct
464	1.51E-05	Rub_6202	Dogwood	1	Sept-Oct
468	1.43E-05	Rub_6202	Dogwood	1	Sept-Oct
472	0.000012758	Rub_6202	Dogwood	1	Sept-Oct
476	1.26E-05	Rub_6202	Dogwood	1	Sept-Oct
480	1.22E-05	Rub_6202	Dogwood	1	Sept-Oct
484	1.06E-05	Rub_6202	Dogwood	1	Sept-Oct
488	1.02E-05	Rub_6202	Dogwood	1	Sept-Oct
492	9.65E-06	Rub_6202	Dogwood	1	Sept-Oct
496	8.22E-06	Rub_6202	Dogwood	1	Sept-Oct
500	0.000008263	Rub_6202	Dogwood	1	Sept-Oct
504	0.000008058	Rub_6202	Dogwood	1	Sept-Oct
508	7.71E-06	Rub_6202	Dogwood	1	Sept-Oct
512	7.36E-06	Rub_6202	Dogwood	1	Sept-Oct
516	0.000007325	Rub_6202	Dogwood	1	Sept-Oct
520	7.08E-06	Rub_6202	Dogwood	1	Sept-Oct
524	0.000007094	Rub_6202	Dogwood	1	Sept-Oct
528	6.85E-06	Rub_6202	Dogwood	1	Sept-Oct
532	6.46E-06	Rub_6202	Dogwood	1	Sept-Oct
536	6.86E-06	Rub_6202	Dogwood	1	Sept-Oct
540	6.56E-06	Rub_6202	Dogwood	1	Sept-Oct
544	0.000006126	Rub_6202	Dogwood	1	Sept-Oct
548	6.00E-06	Rub_6202	Dogwood	1	Sept-Oct
552	0.000006529	Rub_6202	Dogwood	1	Sept-Oct
556	6.26E-06	Rub_6202	Dogwood	1	Sept-Oct
560	6.21E-06	Rub_6202	Dogwood	1	Sept-Oct
564	6.01E-06	Rub_6202	Dogwood	1	Sept-Oct
568	0.000005763	Rub_6202	Dogwood	1	Sept-Oct
572	0.000005682	Rub_6202	Dogwood	1	Sept-Oct
576	5.84E-06	Rub_6202	Dogwood	1	Sept-Oct
580	5.84E-06	Rub_6202	Dogwood	1	Sept-Oct
584	0.00000506	Rub_6202	Dogwood	1	Sept-Oct
588	4.36E-06	Rub_6202	Dogwood	1	Sept-Oct
592	0.00000461	Rub_6202	Dogwood	1	Sept-Oct
596	0.000004437	Rub_6202	Dogwood	1	Sept-Oct
600	0.000004621	Rub_6202	Dogwood	1	Sept-Oct
604	4.17E-06	Rub_6202	Dogwood	1	Sept-Oct
608	0.000005151	Rub_6202	Dogwood	1	Sept-Oct
612	0.000004428	Rub_6202	Dogwood	1	Sept-Oct
616	3.84E-06	Rub_6202	Dogwood	1	Sept-Oct
620	0.000004353	Rub_6202	Dogwood	1	Sept-Oct
624	3.95E-06	Rub_6202	Dogwood	1	Sept-Oct
628	0.000004459	Rub_6202	Dogwood	1	Sept-Oct
632	2.88E-06	Rub_6202	Dogwood	1	Sept-Oct
636	4.04E-06	Rub_6202	Dogwood	1	Sept-Oct
640	0.00000413	Rub_6202	Dogwood	1	Sept-Oct
644	0.000004166	Rub_6202	Dogwood	1	Sept-Oct
648	2.62E-06	Rub_6202	Dogwood	1	Sept-Oct
652	3.50E-06	Rub_6202	Dogwood	1	Sept-Oct
656	0.000002963	Rub_6202	Dogwood	1	Sept-Oct
660	2.11E-06	Rub_6202	Dogwood	1	Sept-Oct
664	3.48E-06	Rub_6202	Dogwood	1	Sept-Oct
668	2.54E-06	Rub_6202	Dogwood	1	Sept-Oct
672	2.59E-06	Rub_6202	Dogwood	1	Sept-Oct
676	2.92E-06	Rub_6202	Dogwood	1	Sept-Oct
680	0.000003624	Rub_6202	Dogwood	1	Sept-Oct
684	2.64E-06	Rub_6202	Dogwood	1	Sept-Oct
688	3.06E-06	Rub_6202	Dogwood	1	Sept-Oct
692	2.23E-06	Rub_6202	Dogwood	1	Sept-Oct
696	3.80E-06	Rub_6202	Dogwood	1	Sept-Oct
700	0.000002856	Rub_6202	Dogwood	1	Sept-Oct
704	3.14E-06	Rub_6202	Dogwood	1	Sept-Oct
708	3.48E-06	Rub_6202	Dogwood	1	Sept-Oct
712	0.00000302	Rub_6202	Dogwood	1	Sept-Oct
716	1.75E-06	Rub_6202	Dogwood	1	Sept-Oct
720	0.000002716	Rub_6202	Dogwood	1	Sept-Oct
724	1.90E-06	Rub_6202	Dogwood	1	Sept-Oct
728	0.000001789	Rub_6202	Dogwood	1	Sept-Oct
732	0.000002361	Rub_6202	Dogwood	1	Sept-Oct
736	3.63E-06	Rub_6202	Dogwood	1	Sept-Oct
740	0.000003059	Rub_6202	Dogwood	1	Sept-Oct
744	0.00000404	Rub_6202	Dogwood	1	Sept-Oct
748	5.72E-06	Rub_6202	Dogwood	1	Sept-Oct
752	0.000010318	Rub_6202	Dogwood	1	Sept-Oct
756	0.00001385	Rub_6202	Dogwood	1	Sept-Oct
760	0.00003317	Rub_6202	Dogwood	1	Sept-Oct
764	0.000060975	Rub_6202	Dogwood	1	Sept-Oct
768	0.000112625	Rub_6202	Dogwood	1	Sept-Oct
772	0.00021195	Rub_6202	Dogwood	1	Sept-Oct
776	0.0004268	Rub_6202	Dogwood	1	Sept-Oct
780	0.00070825	Rub_6202	Dogwood	1	Sept-Oct
380	0.0003117	Rub_5217	Dogwood	1	Sept-Oct
384	0.00073555	Rub_5217	Dogwood	1	Sept-Oct
388	0.00151	Rub_5217	Dogwood	1	Sept-Oct
392	0.0023795	Rub_5217	Dogwood	1	Sept-Oct
396	0.0026345	Rub_5217	Dogwood	1	Sept-Oct
400	0.002088	Rub_5217	Dogwood	1	Sept-Oct
404	0.0013155	Rub_5217	Dogwood	1	Sept-Oct
408	0.00078895	Rub_5217	Dogwood	1	Sept-Oct
412	0.00046675	Rub_5217	Dogwood	1	Sept-Oct
416	0.00028135	Rub_5217	Dogwood	1	Sept-Oct
420	0.00017405	Rub_5217	Dogwood	1	Sept-Oct
424	0.00010875	Rub_5217	Dogwood	1	Sept-Oct
428	0.000069165	Rub_5217	Dogwood	1	Sept-Oct
432	0.000044405	Rub_5217	Dogwood	1	Sept-Oct
436	0.000031465	Rub_5217	Dogwood	1	Sept-Oct
440	0.000024095	Rub_5217	Dogwood	1	Sept-Oct
444	0.000019215	Rub_5217	Dogwood	1	Sept-Oct
448	0.000015935	Rub_5217	Dogwood	1	Sept-Oct
452	0.0000141	Rub_5217	Dogwood	1	Sept-Oct
456	0.00001201	Rub_5217	Dogwood	1	Sept-Oct
460	1.09E-05	Rub_5217	Dogwood	1	Sept-Oct
464	1.04E-05	Rub_5217	Dogwood	1	Sept-Oct
468	9.72E-06	Rub_5217	Dogwood	1	Sept-Oct
472	0.000009295	Rub_5217	Dogwood	1	Sept-Oct
476	8.60E-06	Rub_5217	Dogwood	1	Sept-Oct
480	0.000008599	Rub_5217	Dogwood	1	Sept-Oct
484	0.000008401	Rub_5217	Dogwood	1	Sept-Oct
488	0.000008181	Rub_5217	Dogwood	1	Sept-Oct
492	0.000007323	Rub_5217	Dogwood	1	Sept-Oct
496	6.73E-06	Rub_5217	Dogwood	1	Sept-Oct
500	6.80E-06	Rub_5217	Dogwood	1	Sept-Oct
504	7.18E-06	Rub_5217	Dogwood	1	Sept-Oct
508	6.61E-06	Rub_5217	Dogwood	1	Sept-Oct
512	6.96E-06	Rub_5217	Dogwood	1	Sept-Oct
516	7.01E-06	Rub_5217	Dogwood	1	Sept-Oct
520	6.84E-06	Rub_5217	Dogwood	1	Sept-Oct
524	0.000006758	Rub_5217	Dogwood	1	Sept-Oct
528	0.0000072	Rub_5217	Dogwood	1	Sept-Oct
532	7.14E-06	Rub_5217	Dogwood	1	Sept-Oct
536	6.72E-06	Rub_5217	Dogwood	1	Sept-Oct
540	0.000006649	Rub_5217	Dogwood	1	Sept-Oct
544	6.37E-06	Rub_5217	Dogwood	1	Sept-Oct
548	6.28E-06	Rub_5217	Dogwood	1	Sept-Oct
552	0.00000611	Rub_5217	Dogwood	1	Sept-Oct
556	6.50E-06	Rub_5217	Dogwood	1	Sept-Oct
560	6.33E-06	Rub_5217	Dogwood	1	Sept-Oct
564	6.11E-06	Rub_5217	Dogwood	1	Sept-Oct
568	5.85E-06	Rub_5217	Dogwood	1	Sept-Oct
572	5.89E-06	Rub_5217	Dogwood	1	Sept-Oct
576	0.000005966	Rub_5217	Dogwood	1	Sept-Oct
580	0.000005785	Rub_5217	Dogwood	1	Sept-Oct
584	5.56E-06	Rub_5217	Dogwood	1	Sept-Oct
588	5.43E-06	Rub_5217	Dogwood	1	Sept-Oct
592	0.000005302	Rub_5217	Dogwood	1	Sept-Oct
596	5.63E-06	Rub_5217	Dogwood	1	Sept-Oct
600	5.24E-06	Rub_5217	Dogwood	1	Sept-Oct
604	5.03E-06	Rub_5217	Dogwood	1	Sept-Oct
608	0.000005292	Rub_5217	Dogwood	1	Sept-Oct
612	4.94E-06	Rub_5217	Dogwood	1	Sept-Oct
616	5.20E-06	Rub_5217	Dogwood	1	Sept-Oct
620	5.04E-06	Rub_5217	Dogwood	1	Sept-Oct
624	0.000004201	Rub_5217	Dogwood	1	Sept-Oct
628	4.66E-06	Rub_5217	Dogwood	1	Sept-Oct
632	0.000003629	Rub_5217	Dogwood	1	Sept-Oct
636	0.000004666	Rub_5217	Dogwood	1	Sept-Oct
640	0.000004549	Rub_5217	Dogwood	1	Sept-Oct
644	0.000003748	Rub_5217	Dogwood	1	Sept-Oct
648	4.40E-06	Rub_5217	Dogwood	1	Sept-Oct
652	4.58E-06	Rub_5217	Dogwood	1	Sept-Oct
656	4.26E-06	Rub_5217	Dogwood	1	Sept-Oct
660	3.81E-06	Rub_5217	Dogwood	1	Sept-Oct
664	0.000002989	Rub_5217	Dogwood	1	Sept-Oct
668	3.32E-06	Rub_5217	Dogwood	1	Sept-Oct
672	0.000002947	Rub_5217	Dogwood	1	Sept-Oct
676	2.84E-06	Rub_5217	Dogwood	1	Sept-Oct
680	0.000003504	Rub_5217	Dogwood	1	Sept-Oct
684	3.59E-06	Rub_5217	Dogwood	1	Sept-Oct
688	3.19E-06	Rub_5217	Dogwood	1	Sept-Oct
692	0.000003343	Rub_5217	Dogwood	1	Sept-Oct
696	4.21E-06	Rub_5217	Dogwood	1	Sept-Oct
700	2.55E-06	Rub_5217	Dogwood	1	Sept-Oct
704	0.00000262	Rub_5217	Dogwood	1	Sept-Oct
708	2.12E-06	Rub_5217	Dogwood	1	Sept-Oct
712	0.000002615	Rub_5217	Dogwood	1	Sept-Oct
716	3.26E-06	Rub_5217	Dogwood	1	Sept-Oct
720	2.07E-06	Rub_5217	Dogwood	1	Sept-Oct
724	0.000001346	Rub_5217	Dogwood	1	Sept-Oct
728	0.000001451	Rub_5217	Dogwood	1	Sept-Oct
732	0.000003394	Rub_5217	Dogwood	1	Sept-Oct
736	0.000003881	Rub_5217	Dogwood	1	Sept-Oct
740	3.10E-06	Rub_5217	Dogwood	1	Sept-Oct
744	0.000005556	Rub_5217	Dogwood	1	Sept-Oct
748	0.000006388	Rub_5217	Dogwood	1	Sept-Oct
752	0.000005572	Rub_5217	Dogwood	1	Sept-Oct
756	1.00E-05	Rub_5217	Dogwood	1	Sept-Oct
760	0.000024255	Rub_5217	Dogwood	1	Sept-Oct
764	0.00004675	Rub_5217	Dogwood	1	Sept-Oct
768	0.00008126	Rub_5217	Dogwood	1	Sept-Oct
772	0.00014875	Rub_5217	Dogwood	1	Sept-Oct
776	0.00028135	Rub_5217	Dogwood	1	Sept-Oct
780	0.00047685	Rub_5217	Dogwood	1	Sept-Oct
380	0.0001534	Bark_5217	Dogwood	0	Sept-Oct
384	0.0003527	Bark_5217	Dogwood	0	Sept-Oct
388	0.000703	Bark_5217	Dogwood	0	Sept-Oct
392	0.001077	Bark_5217	Dogwood	0	Sept-Oct
396	0.001159	Bark_5217	Dogwood	0	Sept-Oct
400	0.00089035	Bark_5217	Dogwood	0	Sept-Oct
404	0.00054225	Bark_5217	Dogwood	0	Sept-Oct
408	0.00031475	Bark_5217	Dogwood	0	Sept-Oct
412	0.0001809	Bark_5217	Dogwood	0	Sept-Oct
416	0.00010595	Bark_5217	Dogwood	0	Sept-Oct
420	0.00006389	Bark_5217	Dogwood	0	Sept-Oct
424	0.000038625	Bark_5217	Dogwood	0	Sept-Oct
428	0.000024245	Bark_5217	Dogwood	0	Sept-Oct
432	0.000015265	Bark_5217	Dogwood	0	Sept-Oct
436	0.00001075	Bark_5217	Dogwood	0	Sept-Oct
440	8.14E-06	Bark_5217	Dogwood	0	Sept-Oct
444	6.37E-06	Bark_5217	Dogwood	0	Sept-Oct
448	0.000005054	Bark_5217	Dogwood	0	Sept-Oct
452	4.80E-06	Bark_5217	Dogwood	0	Sept-Oct
456	4.44E-06	Bark_5217	Dogwood	0	Sept-Oct
460	0.000003678	Bark_5217	Dogwood	0	Sept-Oct
464	0.00000342	Bark_5217	Dogwood	0	Sept-Oct
468	2.98E-06	Bark_5217	Dogwood	0	Sept-Oct
472	2.63E-06	Bark_5217	Dogwood	0	Sept-Oct
476	2.57E-06	Bark_5217	Dogwood	0	Sept-Oct
480	2.40E-06	Bark_5217	Dogwood	0	Sept-Oct
484	2.09E-06	Bark_5217	Dogwood	0	Sept-Oct
488	0.000002088	Bark_5217	Dogwood	0	Sept-Oct
492	0.000001811	Bark_5217	Dogwood	0	Sept-Oct
496	0.000001903	Bark_5217	Dogwood	0	Sept-Oct
500	1.76E-06	Bark_5217	Dogwood	0	Sept-Oct
504	2.01E-06	Bark_5217	Dogwood	0	Sept-Oct
508	1.86E-06	Bark_5217	Dogwood	0	Sept-Oct
512	0.000001762	Bark_5217	Dogwood	0	Sept-Oct
516	0.000001709	Bark_5217	Dogwood	0	Sept-Oct
520	1.69E-06	Bark_5217	Dogwood	0	Sept-Oct
524	1.73E-06	Bark_5217	Dogwood	0	Sept-Oct
528	1.80E-06	Bark_5217	Dogwood	0	Sept-Oct
532	0.000001842	Bark_5217	Dogwood	0	Sept-Oct
536	0.000001796	Bark_5217	Dogwood	0	Sept-Oct
540	0.000001753	Bark_5217	Dogwood	0	Sept-Oct
544	0.000001702	Bark_5217	Dogwood	0	Sept-Oct
548	0.000001713	Bark_5217	Dogwood	0	Sept-Oct
552	1.77E-06	Bark_5217	Dogwood	0	Sept-Oct
556	0.000001378	Bark_5217	Dogwood	0	Sept-Oct
560	1.57E-06	Bark_5217	Dogwood	0	Sept-Oct
564	0.000001504	Bark_5217	Dogwood	0	Sept-Oct
568	0.000001398	Bark_5217	Dogwood	0	Sept-Oct
572	0.00000159	Bark_5217	Dogwood	0	Sept-Oct
576	0.000001487	Bark_5217	Dogwood	0	Sept-Oct
580	1.24E-06	Bark_5217	Dogwood	0	Sept-Oct
584	1.37E-06	Bark_5217	Dogwood	0	Sept-Oct
588	0.00000144	Bark_5217	Dogwood	0	Sept-Oct
592	1.47E-06	Bark_5217	Dogwood	0	Sept-Oct
596	0.000001647	Bark_5217	Dogwood	0	Sept-Oct
600	0.000001144	Bark_5217	Dogwood	0	Sept-Oct
604	9.38E-07	Bark_5217	Dogwood	0	Sept-Oct
608	8.04E-07	Bark_5217	Dogwood	0	Sept-Oct
612	1.02E-06	Bark_5217	Dogwood	0	Sept-Oct
616	1.23E-06	Bark_5217	Dogwood	0	Sept-Oct
620	1.04E-06	Bark_5217	Dogwood	0	Sept-Oct
624	1.01E-06	Bark_5217	Dogwood	0	Sept-Oct
628	1.11E-06	Bark_5217	Dogwood	0	Sept-Oct
632	0.000001098	Bark_5217	Dogwood	0	Sept-Oct
636	8.69E-07	Bark_5217	Dogwood	0	Sept-Oct
640	0.000001182	Bark_5217	Dogwood	0	Sept-Oct
644	1.02E-06	Bark_5217	Dogwood	0	Sept-Oct
648	1.07E-06	Bark_5217	Dogwood	0	Sept-Oct
652	7.93E-07	Bark_5217	Dogwood	0	Sept-Oct
656	1.11E-06	Bark_5217	Dogwood	0	Sept-Oct
660	1.33E-06	Bark_5217	Dogwood	0	Sept-Oct
664	8.04E-07	Bark_5217	Dogwood	0	Sept-Oct
668	0.000001621	Bark_5217	Dogwood	0	Sept-Oct
672	1.90E-06	Bark_5217	Dogwood	0	Sept-Oct
676	1.77E-06	Bark_5217	Dogwood	0	Sept-Oct
680	0.000002338	Bark_5217	Dogwood	0	Sept-Oct
684	0.000002243	Bark_5217	Dogwood	0	Sept-Oct
688	1.96E-06	Bark_5217	Dogwood	0	Sept-Oct
692	0.000002138	Bark_5217	Dogwood	0	Sept-Oct
696	1.40E-06	Bark_5217	Dogwood	0	Sept-Oct
700	0.000001886	Bark_5217	Dogwood	0	Sept-Oct
704	1.24E-06	Bark_5217	Dogwood	0	Sept-Oct
708	1.26E-06	Bark_5217	Dogwood	0	Sept-Oct
712	0.000002295	Bark_5217	Dogwood	0	Sept-Oct
716	0.000001987	Bark_5217	Dogwood	0	Sept-Oct
720	0.000001807	Bark_5217	Dogwood	0	Sept-Oct
724	1.54E-06	Bark_5217	Dogwood	0	Sept-Oct
728	8.82E-07	Bark_5217	Dogwood	0	Sept-Oct
732	1.15E-06	Bark_5217	Dogwood	0	Sept-Oct
736	0.000001268	Bark_5217	Dogwood	0	Sept-Oct
740	1.73E-06	Bark_5217	Dogwood	0	Sept-Oct
744	2.78E-06	Bark_5217	Dogwood	0	Sept-Oct
748	3.09E-06	Bark_5217	Dogwood	0	Sept-Oct
752	0.000003189	Bark_5217	Dogwood	0	Sept-Oct
756	0.000006784	Bark_5217	Dogwood	0	Sept-Oct
760	0.000012505	Bark_5217	Dogwood	0	Sept-Oct
764	0.000025745	Bark_5217	Dogwood	0	Sept-Oct
768	0.00004278	Bark_5217	Dogwood	0	Sept-Oct
772	0.00007216	Bark_5217	Dogwood	0	Sept-Oct
776	0.00013535	Bark_5217	Dogwood	0	Sept-Oct
780	0.00022245	Bark_5217	Dogwood	0	Sept-Oct
380	0.00030065	Rub_5280	Dogwood	1	Sept-Oct
384	0.0007155	Rub_5280	Dogwood	1	Sept-Oct
388	0.0014615	Rub_5280	Dogwood	1	Sept-Oct
392	0.0022415	Rub_5280	Dogwood	1	Sept-Oct
396	0.002378	Rub_5280	Dogwood	1	Sept-Oct
400	0.0018105	Rub_5280	Dogwood	1	Sept-Oct
404	0.0011195	Rub_5280	Dogwood	1	Sept-Oct
408	0.00066725	Rub_5280	Dogwood	1	Sept-Oct
412	0.00039375	Rub_5280	Dogwood	1	Sept-Oct
416	0.0002376	Rub_5280	Dogwood	1	Sept-Oct
420	0.00014715	Rub_5280	Dogwood	1	Sept-Oct
424	0.00009139	Rub_5280	Dogwood	1	Sept-Oct
428	0.00005725	Rub_5280	Dogwood	1	Sept-Oct
432	0.00003773	Rub_5280	Dogwood	1	Sept-Oct
436	0.00002525	Rub_5280	Dogwood	1	Sept-Oct
440	0.000018915	Rub_5280	Dogwood	1	Sept-Oct
444	0.000015045	Rub_5280	Dogwood	1	Sept-Oct
448	0.00001196	Rub_5280	Dogwood	1	Sept-Oct
452	1.00E-05	Rub_5280	Dogwood	1	Sept-Oct
456	8.92E-06	Rub_5280	Dogwood	1	Sept-Oct
460	8.41E-06	Rub_5280	Dogwood	1	Sept-Oct
464	7.31E-06	Rub_5280	Dogwood	1	Sept-Oct
468	0.000006761	Rub_5280	Dogwood	1	Sept-Oct
472	0.00000598	Rub_5280	Dogwood	1	Sept-Oct
476	0.000005364	Rub_5280	Dogwood	1	Sept-Oct
480	5.38E-06	Rub_5280	Dogwood	1	Sept-Oct
484	0.000004668	Rub_5280	Dogwood	1	Sept-Oct
488	4.32E-06	Rub_5280	Dogwood	1	Sept-Oct
492	0.000004165	Rub_5280	Dogwood	1	Sept-Oct
496	0.000003512	Rub_5280	Dogwood	1	Sept-Oct
500	3.60E-06	Rub_5280	Dogwood	1	Sept-Oct
504	3.92E-06	Rub_5280	Dogwood	1	Sept-Oct
508	0.000003812	Rub_5280	Dogwood	1	Sept-Oct
512	0.000003805	Rub_5280	Dogwood	1	Sept-Oct
516	3.76E-06	Rub_5280	Dogwood	1	Sept-Oct
520	3.31E-06	Rub_5280	Dogwood	1	Sept-Oct
524	3.43E-06	Rub_5280	Dogwood	1	Sept-Oct
528	3.31E-06	Rub_5280	Dogwood	1	Sept-Oct
532	0.000003491	Rub_5280	Dogwood	1	Sept-Oct
536	0.00000366	Rub_5280	Dogwood	1	Sept-Oct
540	0.000003945	Rub_5280	Dogwood	1	Sept-Oct
544	0.000003496	Rub_5280	Dogwood	1	Sept-Oct
548	3.10E-06	Rub_5280	Dogwood	1	Sept-Oct
552	3.35E-06	Rub_5280	Dogwood	1	Sept-Oct
556	3.43E-06	Rub_5280	Dogwood	1	Sept-Oct
560	0.000003454	Rub_5280	Dogwood	1	Sept-Oct
564	0.000003273	Rub_5280	Dogwood	1	Sept-Oct
568	0.000003085	Rub_5280	Dogwood	1	Sept-Oct
572	3.38E-06	Rub_5280	Dogwood	1	Sept-Oct
576	0.000003148	Rub_5280	Dogwood	1	Sept-Oct
580	2.94E-06	Rub_5280	Dogwood	1	Sept-Oct
584	0.000002881	Rub_5280	Dogwood	1	Sept-Oct
588	3.19E-06	Rub_5280	Dogwood	1	Sept-Oct
592	0.000003109	Rub_5280	Dogwood	1	Sept-Oct
596	0.000003201	Rub_5280	Dogwood	1	Sept-Oct
600	3.29E-06	Rub_5280	Dogwood	1	Sept-Oct
604	3.15E-06	Rub_5280	Dogwood	1	Sept-Oct
608	0.000003248	Rub_5280	Dogwood	1	Sept-Oct
612	0.000003102	Rub_5280	Dogwood	1	Sept-Oct
616	0.000002061	Rub_5280	Dogwood	1	Sept-Oct
620	0.000002145	Rub_5280	Dogwood	1	Sept-Oct
624	0.000002328	Rub_5280	Dogwood	1	Sept-Oct
628	0.000002484	Rub_5280	Dogwood	1	Sept-Oct
632	2.87E-06	Rub_5280	Dogwood	1	Sept-Oct
636	0.000002509	Rub_5280	Dogwood	1	Sept-Oct
640	2.84E-06	Rub_5280	Dogwood	1	Sept-Oct
644	2.40E-06	Rub_5280	Dogwood	1	Sept-Oct
648	0.000003037	Rub_5280	Dogwood	1	Sept-Oct
652	0.000002735	Rub_5280	Dogwood	1	Sept-Oct
656	0.000002209	Rub_5280	Dogwood	1	Sept-Oct
660	2.08E-06	Rub_5280	Dogwood	1	Sept-Oct
664	1.62E-06	Rub_5280	Dogwood	1	Sept-Oct
668	8.77E-07	Rub_5280	Dogwood	1	Sept-Oct
672	0.000001969	Rub_5280	Dogwood	1	Sept-Oct
676	2.09E-06	Rub_5280	Dogwood	1	Sept-Oct
680	1.23E-06	Rub_5280	Dogwood	1	Sept-Oct
684	1.39E-06	Rub_5280	Dogwood	1	Sept-Oct
688	2.27E-06	Rub_5280	Dogwood	1	Sept-Oct
692	1.15E-06	Rub_5280	Dogwood	1	Sept-Oct
696	1.56E-06	Rub_5280	Dogwood	1	Sept-Oct
700	1.88E-06	Rub_5280	Dogwood	1	Sept-Oct
704	1.84E-06	Rub_5280	Dogwood	1	Sept-Oct
708	1.44E-06	Rub_5280	Dogwood	1	Sept-Oct
712	1.14E-06	Rub_5280	Dogwood	1	Sept-Oct
716	1.60E-06	Rub_5280	Dogwood	1	Sept-Oct
720	0.000003037	Rub_5280	Dogwood	1	Sept-Oct
724	1.56E-06	Rub_5280	Dogwood	1	Sept-Oct
728	0.000001456	Rub_5280	Dogwood	1	Sept-Oct
732	0.000003098	Rub_5280	Dogwood	1	Sept-Oct
736	0.000002517	Rub_5280	Dogwood	1	Sept-Oct
740	0.000003773	Rub_5280	Dogwood	1	Sept-Oct
744	0.000004359	Rub_5280	Dogwood	1	Sept-Oct
748	0.000003369	Rub_5280	Dogwood	1	Sept-Oct
752	0.000005221	Rub_5280	Dogwood	1	Sept-Oct
756	0.000008089	Rub_5280	Dogwood	1	Sept-Oct
760	0.000024495	Rub_5280	Dogwood	1	Sept-Oct
764	0.00004349	Rub_5280	Dogwood	1	Sept-Oct
768	0.00008137	Rub_5280	Dogwood	1	Sept-Oct
772	0.0001407	Rub_5280	Dogwood	1	Sept-Oct
776	0.0002795	Rub_5280	Dogwood	1	Sept-Oct
780	0.0004643	Rub_5280	Dogwood	1	Sept-Oct
380	0.00012665	Bark_52580	Dogwood	0	Sept-Oct
384	0.00029225	Bark_52580	Dogwood	0	Sept-Oct
388	0.000583	Bark_52580	Dogwood	0	Sept-Oct
392	0.00088335	Bark_52580	Dogwood	0	Sept-Oct
396	0.00093385	Bark_52580	Dogwood	0	Sept-Oct
400	0.00070525	Bark_52580	Dogwood	0	Sept-Oct
404	0.0004255	Bark_52580	Dogwood	0	Sept-Oct
408	0.0002462	Bark_52580	Dogwood	0	Sept-Oct
412	0.00014155	Bark_52580	Dogwood	0	Sept-Oct
416	0.00008297	Bark_52580	Dogwood	0	Sept-Oct
420	0.00005025	Bark_52580	Dogwood	0	Sept-Oct
424	0.00003083	Bark_52580	Dogwood	0	Sept-Oct
428	0.000019005	Bark_52580	Dogwood	0	Sept-Oct
432	0.00001203	Bark_52580	Dogwood	0	Sept-Oct
436	0.00000849	Bark_52580	Dogwood	0	Sept-Oct
440	0.000006162	Bark_52580	Dogwood	0	Sept-Oct
444	4.66E-06	Bark_52580	Dogwood	0	Sept-Oct
448	3.83E-06	Bark_52580	Dogwood	0	Sept-Oct
452	3.10E-06	Bark_52580	Dogwood	0	Sept-Oct
456	0.000002977	Bark_52580	Dogwood	0	Sept-Oct
460	2.46E-06	Bark_52580	Dogwood	0	Sept-Oct
464	0.000002337	Bark_52580	Dogwood	0	Sept-Oct
468	2.06E-06	Bark_52580	Dogwood	0	Sept-Oct
472	1.90E-06	Bark_52580	Dogwood	0	Sept-Oct
476	1.76E-06	Bark_52580	Dogwood	0	Sept-Oct
480	1.55E-06	Bark_52580	Dogwood	0	Sept-Oct
484	0.000001294	Bark_52580	Dogwood	0	Sept-Oct
488	0.000001144	Bark_52580	Dogwood	0	Sept-Oct
492	1.10E-06	Bark_52580	Dogwood	0	Sept-Oct
496	8.72E-07	Bark_52580	Dogwood	0	Sept-Oct
500	9.48E-07	Bark_52580	Dogwood	0	Sept-Oct
504	1.00E-06	Bark_52580	Dogwood	0	Sept-Oct
508	8.59E-07	Bark_52580	Dogwood	0	Sept-Oct
512	9.67E-07	Bark_52580	Dogwood	0	Sept-Oct
516	9.14E-07	Bark_52580	Dogwood	0	Sept-Oct
520	7.26E-07	Bark_52580	Dogwood	0	Sept-Oct
524	9.36E-07	Bark_52580	Dogwood	0	Sept-Oct
528	1.02E-06	Bark_52580	Dogwood	0	Sept-Oct
532	8.24E-07	Bark_52580	Dogwood	0	Sept-Oct
536	8.17E-07	Bark_52580	Dogwood	0	Sept-Oct
540	9.56E-07	Bark_52580	Dogwood	0	Sept-Oct
544	9.82E-07	Bark_52580	Dogwood	0	Sept-Oct
548	8.22E-07	Bark_52580	Dogwood	0	Sept-Oct
552	8.65E-07	Bark_52580	Dogwood	0	Sept-Oct
556	9.01E-07	Bark_52580	Dogwood	0	Sept-Oct
560	8.32E-07	Bark_52580	Dogwood	0	Sept-Oct
564	8.55E-07	Bark_52580	Dogwood	0	Sept-Oct
568	9.84E-07	Bark_52580	Dogwood	0	Sept-Oct
572	1.04E-06	Bark_52580	Dogwood	0	Sept-Oct
576	9.24E-07	Bark_52580	Dogwood	0	Sept-Oct
580	7.77E-07	Bark_52580	Dogwood	0	Sept-Oct
584	9.89E-07	Bark_52580	Dogwood	0	Sept-Oct
588	8.13E-07	Bark_52580	Dogwood	0	Sept-Oct
592	8.89E-07	Bark_52580	Dogwood	0	Sept-Oct
596	6.17E-07	Bark_52580	Dogwood	0	Sept-Oct
600	7.18E-07	Bark_52580	Dogwood	0	Sept-Oct
604	7.92E-07	Bark_52580	Dogwood	0	Sept-Oct
608	6.28E-07	Bark_52580	Dogwood	0	Sept-Oct
612	0.000000808	Bark_52580	Dogwood	0	Sept-Oct
616	9.64E-07	Bark_52580	Dogwood	0	Sept-Oct
620	9.15E-07	Bark_52580	Dogwood	0	Sept-Oct
624	8.41E-07	Bark_52580	Dogwood	0	Sept-Oct
628	7.15E-07	Bark_52580	Dogwood	0	Sept-Oct
632	6.03E-07	Bark_52580	Dogwood	0	Sept-Oct
636	6.28E-07	Bark_52580	Dogwood	0	Sept-Oct
640	6.27E-07	Bark_52580	Dogwood	0	Sept-Oct
644	9.42E-07	Bark_52580	Dogwood	0	Sept-Oct
648	1.13E-06	Bark_52580	Dogwood	0	Sept-Oct
652	8.56E-07	Bark_52580	Dogwood	0	Sept-Oct
656	7.49E-07	Bark_52580	Dogwood	0	Sept-Oct
660	1.12E-06	Bark_52580	Dogwood	0	Sept-Oct
664	0.000001399	Bark_52580	Dogwood	0	Sept-Oct
668	9.23E-07	Bark_52580	Dogwood	0	Sept-Oct
672	1.00E-06	Bark_52580	Dogwood	0	Sept-Oct
676	8.46E-07	Bark_52580	Dogwood	0	Sept-Oct
680	6.79E-07	Bark_52580	Dogwood	0	Sept-Oct
684	7.64E-07	Bark_52580	Dogwood	0	Sept-Oct
688	0.000001212	Bark_52580	Dogwood	0	Sept-Oct
692	8.39E-07	Bark_52580	Dogwood	0	Sept-Oct
696	8.44E-07	Bark_52580	Dogwood	0	Sept-Oct
[truncated: 15,575 more rows]
