# Supplementary material for: White‐tailed Deer Signpost Photoluminescence
Source: Ecol Evol. 2025 Dec 14;15(12):e72618. doi: 10.1002/ece3.72618 (PMC12703122; doi:10.1002/ece3.72618)
Supplement: Supplementary file 1 — Data S1: ece372618‐sup‐0001‐DataS1.zip. [file ECE3-15-e72618-s001.zip › ece372618-sup-0007-Supinfo6@CSV_UrineData_365Light.csv]

Wavelength	Irradiance	TreeID	Species	Scraped	Date Range
380	0.02874	Urine_322_5449	Beech	1	Sep-Oct
384	0.0120365	Urine_322_5449	Beech	1	Sep-Oct
388	0.0049385	Urine_322_5449	Beech	1	Sep-Oct
392	0.0020195	Urine_322_5449	Beech	1	Sep-Oct
396	0.0009571	Urine_322_5449	Beech	1	Sep-Oct
400	0.0006223	Urine_322_5449	Beech	1	Sep-Oct
404	0.00051775	Urine_322_5449	Beech	1	Sep-Oct
408	0.00047385	Urine_322_5449	Beech	1	Sep-Oct
412	0.0004461	Urine_322_5449	Beech	1	Sep-Oct
416	0.00042415	Urine_322_5449	Beech	1	Sep-Oct
420	0.0004038	Urine_322_5449	Beech	1	Sep-Oct
424	0.00039115	Urine_322_5449	Beech	1	Sep-Oct
428	0.0003734	Urine_322_5449	Beech	1	Sep-Oct
432	0.00035395	Urine_322_5449	Beech	1	Sep-Oct
436	0.00033625	Urine_322_5449	Beech	1	Sep-Oct
440	0.00031955	Urine_322_5449	Beech	1	Sep-Oct
444	0.00030165	Urine_322_5449	Beech	1	Sep-Oct
448	0.0002878	Urine_322_5449	Beech	1	Sep-Oct
452	0.00027035	Urine_322_5449	Beech	1	Sep-Oct
456	0.00025905	Urine_322_5449	Beech	1	Sep-Oct
460	0.0002391	Urine_322_5449	Beech	1	Sep-Oct
464	0.00022835	Urine_322_5449	Beech	1	Sep-Oct
468	0.00021035	Urine_322_5449	Beech	1	Sep-Oct
472	0.0001979	Urine_322_5449	Beech	1	Sep-Oct
476	0.00018725	Urine_322_5449	Beech	1	Sep-Oct
480	0.00017575	Urine_322_5449	Beech	1	Sep-Oct
484	0.0001683	Urine_322_5449	Beech	1	Sep-Oct
488	0.00015815	Urine_322_5449	Beech	1	Sep-Oct
492	0.0001487	Urine_322_5449	Beech	1	Sep-Oct
496	0.00014375	Urine_322_5449	Beech	1	Sep-Oct
500	0.000136395	Urine_322_5449	Beech	1	Sep-Oct
504	0.0001355	Urine_322_5449	Beech	1	Sep-Oct
508	0.00012791	Urine_322_5449	Beech	1	Sep-Oct
512	0.0001259	Urine_322_5449	Beech	1	Sep-Oct
516	0.00011933	Urine_322_5449	Beech	1	Sep-Oct
520	0.00011611	Urine_322_5449	Beech	1	Sep-Oct
524	0.000109645	Urine_322_5449	Beech	1	Sep-Oct
528	0.00010837	Urine_322_5449	Beech	1	Sep-Oct
532	0.000100925	Urine_322_5449	Beech	1	Sep-Oct
536	0.000096595	Urine_322_5449	Beech	1	Sep-Oct
540	0.000088955	Urine_322_5449	Beech	1	Sep-Oct
544	0.00008425	Urine_322_5449	Beech	1	Sep-Oct
548	0.000083855	Urine_322_5449	Beech	1	Sep-Oct
552	0.000081805	Urine_322_5449	Beech	1	Sep-Oct
556	0.00008215	Urine_322_5449	Beech	1	Sep-Oct
560	0.00007517	Urine_322_5449	Beech	1	Sep-Oct
564	0.000070445	Urine_322_5449	Beech	1	Sep-Oct
568	0.00006819	Urine_322_5449	Beech	1	Sep-Oct
572	0.00006521	Urine_322_5449	Beech	1	Sep-Oct
576	0.000062255	Urine_322_5449	Beech	1	Sep-Oct
580	0.00005884	Urine_322_5449	Beech	1	Sep-Oct
584	0.00005356	Urine_322_5449	Beech	1	Sep-Oct
588	0.0000546	Urine_322_5449	Beech	1	Sep-Oct
592	0.000060155	Urine_322_5449	Beech	1	Sep-Oct
596	0.00005747	Urine_322_5449	Beech	1	Sep-Oct
600	0.00005398	Urine_322_5449	Beech	1	Sep-Oct
604	0.00004576	Urine_322_5449	Beech	1	Sep-Oct
608	0.000050265	Urine_322_5449	Beech	1	Sep-Oct
612	0.000047415	Urine_322_5449	Beech	1	Sep-Oct
616	0.00004694	Urine_322_5449	Beech	1	Sep-Oct
620	0.000046855	Urine_322_5449	Beech	1	Sep-Oct
624	0.000047585	Urine_322_5449	Beech	1	Sep-Oct
628	0.000040735	Urine_322_5449	Beech	1	Sep-Oct
632	0.00003486	Urine_322_5449	Beech	1	Sep-Oct
636	0.000033075	Urine_322_5449	Beech	1	Sep-Oct
640	0.0000349	Urine_322_5449	Beech	1	Sep-Oct
644	0.0000362	Urine_322_5449	Beech	1	Sep-Oct
648	0.00002986	Urine_322_5449	Beech	1	Sep-Oct
652	0.000042615	Urine_322_5449	Beech	1	Sep-Oct
656	0.00003971	Urine_322_5449	Beech	1	Sep-Oct
660	0.00003799	Urine_322_5449	Beech	1	Sep-Oct
664	0.000037685	Urine_322_5449	Beech	1	Sep-Oct
668	0.000035255	Urine_322_5449	Beech	1	Sep-Oct
672	0.0000321	Urine_322_5449	Beech	1	Sep-Oct
676	0.000028355	Urine_322_5449	Beech	1	Sep-Oct
680	0.000023205	Urine_322_5449	Beech	1	Sep-Oct
684	0.000029105	Urine_322_5449	Beech	1	Sep-Oct
688	0.000038895	Urine_322_5449	Beech	1	Sep-Oct
692	0.000033755	Urine_322_5449	Beech	1	Sep-Oct
696	0.000029175	Urine_322_5449	Beech	1	Sep-Oct
700	0.000015675	Urine_322_5449	Beech	1	Sep-Oct
704	0.00001994	Urine_322_5449	Beech	1	Sep-Oct
708	0.000032395	Urine_322_5449	Beech	1	Sep-Oct
712	0.000030435	Urine_322_5449	Beech	1	Sep-Oct
716	0.00005136	Urine_322_5449	Beech	1	Sep-Oct
720	0.00015915	Urine_322_5449	Beech	1	Sep-Oct
724	0.0005082	Urine_322_5449	Beech	1	Sep-Oct
728	0.0013985	Urine_322_5449	Beech	1	Sep-Oct
732	0.003026	Urine_322_5449	Beech	1	Sep-Oct
736	0.004308	Urine_322_5449	Beech	1	Sep-Oct
740	0.004991	Urine_322_5449	Beech	1	Sep-Oct
744	0.005051	Urine_322_5449	Beech	1	Sep-Oct
748	0.004756	Urine_322_5449	Beech	1	Sep-Oct
752	0.0042115	Urine_322_5449	Beech	1	Sep-Oct
756	0.0035425	Urine_322_5449	Beech	1	Sep-Oct
760	0.0027485	Urine_322_5449	Beech	1	Sep-Oct
764	0.002093	Urine_322_5449	Beech	1	Sep-Oct
768	0.001621	Urine_322_5449	Beech	1	Sep-Oct
772	0.001291	Urine_322_5449	Beech	1	Sep-Oct
776	0.0009983	Urine_322_5449	Beech	1	Sep-Oct
780	0.00081065	Urine_322_5449	Beech	1	Sep-Oct
380	0.021545	ForestFloor_322_5650	Beech	0	Sep-Oct
384	0.009077	ForestFloor_322_5650	Beech	0	Sep-Oct
388	0.003741	ForestFloor_322_5650	Beech	0	Sep-Oct
392	0.0015225	ForestFloor_322_5650	Beech	0	Sep-Oct
396	0.0007029	ForestFloor_322_5650	Beech	0	Sep-Oct
400	0.0004354	ForestFloor_322_5650	Beech	0	Sep-Oct
404	0.00033605	ForestFloor_322_5650	Beech	0	Sep-Oct
408	0.0002924	ForestFloor_322_5650	Beech	0	Sep-Oct
412	0.00026395	ForestFloor_322_5650	Beech	0	Sep-Oct
416	0.00024315	ForestFloor_322_5650	Beech	0	Sep-Oct
420	0.00022785	ForestFloor_322_5650	Beech	0	Sep-Oct
424	0.00020795	ForestFloor_322_5650	Beech	0	Sep-Oct
428	0.00019895	ForestFloor_322_5650	Beech	0	Sep-Oct
432	0.00018235	ForestFloor_322_5650	Beech	0	Sep-Oct
436	0.00017195	ForestFloor_322_5650	Beech	0	Sep-Oct
440	0.00016265	ForestFloor_322_5650	Beech	0	Sep-Oct
444	0.0001509	ForestFloor_322_5650	Beech	0	Sep-Oct
448	0.00014355	ForestFloor_322_5650	Beech	0	Sep-Oct
452	0.00013905	ForestFloor_322_5650	Beech	0	Sep-Oct
456	0.00012955	ForestFloor_322_5650	Beech	0	Sep-Oct
460	0.0001209	ForestFloor_322_5650	Beech	0	Sep-Oct
464	0.00011525	ForestFloor_322_5650	Beech	0	Sep-Oct
468	0.00010844	ForestFloor_322_5650	Beech	0	Sep-Oct
472	0.000103775	ForestFloor_322_5650	Beech	0	Sep-Oct
476	0.00009887	ForestFloor_322_5650	Beech	0	Sep-Oct
480	0.000098265	ForestFloor_322_5650	Beech	0	Sep-Oct
484	0.000092975	ForestFloor_322_5650	Beech	0	Sep-Oct
488	0.000089835	ForestFloor_322_5650	Beech	0	Sep-Oct
492	0.00009032	ForestFloor_322_5650	Beech	0	Sep-Oct
496	0.000089465	ForestFloor_322_5650	Beech	0	Sep-Oct
500	0.000086945	ForestFloor_322_5650	Beech	0	Sep-Oct
504	0.000088855	ForestFloor_322_5650	Beech	0	Sep-Oct
508	0.00008522	ForestFloor_322_5650	Beech	0	Sep-Oct
512	0.000083045	ForestFloor_322_5650	Beech	0	Sep-Oct
516	0.000083425	ForestFloor_322_5650	Beech	0	Sep-Oct
520	0.000082095	ForestFloor_322_5650	Beech	0	Sep-Oct
524	0.000081095	ForestFloor_322_5650	Beech	0	Sep-Oct
528	0.00008135	ForestFloor_322_5650	Beech	0	Sep-Oct
532	0.00007468	ForestFloor_322_5650	Beech	0	Sep-Oct
536	0.000076525	ForestFloor_322_5650	Beech	0	Sep-Oct
540	0.00007337	ForestFloor_322_5650	Beech	0	Sep-Oct
544	0.000068895	ForestFloor_322_5650	Beech	0	Sep-Oct
548	0.0000656	ForestFloor_322_5650	Beech	0	Sep-Oct
552	0.000066365	ForestFloor_322_5650	Beech	0	Sep-Oct
556	0.000061675	ForestFloor_322_5650	Beech	0	Sep-Oct
560	0.00005943	ForestFloor_322_5650	Beech	0	Sep-Oct
564	0.000058365	ForestFloor_322_5650	Beech	0	Sep-Oct
568	0.00005836	ForestFloor_322_5650	Beech	0	Sep-Oct
572	0.0000603	ForestFloor_322_5650	Beech	0	Sep-Oct
576	0.000057735	ForestFloor_322_5650	Beech	0	Sep-Oct
580	0.00005561	ForestFloor_322_5650	Beech	0	Sep-Oct
584	0.000052365	ForestFloor_322_5650	Beech	0	Sep-Oct
588	0.000047855	ForestFloor_322_5650	Beech	0	Sep-Oct
592	0.0000468	ForestFloor_322_5650	Beech	0	Sep-Oct
596	0.00004492	ForestFloor_322_5650	Beech	0	Sep-Oct
600	0.00004645	ForestFloor_322_5650	Beech	0	Sep-Oct
604	0.000047925	ForestFloor_322_5650	Beech	0	Sep-Oct
608	0.000039315	ForestFloor_322_5650	Beech	0	Sep-Oct
612	0.000038775	ForestFloor_322_5650	Beech	0	Sep-Oct
616	0.00004277	ForestFloor_322_5650	Beech	0	Sep-Oct
620	0.000039445	ForestFloor_322_5650	Beech	0	Sep-Oct
624	0.00003746	ForestFloor_322_5650	Beech	0	Sep-Oct
628	0.00003222	ForestFloor_322_5650	Beech	0	Sep-Oct
632	0.000033965	ForestFloor_322_5650	Beech	0	Sep-Oct
636	0.00002947	ForestFloor_322_5650	Beech	0	Sep-Oct
640	0.000029355	ForestFloor_322_5650	Beech	0	Sep-Oct
644	0.00002805	ForestFloor_322_5650	Beech	0	Sep-Oct
648	0.000026005	ForestFloor_322_5650	Beech	0	Sep-Oct
652	0.00003091	ForestFloor_322_5650	Beech	0	Sep-Oct
656	0.0000337	ForestFloor_322_5650	Beech	0	Sep-Oct
660	0.000033225	ForestFloor_322_5650	Beech	0	Sep-Oct
664	0.000031875	ForestFloor_322_5650	Beech	0	Sep-Oct
668	0.00003212	ForestFloor_322_5650	Beech	0	Sep-Oct
672	0.000033395	ForestFloor_322_5650	Beech	0	Sep-Oct
676	0.00003814	ForestFloor_322_5650	Beech	0	Sep-Oct
680	0.00003948	ForestFloor_322_5650	Beech	0	Sep-Oct
684	0.00003053	ForestFloor_322_5650	Beech	0	Sep-Oct
688	0.000036525	ForestFloor_322_5650	Beech	0	Sep-Oct
692	0.00003506	ForestFloor_322_5650	Beech	0	Sep-Oct
696	0.000036515	ForestFloor_322_5650	Beech	0	Sep-Oct
700	0.000024665	ForestFloor_322_5650	Beech	0	Sep-Oct
704	0.00001758	ForestFloor_322_5650	Beech	0	Sep-Oct
708	0.0000289	ForestFloor_322_5650	Beech	0	Sep-Oct
712	0.000034705	ForestFloor_322_5650	Beech	0	Sep-Oct
716	0.0000541	ForestFloor_322_5650	Beech	0	Sep-Oct
720	0.0001387	ForestFloor_322_5650	Beech	0	Sep-Oct
724	0.0004039	ForestFloor_322_5650	Beech	0	Sep-Oct
728	0.0010337	ForestFloor_322_5650	Beech	0	Sep-Oct
732	0.0022315	ForestFloor_322_5650	Beech	0	Sep-Oct
736	0.0031955	ForestFloor_322_5650	Beech	0	Sep-Oct
740	0.003687	ForestFloor_322_5650	Beech	0	Sep-Oct
744	0.0037535	ForestFloor_322_5650	Beech	0	Sep-Oct
748	0.0035045	ForestFloor_322_5650	Beech	0	Sep-Oct
752	0.003118	ForestFloor_322_5650	Beech	0	Sep-Oct
756	0.0026015	ForestFloor_322_5650	Beech	0	Sep-Oct
760	0.002074	ForestFloor_322_5650	Beech	0	Sep-Oct
764	0.0016355	ForestFloor_322_5650	Beech	0	Sep-Oct
768	0.001286	ForestFloor_322_5650	Beech	0	Sep-Oct
772	0.00098645	ForestFloor_322_5650	Beech	0	Sep-Oct
776	0.0007469	ForestFloor_322_5650	Beech	0	Sep-Oct
780	0.00060325	ForestFloor_322_5650	Beech	0	Sep-Oct
380	0.013679	Urine_330_5499	Beech	1	Sep-Oct
384	0.005723	Urine_330_5499	Beech	1	Sep-Oct
388	0.0023417	Urine_330_5499	Beech	1	Sep-Oct
392	0.00094935	Urine_330_5499	Beech	1	Sep-Oct
396	0.00043865	Urine_330_5499	Beech	1	Sep-Oct
400	0.000270675	Urine_330_5499	Beech	1	Sep-Oct
404	0.00021283	Urine_330_5499	Beech	1	Sep-Oct
408	0.000187395	Urine_330_5499	Beech	1	Sep-Oct
412	0.00016799	Urine_330_5499	Beech	1	Sep-Oct
416	0.0001539	Urine_330_5499	Beech	1	Sep-Oct
420	0.00014425	Urine_330_5499	Beech	1	Sep-Oct
424	0.000136055	Urine_330_5499	Beech	1	Sep-Oct
428	0.000125195	Urine_330_5499	Beech	1	Sep-Oct
432	0.000116545	Urine_330_5499	Beech	1	Sep-Oct
436	0.00010862	Urine_330_5499	Beech	1	Sep-Oct
440	0.000103435	Urine_330_5499	Beech	1	Sep-Oct
444	0.00009796	Urine_330_5499	Beech	1	Sep-Oct
448	0.00009084	Urine_330_5499	Beech	1	Sep-Oct
452	0.00008537	Urine_330_5499	Beech	1	Sep-Oct
456	0.00008396	Urine_330_5499	Beech	1	Sep-Oct
460	0.00007726	Urine_330_5499	Beech	1	Sep-Oct
464	0.00007357	Urine_330_5499	Beech	1	Sep-Oct
468	0.000068365	Urine_330_5499	Beech	1	Sep-Oct
472	0.000063565	Urine_330_5499	Beech	1	Sep-Oct
476	0.00005796	Urine_330_5499	Beech	1	Sep-Oct
480	0.00005751	Urine_330_5499	Beech	1	Sep-Oct
484	0.00005615	Urine_330_5499	Beech	1	Sep-Oct
488	0.000052695	Urine_330_5499	Beech	1	Sep-Oct
492	0.000050425	Urine_330_5499	Beech	1	Sep-Oct
496	0.00005016	Urine_330_5499	Beech	1	Sep-Oct
500	0.000051055	Urine_330_5499	Beech	1	Sep-Oct
504	0.00004678	Urine_330_5499	Beech	1	Sep-Oct
508	0.000049325	Urine_330_5499	Beech	1	Sep-Oct
512	0.00004608	Urine_330_5499	Beech	1	Sep-Oct
516	0.00004489	Urine_330_5499	Beech	1	Sep-Oct
520	0.000042565	Urine_330_5499	Beech	1	Sep-Oct
524	0.000039535	Urine_330_5499	Beech	1	Sep-Oct
528	0.00003858	Urine_330_5499	Beech	1	Sep-Oct
532	0.000039106	Urine_330_5499	Beech	1	Sep-Oct
536	3.80E-05	Urine_330_5499	Beech	1	Sep-Oct
540	3.67E-05	Urine_330_5499	Beech	1	Sep-Oct
544	0.000036301	Urine_330_5499	Beech	1	Sep-Oct
548	0.000035801	Urine_330_5499	Beech	1	Sep-Oct
552	0.000032612	Urine_330_5499	Beech	1	Sep-Oct
556	0.000034224	Urine_330_5499	Beech	1	Sep-Oct
560	2.89E-05	Urine_330_5499	Beech	1	Sep-Oct
564	2.78E-05	Urine_330_5499	Beech	1	Sep-Oct
568	2.76E-05	Urine_330_5499	Beech	1	Sep-Oct
572	0.000026839	Urine_330_5499	Beech	1	Sep-Oct
576	0.000028768	Urine_330_5499	Beech	1	Sep-Oct
580	0.000026272	Urine_330_5499	Beech	1	Sep-Oct
584	2.51E-05	Urine_330_5499	Beech	1	Sep-Oct
588	0.000025348	Urine_330_5499	Beech	1	Sep-Oct
592	0.000025829	Urine_330_5499	Beech	1	Sep-Oct
596	0.000026785	Urine_330_5499	Beech	1	Sep-Oct
600	2.44E-05	Urine_330_5499	Beech	1	Sep-Oct
604	2.26E-05	Urine_330_5499	Beech	1	Sep-Oct
608	2.17E-05	Urine_330_5499	Beech	1	Sep-Oct
612	0.000022082	Urine_330_5499	Beech	1	Sep-Oct
616	0.000021841	Urine_330_5499	Beech	1	Sep-Oct
620	1.94E-05	Urine_330_5499	Beech	1	Sep-Oct
624	1.77E-05	Urine_330_5499	Beech	1	Sep-Oct
628	1.85E-05	Urine_330_5499	Beech	1	Sep-Oct
632	0.000016181	Urine_330_5499	Beech	1	Sep-Oct
636	1.70E-05	Urine_330_5499	Beech	1	Sep-Oct
640	1.99E-05	Urine_330_5499	Beech	1	Sep-Oct
644	0.000015766	Urine_330_5499	Beech	1	Sep-Oct
648	0.000013583	Urine_330_5499	Beech	1	Sep-Oct
652	0.000017184	Urine_330_5499	Beech	1	Sep-Oct
656	0.000016362	Urine_330_5499	Beech	1	Sep-Oct
660	0.000017558	Urine_330_5499	Beech	1	Sep-Oct
664	0.000016072	Urine_330_5499	Beech	1	Sep-Oct
668	1.65E-05	Urine_330_5499	Beech	1	Sep-Oct
672	0.000016231	Urine_330_5499	Beech	1	Sep-Oct
676	0.000015979	Urine_330_5499	Beech	1	Sep-Oct
680	0.000018133	Urine_330_5499	Beech	1	Sep-Oct
684	0.000011353	Urine_330_5499	Beech	1	Sep-Oct
688	9.82E-06	Urine_330_5499	Beech	1	Sep-Oct
692	1.03E-05	Urine_330_5499	Beech	1	Sep-Oct
696	1.50E-05	Urine_330_5499	Beech	1	Sep-Oct
700	0.000018371	Urine_330_5499	Beech	1	Sep-Oct
704	0.000010828	Urine_330_5499	Beech	1	Sep-Oct
708	1.16E-05	Urine_330_5499	Beech	1	Sep-Oct
712	0.000017755	Urine_330_5499	Beech	1	Sep-Oct
716	0.000038293	Urine_330_5499	Beech	1	Sep-Oct
720	0.000075695	Urine_330_5499	Beech	1	Sep-Oct
724	0.000254245	Urine_330_5499	Beech	1	Sep-Oct
728	0.00066645	Urine_330_5499	Beech	1	Sep-Oct
732	0.0014452	Urine_330_5499	Beech	1	Sep-Oct
736	0.0020415	Urine_330_5499	Beech	1	Sep-Oct
740	0.0023577	Urine_330_5499	Beech	1	Sep-Oct
744	0.00239025	Urine_330_5499	Beech	1	Sep-Oct
748	0.0022235	Urine_330_5499	Beech	1	Sep-Oct
752	0.001964	Urine_330_5499	Beech	1	Sep-Oct
756	0.00164765	Urine_330_5499	Beech	1	Sep-Oct
760	0.00126745	Urine_330_5499	Beech	1	Sep-Oct
764	0.0009948	Urine_330_5499	Beech	1	Sep-Oct
768	0.00078575	Urine_330_5499	Beech	1	Sep-Oct
772	0.00060745	Urine_330_5499	Beech	1	Sep-Oct
776	0.00046115	Urine_330_5499	Beech	1	Sep-Oct
780	0.0003949	Urine_330_5499	Beech	1	Sep-Oct
380	0.033845	ForestFloor_330_5499	Beech	0	Sep-Oct
384	0.014265	ForestFloor_330_5499	Beech	0	Sep-Oct
388	0.005858	ForestFloor_330_5499	Beech	0	Sep-Oct
392	0.002354	ForestFloor_330_5499	Beech	0	Sep-Oct
396	0.00104135	ForestFloor_330_5499	Beech	0	Sep-Oct
400	0.00061925	ForestFloor_330_5499	Beech	0	Sep-Oct
404	0.00045925	ForestFloor_330_5499	Beech	0	Sep-Oct
408	0.00039055	ForestFloor_330_5499	Beech	0	Sep-Oct
412	0.0003435	ForestFloor_330_5499	Beech	0	Sep-Oct
416	0.00031145	ForestFloor_330_5499	Beech	0	Sep-Oct
420	0.0002803	ForestFloor_330_5499	Beech	0	Sep-Oct
424	0.0002565	ForestFloor_330_5499	Beech	0	Sep-Oct
428	0.00023815	ForestFloor_330_5499	Beech	0	Sep-Oct
432	0.00021455	ForestFloor_330_5499	Beech	0	Sep-Oct
436	0.0001925	ForestFloor_330_5499	Beech	0	Sep-Oct
440	0.0001782	ForestFloor_330_5499	Beech	0	Sep-Oct
444	0.0001607	ForestFloor_330_5499	Beech	0	Sep-Oct
448	0.0001466	ForestFloor_330_5499	Beech	0	Sep-Oct
452	0.00013395	ForestFloor_330_5499	Beech	0	Sep-Oct
456	0.0001282	ForestFloor_330_5499	Beech	0	Sep-Oct
460	0.0001135	ForestFloor_330_5499	Beech	0	Sep-Oct
464	0.000101805	ForestFloor_330_5499	Beech	0	Sep-Oct
468	0.00009027	ForestFloor_330_5499	Beech	0	Sep-Oct
472	0.00008124	ForestFloor_330_5499	Beech	0	Sep-Oct
476	0.00007934	ForestFloor_330_5499	Beech	0	Sep-Oct
480	0.000075675	ForestFloor_330_5499	Beech	0	Sep-Oct
484	0.000070885	ForestFloor_330_5499	Beech	0	Sep-Oct
488	0.000069785	ForestFloor_330_5499	Beech	0	Sep-Oct
492	0.000067385	ForestFloor_330_5499	Beech	0	Sep-Oct
496	0.000064285	ForestFloor_330_5499	Beech	0	Sep-Oct
500	0.00006486	ForestFloor_330_5499	Beech	0	Sep-Oct
504	0.000064505	ForestFloor_330_5499	Beech	0	Sep-Oct
508	0.00006166	ForestFloor_330_5499	Beech	0	Sep-Oct
512	0.00006369	ForestFloor_330_5499	Beech	0	Sep-Oct
516	0.00006038	ForestFloor_330_5499	Beech	0	Sep-Oct
520	0.00005771	ForestFloor_330_5499	Beech	0	Sep-Oct
524	0.000059195	ForestFloor_330_5499	Beech	0	Sep-Oct
528	0.00005826	ForestFloor_330_5499	Beech	0	Sep-Oct
532	0.000050845	ForestFloor_330_5499	Beech	0	Sep-Oct
536	0.00005334	ForestFloor_330_5499	Beech	0	Sep-Oct
540	0.00005413	ForestFloor_330_5499	Beech	0	Sep-Oct
544	0.000055195	ForestFloor_330_5499	Beech	0	Sep-Oct
548	0.00005826	ForestFloor_330_5499	Beech	0	Sep-Oct
552	0.0000535	ForestFloor_330_5499	Beech	0	Sep-Oct
556	0.000052395	ForestFloor_330_5499	Beech	0	Sep-Oct
560	0.00004819	ForestFloor_330_5499	Beech	0	Sep-Oct
564	0.00004864	ForestFloor_330_5499	Beech	0	Sep-Oct
568	0.00005007	ForestFloor_330_5499	Beech	0	Sep-Oct
572	0.000052535	ForestFloor_330_5499	Beech	0	Sep-Oct
576	0.000048775	ForestFloor_330_5499	Beech	0	Sep-Oct
580	0.00005288	ForestFloor_330_5499	Beech	0	Sep-Oct
584	0.00004707	ForestFloor_330_5499	Beech	0	Sep-Oct
588	0.00004647	ForestFloor_330_5499	Beech	0	Sep-Oct
592	0.000049225	ForestFloor_330_5499	Beech	0	Sep-Oct
596	0.0000474	ForestFloor_330_5499	Beech	0	Sep-Oct
600	0.00004883	ForestFloor_330_5499	Beech	0	Sep-Oct
604	0.000044725	ForestFloor_330_5499	Beech	0	Sep-Oct
608	0.00004229	ForestFloor_330_5499	Beech	0	Sep-Oct
612	0.00005115	ForestFloor_330_5499	Beech	0	Sep-Oct
616	0.00003603	ForestFloor_330_5499	Beech	0	Sep-Oct
620	0.000041855	ForestFloor_330_5499	Beech	0	Sep-Oct
624	0.000041385	ForestFloor_330_5499	Beech	0	Sep-Oct
628	0.00004691	ForestFloor_330_5499	Beech	0	Sep-Oct
632	0.000038135	ForestFloor_330_5499	Beech	0	Sep-Oct
636	0.0000343	ForestFloor_330_5499	Beech	0	Sep-Oct
640	0.000031315	ForestFloor_330_5499	Beech	0	Sep-Oct
644	0.000036885	ForestFloor_330_5499	Beech	0	Sep-Oct
648	0.00003131	ForestFloor_330_5499	Beech	0	Sep-Oct
652	0.00003644	ForestFloor_330_5499	Beech	0	Sep-Oct
656	0.00003488	ForestFloor_330_5499	Beech	0	Sep-Oct
660	0.0000358	ForestFloor_330_5499	Beech	0	Sep-Oct
664	0.000045265	ForestFloor_330_5499	Beech	0	Sep-Oct
668	0.000025295	ForestFloor_330_5499	Beech	0	Sep-Oct
672	0.000033575	ForestFloor_330_5499	Beech	0	Sep-Oct
676	0.000041785	ForestFloor_330_5499	Beech	0	Sep-Oct
680	0.00004948	ForestFloor_330_5499	Beech	0	Sep-Oct
684	0.00003672	ForestFloor_330_5499	Beech	0	Sep-Oct
688	0.00004199	ForestFloor_330_5499	Beech	0	Sep-Oct
692	0.00003202	ForestFloor_330_5499	Beech	0	Sep-Oct
696	0.00002971	ForestFloor_330_5499	Beech	0	Sep-Oct
700	0.0000311	ForestFloor_330_5499	Beech	0	Sep-Oct
704	0.00002494	ForestFloor_330_5499	Beech	0	Sep-Oct
708	0.000030895	ForestFloor_330_5499	Beech	0	Sep-Oct
712	0.000044655	ForestFloor_330_5499	Beech	0	Sep-Oct
716	0.000057295	ForestFloor_330_5499	Beech	0	Sep-Oct
720	0.00019245	ForestFloor_330_5499	Beech	0	Sep-Oct
724	0.00055545	ForestFloor_330_5499	Beech	0	Sep-Oct
728	0.0015015	ForestFloor_330_5499	Beech	0	Sep-Oct
732	0.003288	ForestFloor_330_5499	Beech	0	Sep-Oct
736	0.004782	ForestFloor_330_5499	Beech	0	Sep-Oct
740	0.0056045	ForestFloor_330_5499	Beech	0	Sep-Oct
744	0.005725	ForestFloor_330_5499	Beech	0	Sep-Oct
748	0.0053605	ForestFloor_330_5499	Beech	0	Sep-Oct
752	0.004765	ForestFloor_330_5499	Beech	0	Sep-Oct
756	0.0040485	ForestFloor_330_5499	Beech	0	Sep-Oct
760	0.0031925	ForestFloor_330_5499	Beech	0	Sep-Oct
764	0.0024775	ForestFloor_330_5499	Beech	0	Sep-Oct
768	0.001964	ForestFloor_330_5499	Beech	0	Sep-Oct
772	0.0015225	ForestFloor_330_5499	Beech	0	Sep-Oct
776	0.001221	ForestFloor_330_5499	Beech	0	Sep-Oct
780	0.00103095	ForestFloor_330_5499	Beech	0	Sep-Oct
380	0.00547	Urine_5191	Beech	1	Sep-Oct
384	0.002297	Urine_5191	Beech	1	Sep-Oct
388	0.0009471	Urine_5191	Beech	1	Sep-Oct
392	0.0003956	Urine_5191	Beech	1	Sep-Oct
396	0.00019465	Urine_5191	Beech	1	Sep-Oct
400	0.00013145	Urine_5191	Beech	1	Sep-Oct
404	0.00011075	Urine_5191	Beech	1	Sep-Oct
408	0.0001026	Urine_5191	Beech	1	Sep-Oct
412	0.000099275	Urine_5191	Beech	1	Sep-Oct
416	0.000098325	Urine_5191	Beech	1	Sep-Oct
420	0.000097455	Urine_5191	Beech	1	Sep-Oct
424	0.00009726	Urine_5191	Beech	1	Sep-Oct
428	0.00009848	Urine_5191	Beech	1	Sep-Oct
432	0.0000974	Urine_5191	Beech	1	Sep-Oct
436	0.000099035	Urine_5191	Beech	1	Sep-Oct
440	0.00009906	Urine_5191	Beech	1	Sep-Oct
444	0.000098875	Urine_5191	Beech	1	Sep-Oct
448	0.0000991	Urine_5191	Beech	1	Sep-Oct
452	0.00009789	Urine_5191	Beech	1	Sep-Oct
456	0.00009603	Urine_5191	Beech	1	Sep-Oct
460	0.000095375	Urine_5191	Beech	1	Sep-Oct
464	0.000095655	Urine_5191	Beech	1	Sep-Oct
468	0.000093675	Urine_5191	Beech	1	Sep-Oct
472	0.000091425	Urine_5191	Beech	1	Sep-Oct
476	0.00009038	Urine_5191	Beech	1	Sep-Oct
480	0.000089975	Urine_5191	Beech	1	Sep-Oct
484	0.000087495	Urine_5191	Beech	1	Sep-Oct
488	0.000083615	Urine_5191	Beech	1	Sep-Oct
492	0.00008243	Urine_5191	Beech	1	Sep-Oct
496	0.000080355	Urine_5191	Beech	1	Sep-Oct
500	0.00007772	Urine_5191	Beech	1	Sep-Oct
504	0.000076565	Urine_5191	Beech	1	Sep-Oct
508	0.000072115	Urine_5191	Beech	1	Sep-Oct
512	0.000070095	Urine_5191	Beech	1	Sep-Oct
516	0.00006742	Urine_5191	Beech	1	Sep-Oct
520	0.00006517	Urine_5191	Beech	1	Sep-Oct
524	0.00006291	Urine_5191	Beech	1	Sep-Oct
528	0.000060005	Urine_5191	Beech	1	Sep-Oct
532	0.000057195	Urine_5191	Beech	1	Sep-Oct
536	0.000055105	Urine_5191	Beech	1	Sep-Oct
540	0.000052915	Urine_5191	Beech	1	Sep-Oct
544	0.000051	Urine_5191	Beech	1	Sep-Oct
548	0.00004883	Urine_5191	Beech	1	Sep-Oct
552	0.00004697	Urine_5191	Beech	1	Sep-Oct
556	0.00004346	Urine_5191	Beech	1	Sep-Oct
560	0.000042285	Urine_5191	Beech	1	Sep-Oct
564	0.000041025	Urine_5191	Beech	1	Sep-Oct
568	0.00003915	Urine_5191	Beech	1	Sep-Oct
572	0.000036955	Urine_5191	Beech	1	Sep-Oct
576	0.00003599	Urine_5191	Beech	1	Sep-Oct
580	0.000034945	Urine_5191	Beech	1	Sep-Oct
584	0.000032525	Urine_5191	Beech	1	Sep-Oct
588	0.00003129	Urine_5191	Beech	1	Sep-Oct
592	0.00002944	Urine_5191	Beech	1	Sep-Oct
596	0.000028205	Urine_5191	Beech	1	Sep-Oct
600	0.00002755	Urine_5191	Beech	1	Sep-Oct
604	0.000026215	Urine_5191	Beech	1	Sep-Oct
608	0.000024405	Urine_5191	Beech	1	Sep-Oct
612	0.00002453	Urine_5191	Beech	1	Sep-Oct
616	0.000023205	Urine_5191	Beech	1	Sep-Oct
620	0.00002252	Urine_5191	Beech	1	Sep-Oct
624	0.00002203	Urine_5191	Beech	1	Sep-Oct
628	0.00002157	Urine_5191	Beech	1	Sep-Oct
632	0.00001904	Urine_5191	Beech	1	Sep-Oct
636	0.00001909	Urine_5191	Beech	1	Sep-Oct
640	0.000017235	Urine_5191	Beech	1	Sep-Oct
644	0.000014245	Urine_5191	Beech	1	Sep-Oct
648	0.000013643	Urine_5191	Beech	1	Sep-Oct
652	0.00001506	Urine_5191	Beech	1	Sep-Oct
656	0.000014085	Urine_5191	Beech	1	Sep-Oct
660	0.000013635	Urine_5191	Beech	1	Sep-Oct
664	0.00001454	Urine_5191	Beech	1	Sep-Oct
668	0.000016295	Urine_5191	Beech	1	Sep-Oct
672	0.000016895	Urine_5191	Beech	1	Sep-Oct
676	0.000017675	Urine_5191	Beech	1	Sep-Oct
680	0.000017885	Urine_5191	Beech	1	Sep-Oct
684	0.00001628	Urine_5191	Beech	1	Sep-Oct
688	0.000014835	Urine_5191	Beech	1	Sep-Oct
692	1.07E-05	Urine_5191	Beech	1	Sep-Oct
696	8.90E-06	Urine_5191	Beech	1	Sep-Oct
700	1.05E-05	Urine_5191	Beech	1	Sep-Oct
704	0.000009354	Urine_5191	Beech	1	Sep-Oct
708	9.48E-06	Urine_5191	Beech	1	Sep-Oct
712	0.000014405	Urine_5191	Beech	1	Sep-Oct
716	0.00001615	Urine_5191	Beech	1	Sep-Oct
720	0.00004048	Urine_5191	Beech	1	Sep-Oct
724	0.0001053	Urine_5191	Beech	1	Sep-Oct
728	0.0002702	Urine_5191	Beech	1	Sep-Oct
732	0.0005783	Urine_5191	Beech	1	Sep-Oct
736	0.000823	Urine_5191	Beech	1	Sep-Oct
740	0.00095485	Urine_5191	Beech	1	Sep-Oct
744	0.0009739	Urine_5191	Beech	1	Sep-Oct
748	0.0009088	Urine_5191	Beech	1	Sep-Oct
752	0.00081	Urine_5191	Beech	1	Sep-Oct
756	0.00068165	Urine_5191	Beech	1	Sep-Oct
760	0.00053345	Urine_5191	Beech	1	Sep-Oct
764	0.0004082	Urine_5191	Beech	1	Sep-Oct
768	0.00032825	Urine_5191	Beech	1	Sep-Oct
772	0.00025835	Urine_5191	Beech	1	Sep-Oct
776	0.0002001	Urine_5191	Beech	1	Sep-Oct
780	0.00015615	Urine_5191	Beech	1	Sep-Oct
380	0.0104985	ForestFloor_5191	Beech	0	Sep-Oct
384	0.0043775	ForestFloor_5191	Beech	0	Sep-Oct
388	0.0017855	ForestFloor_5191	Beech	0	Sep-Oct
392	0.0007237	ForestFloor_5191	Beech	0	Sep-Oct
396	0.00033035	ForestFloor_5191	Beech	0	Sep-Oct
400	0.00019835	ForestFloor_5191	Beech	0	Sep-Oct
404	0.00015455	ForestFloor_5191	Beech	0	Sep-Oct
408	0.00013105	ForestFloor_5191	Beech	0	Sep-Oct
412	0.00011635	ForestFloor_5191	Beech	0	Sep-Oct
416	0.000106505	ForestFloor_5191	Beech	0	Sep-Oct
420	0.000096275	ForestFloor_5191	Beech	0	Sep-Oct
424	0.00008803	ForestFloor_5191	Beech	0	Sep-Oct
428	0.000083125	ForestFloor_5191	Beech	0	Sep-Oct
432	0.000073485	ForestFloor_5191	Beech	0	Sep-Oct
436	0.000069595	ForestFloor_5191	Beech	0	Sep-Oct
440	0.00006435	ForestFloor_5191	Beech	0	Sep-Oct
444	0.000058495	ForestFloor_5191	Beech	0	Sep-Oct
448	0.000053695	ForestFloor_5191	Beech	0	Sep-Oct
452	0.00004987	ForestFloor_5191	Beech	0	Sep-Oct
456	0.00004667	ForestFloor_5191	Beech	0	Sep-Oct
460	0.000042585	ForestFloor_5191	Beech	0	Sep-Oct
464	0.00003955	ForestFloor_5191	Beech	0	Sep-Oct
468	0.00003521	ForestFloor_5191	Beech	0	Sep-Oct
472	0.000031925	ForestFloor_5191	Beech	0	Sep-Oct
476	0.000030325	ForestFloor_5191	Beech	0	Sep-Oct
480	0.00002885	ForestFloor_5191	Beech	0	Sep-Oct
484	0.00002784	ForestFloor_5191	Beech	0	Sep-Oct
488	0.00002705	ForestFloor_5191	Beech	0	Sep-Oct
492	0.000026035	ForestFloor_5191	Beech	0	Sep-Oct
496	0.00002526	ForestFloor_5191	Beech	0	Sep-Oct
500	0.00002443	ForestFloor_5191	Beech	0	Sep-Oct
504	0.0000249	ForestFloor_5191	Beech	0	Sep-Oct
508	0.00002499	ForestFloor_5191	Beech	0	Sep-Oct
512	0.000025515	ForestFloor_5191	Beech	0	Sep-Oct
516	0.00002397	ForestFloor_5191	Beech	0	Sep-Oct
520	0.000024405	ForestFloor_5191	Beech	0	Sep-Oct
524	0.000025135	ForestFloor_5191	Beech	0	Sep-Oct
528	0.00002403	ForestFloor_5191	Beech	0	Sep-Oct
532	0.00002464	ForestFloor_5191	Beech	0	Sep-Oct
536	0.00002489	ForestFloor_5191	Beech	0	Sep-Oct
540	0.000024545	ForestFloor_5191	Beech	0	Sep-Oct
544	0.000024535	ForestFloor_5191	Beech	0	Sep-Oct
548	0.00002548	ForestFloor_5191	Beech	0	Sep-Oct
552	0.000026085	ForestFloor_5191	Beech	0	Sep-Oct
556	0.000026445	ForestFloor_5191	Beech	0	Sep-Oct
560	0.000026875	ForestFloor_5191	Beech	0	Sep-Oct
564	0.000027345	ForestFloor_5191	Beech	0	Sep-Oct
568	0.00002996	ForestFloor_5191	Beech	0	Sep-Oct
572	0.00002965	ForestFloor_5191	Beech	0	Sep-Oct
576	0.000032425	ForestFloor_5191	Beech	0	Sep-Oct
580	0.000033245	ForestFloor_5191	Beech	0	Sep-Oct
584	0.000033895	ForestFloor_5191	Beech	0	Sep-Oct
588	0.00003481	ForestFloor_5191	Beech	0	Sep-Oct
592	0.00003539	ForestFloor_5191	Beech	0	Sep-Oct
596	0.00003525	ForestFloor_5191	Beech	0	Sep-Oct
600	0.00003507	ForestFloor_5191	Beech	0	Sep-Oct
604	0.000036665	ForestFloor_5191	Beech	0	Sep-Oct
608	0.000037025	ForestFloor_5191	Beech	0	Sep-Oct
612	0.000037135	ForestFloor_5191	Beech	0	Sep-Oct
616	0.000038215	ForestFloor_5191	Beech	0	Sep-Oct
620	0.000039235	ForestFloor_5191	Beech	0	Sep-Oct
624	0.000041505	ForestFloor_5191	Beech	0	Sep-Oct
628	0.000039035	ForestFloor_5191	Beech	0	Sep-Oct
632	0.000039695	ForestFloor_5191	Beech	0	Sep-Oct
636	0.00004014	ForestFloor_5191	Beech	0	Sep-Oct
640	0.00003817	ForestFloor_5191	Beech	0	Sep-Oct
644	0.00003509	ForestFloor_5191	Beech	0	Sep-Oct
648	0.000036865	ForestFloor_5191	Beech	0	Sep-Oct
652	0.000033735	ForestFloor_5191	Beech	0	Sep-Oct
656	0.000033915	ForestFloor_5191	Beech	0	Sep-Oct
660	0.0000375	ForestFloor_5191	Beech	0	Sep-Oct
664	0.000037185	ForestFloor_5191	Beech	0	Sep-Oct
668	0.0000348	ForestFloor_5191	Beech	0	Sep-Oct
672	0.00003617	ForestFloor_5191	Beech	0	Sep-Oct
676	0.00003591	ForestFloor_5191	Beech	0	Sep-Oct
680	0.00003573	ForestFloor_5191	Beech	0	Sep-Oct
684	0.000033925	ForestFloor_5191	Beech	0	Sep-Oct
688	0.00003267	ForestFloor_5191	Beech	0	Sep-Oct
692	0.0000307	ForestFloor_5191	Beech	0	Sep-Oct
696	0.000030225	ForestFloor_5191	Beech	0	Sep-Oct
700	0.00002795	ForestFloor_5191	Beech	0	Sep-Oct
704	0.000030345	ForestFloor_5191	Beech	0	Sep-Oct
708	0.000028075	ForestFloor_5191	Beech	0	Sep-Oct
712	0.000029595	ForestFloor_5191	Beech	0	Sep-Oct
716	0.00004381	ForestFloor_5191	Beech	0	Sep-Oct
720	0.000086895	ForestFloor_5191	Beech	0	Sep-Oct
724	0.0002181	ForestFloor_5191	Beech	0	Sep-Oct
728	0.00053795	ForestFloor_5191	Beech	0	Sep-Oct
732	0.001141	ForestFloor_5191	Beech	0	Sep-Oct
736	0.001601	ForestFloor_5191	Beech	0	Sep-Oct
740	0.0018425	ForestFloor_5191	Beech	0	Sep-Oct
744	0.001865	ForestFloor_5191	Beech	0	Sep-Oct
748	0.001721	ForestFloor_5191	Beech	0	Sep-Oct
752	0.0015365	ForestFloor_5191	Beech	0	Sep-Oct
756	0.00129	ForestFloor_5191	Beech	0	Sep-Oct
760	0.0010164	ForestFloor_5191	Beech	0	Sep-Oct
764	0.0007763	ForestFloor_5191	Beech	0	Sep-Oct
768	0.0006216	ForestFloor_5191	Beech	0	Sep-Oct
772	0.00049275	ForestFloor_5191	Beech	0	Sep-Oct
776	0.0003892	ForestFloor_5191	Beech	0	Sep-Oct
780	0.000286	ForestFloor_5191	Beech	0	Sep-Oct
380	0.007641	Urine_5333	Beech	1	Sep-Oct
384	0.0032405	Urine_5333	Beech	1	Sep-Oct
388	0.0013475	Urine_5333	Beech	1	Sep-Oct
392	0.00055765	Urine_5333	Beech	1	Sep-Oct
396	0.0002598	Urine_5333	Beech	1	Sep-Oct
400	0.0001606	Urine_5333	Beech	1	Sep-Oct
404	0.0001255	Urine_5333	Beech	1	Sep-Oct
408	0.00011225	Urine_5333	Beech	1	Sep-Oct
412	0.00010402	Urine_5333	Beech	1	Sep-Oct
416	0.000098445	Urine_5333	Beech	1	Sep-Oct
420	0.00009353	Urine_5333	Beech	1	Sep-Oct
424	0.000090525	Urine_5333	Beech	1	Sep-Oct
428	0.00008706	Urine_5333	Beech	1	Sep-Oct
432	0.000083875	Urine_5333	Beech	1	Sep-Oct
436	0.000081535	Urine_5333	Beech	1	Sep-Oct
440	0.000079105	Urine_5333	Beech	1	Sep-Oct
444	0.000077985	Urine_5333	Beech	1	Sep-Oct
448	0.000077095	Urine_5333	Beech	1	Sep-Oct
452	0.000077205	Urine_5333	Beech	1	Sep-Oct
456	0.00007571	Urine_5333	Beech	1	Sep-Oct
460	0.00007592	Urine_5333	Beech	1	Sep-Oct
464	0.000075505	Urine_5333	Beech	1	Sep-Oct
468	0.000076295	Urine_5333	Beech	1	Sep-Oct
472	0.00007629	Urine_5333	Beech	1	Sep-Oct
476	0.000077525	Urine_5333	Beech	1	Sep-Oct
480	0.000077495	Urine_5333	Beech	1	Sep-Oct
484	0.000077945	Urine_5333	Beech	1	Sep-Oct
488	0.000079385	Urine_5333	Beech	1	Sep-Oct
492	0.000080185	Urine_5333	Beech	1	Sep-Oct
496	0.000081205	Urine_5333	Beech	1	Sep-Oct
500	0.000081435	Urine_5333	Beech	1	Sep-Oct
504	0.00008165	Urine_5333	Beech	1	Sep-Oct
508	0.00008014	Urine_5333	Beech	1	Sep-Oct
512	0.000080535	Urine_5333	Beech	1	Sep-Oct
516	0.000080995	Urine_5333	Beech	1	Sep-Oct
520	0.0000807	Urine_5333	Beech	1	Sep-Oct
524	0.00007958	Urine_5333	Beech	1	Sep-Oct
528	0.000079705	Urine_5333	Beech	1	Sep-Oct
532	0.000078655	Urine_5333	Beech	1	Sep-Oct
536	0.00007773	Urine_5333	Beech	1	Sep-Oct
540	0.000077385	Urine_5333	Beech	1	Sep-Oct
544	0.00007589	Urine_5333	Beech	1	Sep-Oct
548	0.00007536	Urine_5333	Beech	1	Sep-Oct
552	0.000073155	Urine_5333	Beech	1	Sep-Oct
556	0.0000723	Urine_5333	Beech	1	Sep-Oct
560	0.00007138	Urine_5333	Beech	1	Sep-Oct
564	0.000070825	Urine_5333	Beech	1	Sep-Oct
568	0.00006923	Urine_5333	Beech	1	Sep-Oct
572	0.00006789	Urine_5333	Beech	1	Sep-Oct
576	0.00006722	Urine_5333	Beech	1	Sep-Oct
580	0.000066025	Urine_5333	Beech	1	Sep-Oct
584	0.00006532	Urine_5333	Beech	1	Sep-Oct
588	0.000063505	Urine_5333	Beech	1	Sep-Oct
592	0.00006201	Urine_5333	Beech	1	Sep-Oct
596	0.000061565	Urine_5333	Beech	1	Sep-Oct
600	0.00005779	Urine_5333	Beech	1	Sep-Oct
604	0.000056675	Urine_5333	Beech	1	Sep-Oct
608	0.000057285	Urine_5333	Beech	1	Sep-Oct
612	0.00005434	Urine_5333	Beech	1	Sep-Oct
616	0.000053055	Urine_5333	Beech	1	Sep-Oct
620	0.000052515	Urine_5333	Beech	1	Sep-Oct
624	0.00005012	Urine_5333	Beech	1	Sep-Oct
628	0.000048865	Urine_5333	Beech	1	Sep-Oct
632	0.00004756	Urine_5333	Beech	1	Sep-Oct
636	0.00004635	Urine_5333	Beech	1	Sep-Oct
640	0.000043955	Urine_5333	Beech	1	Sep-Oct
644	0.00004121	Urine_5333	Beech	1	Sep-Oct
648	0.00004074	Urine_5333	Beech	1	Sep-Oct
652	0.000039305	Urine_5333	Beech	1	Sep-Oct
656	0.000037385	Urine_5333	Beech	1	Sep-Oct
660	0.00003637	Urine_5333	Beech	1	Sep-Oct
664	0.00003645	Urine_5333	Beech	1	Sep-Oct
668	0.00003553	Urine_5333	Beech	1	Sep-Oct
672	0.000033635	Urine_5333	Beech	1	Sep-Oct
676	0.000033835	Urine_5333	Beech	1	Sep-Oct
680	0.000033695	Urine_5333	Beech	1	Sep-Oct
684	0.00003347	Urine_5333	Beech	1	Sep-Oct
688	0.000033555	Urine_5333	Beech	1	Sep-Oct
692	0.00003062	Urine_5333	Beech	1	Sep-Oct
696	0.000026625	Urine_5333	Beech	1	Sep-Oct
700	0.000027225	Urine_5333	Beech	1	Sep-Oct
704	0.00002507	Urine_5333	Beech	1	Sep-Oct
708	0.00002552	Urine_5333	Beech	1	Sep-Oct
712	0.00002706	Urine_5333	Beech	1	Sep-Oct
716	0.00003095	Urine_5333	Beech	1	Sep-Oct
720	0.000061265	Urine_5333	Beech	1	Sep-Oct
724	0.00015155	Urine_5333	Beech	1	Sep-Oct
728	0.00037115	Urine_5333	Beech	1	Sep-Oct
732	0.0007977	Urine_5333	Beech	1	Sep-Oct
736	0.0011305	Urine_5333	Beech	1	Sep-Oct
740	0.0013075	Urine_5333	Beech	1	Sep-Oct
744	0.001326	Urine_5333	Beech	1	Sep-Oct
748	0.0012345	Urine_5333	Beech	1	Sep-Oct
752	0.001103	Urine_5333	Beech	1	Sep-Oct
756	0.0009339	Urine_5333	Beech	1	Sep-Oct
760	0.00073365	Urine_5333	Beech	1	Sep-Oct
764	0.00057885	Urine_5333	Beech	1	Sep-Oct
768	0.00044785	Urine_5333	Beech	1	Sep-Oct
772	0.0003613	Urine_5333	Beech	1	Sep-Oct
776	0.00028825	Urine_5333	Beech	1	Sep-Oct
780	0.00022665	Urine_5333	Beech	1	Sep-Oct
380	0.013645	ForestFloor_5333	Beech	0	Sep-Oct
384	0.0058575	ForestFloor_5333	Beech	0	Sep-Oct
388	0.002443	ForestFloor_5333	Beech	0	Sep-Oct
392	0.00099805	ForestFloor_5333	Beech	0	Sep-Oct
396	0.00045735	ForestFloor_5333	Beech	0	Sep-Oct
400	0.00027595	ForestFloor_5333	Beech	0	Sep-Oct
404	0.0002197	ForestFloor_5333	Beech	0	Sep-Oct
408	0.0001956	ForestFloor_5333	Beech	0	Sep-Oct
412	0.0001842	ForestFloor_5333	Beech	0	Sep-Oct
416	0.00017635	ForestFloor_5333	Beech	0	Sep-Oct
420	0.00017155	ForestFloor_5333	Beech	0	Sep-Oct
424	0.00016685	ForestFloor_5333	Beech	0	Sep-Oct
428	0.0001648	ForestFloor_5333	Beech	0	Sep-Oct
432	0.0001591	ForestFloor_5333	Beech	0	Sep-Oct
436	0.00015385	ForestFloor_5333	Beech	0	Sep-Oct
440	0.0001509	ForestFloor_5333	Beech	0	Sep-Oct
444	0.0001477	ForestFloor_5333	Beech	0	Sep-Oct
448	0.0001461	ForestFloor_5333	Beech	0	Sep-Oct
452	0.0001439	ForestFloor_5333	Beech	0	Sep-Oct
456	0.0001418	ForestFloor_5333	Beech	0	Sep-Oct
460	0.0001416	ForestFloor_5333	Beech	0	Sep-Oct
464	0.00013615	ForestFloor_5333	Beech	0	Sep-Oct
468	0.0001335	ForestFloor_5333	Beech	0	Sep-Oct
472	0.00013035	ForestFloor_5333	Beech	0	Sep-Oct
476	0.00012955	ForestFloor_5333	Beech	0	Sep-Oct
480	0.0001278	ForestFloor_5333	Beech	0	Sep-Oct
484	0.00012605	ForestFloor_5333	Beech	0	Sep-Oct
488	0.0001242	ForestFloor_5333	Beech	0	Sep-Oct
492	0.0001253	ForestFloor_5333	Beech	0	Sep-Oct
496	0.00012325	ForestFloor_5333	Beech	0	Sep-Oct
500	0.00012335	ForestFloor_5333	Beech	0	Sep-Oct
504	0.00012235	ForestFloor_5333	Beech	0	Sep-Oct
508	0.00011805	ForestFloor_5333	Beech	0	Sep-Oct
512	0.00011705	ForestFloor_5333	Beech	0	Sep-Oct
516	0.00011505	ForestFloor_5333	Beech	0	Sep-Oct
520	0.000111475	ForestFloor_5333	Beech	0	Sep-Oct
524	0.00010965	ForestFloor_5333	Beech	0	Sep-Oct
528	0.000107775	ForestFloor_5333	Beech	0	Sep-Oct
532	0.000104015	ForestFloor_5333	Beech	0	Sep-Oct
536	0.00010225	ForestFloor_5333	Beech	0	Sep-Oct
540	0.000099745	ForestFloor_5333	Beech	0	Sep-Oct
544	0.000094635	ForestFloor_5333	Beech	0	Sep-Oct
548	0.000093985	ForestFloor_5333	Beech	0	Sep-Oct
552	0.000090655	ForestFloor_5333	Beech	0	Sep-Oct
556	0.000087895	ForestFloor_5333	Beech	0	Sep-Oct
560	0.00008709	ForestFloor_5333	Beech	0	Sep-Oct
564	0.00008448	ForestFloor_5333	Beech	0	Sep-Oct
568	0.00008158	ForestFloor_5333	Beech	0	Sep-Oct
572	0.00007934	ForestFloor_5333	Beech	0	Sep-Oct
576	0.000076105	ForestFloor_5333	Beech	0	Sep-Oct
580	0.000073875	ForestFloor_5333	Beech	0	Sep-Oct
584	0.00007121	ForestFloor_5333	Beech	0	Sep-Oct
588	0.000071595	ForestFloor_5333	Beech	0	Sep-Oct
592	0.00006781	ForestFloor_5333	Beech	0	Sep-Oct
596	0.000063205	ForestFloor_5333	Beech	0	Sep-Oct
600	0.00006216	ForestFloor_5333	Beech	0	Sep-Oct
604	0.000061515	ForestFloor_5333	Beech	0	Sep-Oct
608	0.000059035	ForestFloor_5333	Beech	0	Sep-Oct
612	0.000056325	ForestFloor_5333	Beech	0	Sep-Oct
616	0.000055545	ForestFloor_5333	Beech	0	Sep-Oct
620	0.000052725	ForestFloor_5333	Beech	0	Sep-Oct
624	0.000051125	ForestFloor_5333	Beech	0	Sep-Oct
628	0.00005293	ForestFloor_5333	Beech	0	Sep-Oct
632	0.000045945	ForestFloor_5333	Beech	0	Sep-Oct
636	0.00004494	ForestFloor_5333	Beech	0	Sep-Oct
640	0.00004208	ForestFloor_5333	Beech	0	Sep-Oct
644	0.000040505	ForestFloor_5333	Beech	0	Sep-Oct
648	0.00004069	ForestFloor_5333	Beech	0	Sep-Oct
652	0.0000378	ForestFloor_5333	Beech	0	Sep-Oct
656	0.000035215	ForestFloor_5333	Beech	0	Sep-Oct
660	0.000035825	ForestFloor_5333	Beech	0	Sep-Oct
664	0.00003609	ForestFloor_5333	Beech	0	Sep-Oct
668	0.00003317	ForestFloor_5333	Beech	0	Sep-Oct
672	0.00003408	ForestFloor_5333	Beech	0	Sep-Oct
676	0.000032435	ForestFloor_5333	Beech	0	Sep-Oct
680	0.00003187	ForestFloor_5333	Beech	0	Sep-Oct
684	0.000031275	ForestFloor_5333	Beech	0	Sep-Oct
688	0.00003201	ForestFloor_5333	Beech	0	Sep-Oct
692	0.000029395	ForestFloor_5333	Beech	0	Sep-Oct
696	0.00002366	ForestFloor_5333	Beech	0	Sep-Oct
700	0.000022465	ForestFloor_5333	Beech	0	Sep-Oct
704	0.00002713	ForestFloor_5333	Beech	0	Sep-Oct
708	0.000025215	ForestFloor_5333	Beech	0	Sep-Oct
712	0.00002786	ForestFloor_5333	Beech	0	Sep-Oct
716	0.00004138	ForestFloor_5333	Beech	0	Sep-Oct
720	0.000085145	ForestFloor_5333	Beech	0	Sep-Oct
724	0.00023345	ForestFloor_5333	Beech	0	Sep-Oct
728	0.00059745	ForestFloor_5333	Beech	0	Sep-Oct
732	0.001303	ForestFloor_5333	Beech	0	Sep-Oct
736	0.0018795	ForestFloor_5333	Beech	0	Sep-Oct
740	0.00221	ForestFloor_5333	Beech	0	Sep-Oct
744	0.002272	ForestFloor_5333	Beech	0	Sep-Oct
748	0.0021565	ForestFloor_5333	Beech	0	Sep-Oct
752	0.001946	ForestFloor_5333	Beech	0	Sep-Oct
756	0.0016565	ForestFloor_5333	Beech	0	Sep-Oct
760	0.0013335	ForestFloor_5333	Beech	0	Sep-Oct
764	0.0010165	ForestFloor_5333	Beech	0	Sep-Oct
768	0.0008121	ForestFloor_5333	Beech	0	Sep-Oct
772	0.00065645	ForestFloor_5333	Beech	0	Sep-Oct
776	0.0005124	ForestFloor_5333	Beech	0	Sep-Oct
780	0.0004186	ForestFloor_5333	Beech	0	Sep-Oct
380	0.02181	Urine_5965	Beech	1	Sep-Oct
384	0.0091585	Urine_5965	Beech	1	Sep-Oct
388	0.0037625	Urine_5965	Beech	1	Sep-Oct
392	0.00153	Urine_5965	Beech	1	Sep-Oct
396	0.00069305	Urine_5965	Beech	1	Sep-Oct
400	0.00040665	Urine_5965	Beech	1	Sep-Oct
404	0.0003041	Urine_5965	Beech	1	Sep-Oct
408	0.0002652	Urine_5965	Beech	1	Sep-Oct
412	0.00023805	Urine_5965	Beech	1	Sep-Oct
416	0.00021685	Urine_5965	Beech	1	Sep-Oct
420	0.00020025	Urine_5965	Beech	1	Sep-Oct
424	0.0001867	Urine_5965	Beech	1	Sep-Oct
428	0.0001723	Urine_5965	Beech	1	Sep-Oct
432	0.0001594	Urine_5965	Beech	1	Sep-Oct
436	0.0001465	Urine_5965	Beech	1	Sep-Oct
440	0.00013825	Urine_5965	Beech	1	Sep-Oct
444	0.0001282	Urine_5965	Beech	1	Sep-Oct
448	0.00011695	Urine_5965	Beech	1	Sep-Oct
452	0.00011125	Urine_5965	Beech	1	Sep-Oct
456	0.0001072	Urine_5965	Beech	1	Sep-Oct
460	0.000099675	Urine_5965	Beech	1	Sep-Oct
464	0.00009717	Urine_5965	Beech	1	Sep-Oct
468	0.00008764	Urine_5965	Beech	1	Sep-Oct
472	0.000083665	Urine_5965	Beech	1	Sep-Oct
476	0.00007826	Urine_5965	Beech	1	Sep-Oct
480	0.000075625	Urine_5965	Beech	1	Sep-Oct
484	0.000074515	Urine_5965	Beech	1	Sep-Oct
488	0.00007162	Urine_5965	Beech	1	Sep-Oct
492	0.000069935	Urine_5965	Beech	1	Sep-Oct
496	0.00006726	Urine_5965	Beech	1	Sep-Oct
500	0.000066215	Urine_5965	Beech	1	Sep-Oct
504	0.000063765	Urine_5965	Beech	1	Sep-Oct
508	0.000063905	Urine_5965	Beech	1	Sep-Oct
512	0.000064175	Urine_5965	Beech	1	Sep-Oct
516	0.00006374	Urine_5965	Beech	1	Sep-Oct
520	0.000060995	Urine_5965	Beech	1	Sep-Oct
524	0.00006069	Urine_5965	Beech	1	Sep-Oct
528	0.000060255	Urine_5965	Beech	1	Sep-Oct
532	0.000056575	Urine_5965	Beech	1	Sep-Oct
536	0.000054635	Urine_5965	Beech	1	Sep-Oct
540	0.00005424	Urine_5965	Beech	1	Sep-Oct
544	0.00005054	Urine_5965	Beech	1	Sep-Oct
548	0.00004891	Urine_5965	Beech	1	Sep-Oct
552	0.0000528	Urine_5965	Beech	1	Sep-Oct
556	0.000045935	Urine_5965	Beech	1	Sep-Oct
560	0.000044195	Urine_5965	Beech	1	Sep-Oct
564	0.000041435	Urine_5965	Beech	1	Sep-Oct
568	0.00003897	Urine_5965	Beech	1	Sep-Oct
572	0.000035785	Urine_5965	Beech	1	Sep-Oct
576	0.00003259	Urine_5965	Beech	1	Sep-Oct
580	0.00002796	Urine_5965	Beech	1	Sep-Oct
584	0.000031535	Urine_5965	Beech	1	Sep-Oct
588	0.00003123	Urine_5965	Beech	1	Sep-Oct
592	0.000029745	Urine_5965	Beech	1	Sep-Oct
596	0.000027155	Urine_5965	Beech	1	Sep-Oct
600	0.00002573	Urine_5965	Beech	1	Sep-Oct
604	0.0000256	Urine_5965	Beech	1	Sep-Oct
608	0.00002174	Urine_5965	Beech	1	Sep-Oct
612	0.00002229	Urine_5965	Beech	1	Sep-Oct
616	0.00001881	Urine_5965	Beech	1	Sep-Oct
620	0.000021585	Urine_5965	Beech	1	Sep-Oct
624	0.000019425	Urine_5965	Beech	1	Sep-Oct
628	0.00002121	Urine_5965	Beech	1	Sep-Oct
632	0.000020875	Urine_5965	Beech	1	Sep-Oct
636	0.000025495	Urine_5965	Beech	1	Sep-Oct
640	0.000029095	Urine_5965	Beech	1	Sep-Oct
644	0.00003378	Urine_5965	Beech	1	Sep-Oct
648	0.00005167	Urine_5965	Beech	1	Sep-Oct
652	0.00006269	Urine_5965	Beech	1	Sep-Oct
656	0.000088365	Urine_5965	Beech	1	Sep-Oct
660	0.0001341	Urine_5965	Beech	1	Sep-Oct
664	0.0002027	Urine_5965	Beech	1	Sep-Oct
668	0.00032775	Urine_5965	Beech	1	Sep-Oct
672	0.00048785	Urine_5965	Beech	1	Sep-Oct
676	0.0006999	Urine_5965	Beech	1	Sep-Oct
680	0.000924	Urine_5965	Beech	1	Sep-Oct
684	0.00106	Urine_5965	Beech	1	Sep-Oct
688	0.00100035	Urine_5965	Beech	1	Sep-Oct
692	0.0008455	Urine_5965	Beech	1	Sep-Oct
696	0.00070275	Urine_5965	Beech	1	Sep-Oct
700	0.00063425	Urine_5965	Beech	1	Sep-Oct
704	0.0005905	Urine_5965	Beech	1	Sep-Oct
708	0.0005929	Urine_5965	Beech	1	Sep-Oct
712	0.0006168	Urine_5965	Beech	1	Sep-Oct
716	0.0006869	Urine_5965	Beech	1	Sep-Oct
720	0.000847	Urine_5965	Beech	1	Sep-Oct
724	0.0011805	Urine_5965	Beech	1	Sep-Oct
728	0.0018905	Urine_5965	Beech	1	Sep-Oct
732	0.003179	Urine_5965	Beech	1	Sep-Oct
736	0.0041685	Urine_5965	Beech	1	Sep-Oct
740	0.0047065	Urine_5965	Beech	1	Sep-Oct
744	0.0047245	Urine_5965	Beech	1	Sep-Oct
748	0.00437	Urine_5965	Beech	1	Sep-Oct
752	0.0038875	Urine_5965	Beech	1	Sep-Oct
756	0.00329	Urine_5965	Beech	1	Sep-Oct
760	0.002638	Urine_5965	Beech	1	Sep-Oct
764	0.0020555	Urine_5965	Beech	1	Sep-Oct
768	0.0016345	Urine_5965	Beech	1	Sep-Oct
772	0.001311	Urine_5965	Beech	1	Sep-Oct
776	0.00097175	Urine_5965	Beech	1	Sep-Oct
780	0.0008013	Urine_5965	Beech	1	Sep-Oct
380	0.03321	ForestFloor_5965	Beech	0	Sep-Oct
384	0.013835	ForestFloor_5965	Beech	0	Sep-Oct
388	0.0056475	ForestFloor_5965	Beech	0	Sep-Oct
392	0.00229	ForestFloor_5965	Beech	0	Sep-Oct
396	0.00104555	ForestFloor_5965	Beech	0	Sep-Oct
400	0.00063725	ForestFloor_5965	Beech	0	Sep-Oct
404	0.00048355	ForestFloor_5965	Beech	0	Sep-Oct
408	0.0004135	ForestFloor_5965	Beech	0	Sep-Oct
412	0.0003639	ForestFloor_5965	Beech	0	Sep-Oct
416	0.00032585	ForestFloor_5965	Beech	0	Sep-Oct
420	0.00029755	ForestFloor_5965	Beech	0	Sep-Oct
424	0.00027175	ForestFloor_5965	Beech	0	Sep-Oct
428	0.00024675	ForestFloor_5965	Beech	0	Sep-Oct
432	0.0002206	ForestFloor_5965	Beech	0	Sep-Oct
436	0.0002041	ForestFloor_5965	Beech	0	Sep-Oct
440	0.00018755	ForestFloor_5965	Beech	0	Sep-Oct
444	0.0001691	ForestFloor_5965	Beech	0	Sep-Oct
448	0.00015395	ForestFloor_5965	Beech	0	Sep-Oct
452	0.00013955	ForestFloor_5965	Beech	0	Sep-Oct
456	0.0001316	ForestFloor_5965	Beech	0	Sep-Oct
460	0.000106155	ForestFloor_5965	Beech	0	Sep-Oct
464	0.000098375	ForestFloor_5965	Beech	0	Sep-Oct
468	0.00008763	ForestFloor_5965	Beech	0	Sep-Oct
472	0.000074905	ForestFloor_5965	Beech	0	Sep-Oct
476	0.000068995	ForestFloor_5965	Beech	0	Sep-Oct
480	0.000065755	ForestFloor_5965	Beech	0	Sep-Oct
484	0.00006267	ForestFloor_5965	Beech	0	Sep-Oct
488	0.00005399	ForestFloor_5965	Beech	0	Sep-Oct
492	0.000053075	ForestFloor_5965	Beech	0	Sep-Oct
496	0.00005377	ForestFloor_5965	Beech	0	Sep-Oct
500	0.00005624	ForestFloor_5965	Beech	0	Sep-Oct
504	0.000052065	ForestFloor_5965	Beech	0	Sep-Oct
508	0.000048715	ForestFloor_5965	Beech	0	Sep-Oct
512	0.000052335	ForestFloor_5965	Beech	0	Sep-Oct
516	0.00004994	ForestFloor_5965	Beech	0	Sep-Oct
520	0.00004931	ForestFloor_5965	Beech	0	Sep-Oct
524	0.000050225	ForestFloor_5965	Beech	0	Sep-Oct
528	0.00004967	ForestFloor_5965	Beech	0	Sep-Oct
532	0.00004734	ForestFloor_5965	Beech	0	Sep-Oct
536	0.00004537	ForestFloor_5965	Beech	0	Sep-Oct
540	0.00004433	ForestFloor_5965	Beech	0	Sep-Oct
544	0.000044555	ForestFloor_5965	Beech	0	Sep-Oct
548	0.000044945	ForestFloor_5965	Beech	0	Sep-Oct
552	0.000043795	ForestFloor_5965	Beech	0	Sep-Oct
556	0.00004406	ForestFloor_5965	Beech	0	Sep-Oct
560	0.000045425	ForestFloor_5965	Beech	0	Sep-Oct
564	0.000047605	ForestFloor_5965	Beech	0	Sep-Oct
568	0.000046765	ForestFloor_5965	Beech	0	Sep-Oct
572	0.00003881	ForestFloor_5965	Beech	0	Sep-Oct
576	0.0000404	ForestFloor_5965	Beech	0	Sep-Oct
580	0.000036965	ForestFloor_5965	Beech	0	Sep-Oct
584	0.000035865	ForestFloor_5965	Beech	0	Sep-Oct
588	0.000033705	ForestFloor_5965	Beech	0	Sep-Oct
592	0.000039945	ForestFloor_5965	Beech	0	Sep-Oct
596	0.000035225	ForestFloor_5965	Beech	0	Sep-Oct
600	0.00003645	ForestFloor_5965	Beech	0	Sep-Oct
604	0.000036065	ForestFloor_5965	Beech	0	Sep-Oct
608	0.00004262	ForestFloor_5965	Beech	0	Sep-Oct
612	0.000040095	ForestFloor_5965	Beech	0	Sep-Oct
616	0.00003398	ForestFloor_5965	Beech	0	Sep-Oct
620	0.00002727	ForestFloor_5965	Beech	0	Sep-Oct
624	0.000035435	ForestFloor_5965	Beech	0	Sep-Oct
628	0.00002795	ForestFloor_5965	Beech	0	Sep-Oct
632	0.000026535	ForestFloor_5965	Beech	0	Sep-Oct
636	0.000034835	ForestFloor_5965	Beech	0	Sep-Oct
640	0.00003937	ForestFloor_5965	Beech	0	Sep-Oct
644	0.000024455	ForestFloor_5965	Beech	0	Sep-Oct
648	0.000032735	ForestFloor_5965	Beech	0	Sep-Oct
652	0.000037985	ForestFloor_5965	Beech	0	Sep-Oct
656	0.000031645	ForestFloor_5965	Beech	0	Sep-Oct
660	0.000026665	ForestFloor_5965	Beech	0	Sep-Oct
664	0.00002878	ForestFloor_5965	Beech	0	Sep-Oct
668	0.00002866	ForestFloor_5965	Beech	0	Sep-Oct
672	0.00003692	ForestFloor_5965	Beech	0	Sep-Oct
676	0.000050975	ForestFloor_5965	Beech	0	Sep-Oct
680	0.00005442	ForestFloor_5965	Beech	0	Sep-Oct
684	0.00003838	ForestFloor_5965	Beech	0	Sep-Oct
688	0.000039505	ForestFloor_5965	Beech	0	Sep-Oct
692	0.000034945	ForestFloor_5965	Beech	0	Sep-Oct
696	0.00002762	ForestFloor_5965	Beech	0	Sep-Oct
700	0.000031075	ForestFloor_5965	Beech	0	Sep-Oct
704	0.000027315	ForestFloor_5965	Beech	0	Sep-Oct
708	0.00003271	ForestFloor_5965	Beech	0	Sep-Oct
712	0.000046505	ForestFloor_5965	Beech	0	Sep-Oct
716	0.00009359	ForestFloor_5965	Beech	0	Sep-Oct
720	0.00020325	ForestFloor_5965	Beech	0	Sep-Oct
724	0.0006359	ForestFloor_5965	Beech	0	Sep-Oct
728	0.0016515	ForestFloor_5965	Beech	0	Sep-Oct
732	0.0035905	ForestFloor_5965	Beech	0	Sep-Oct
736	0.005021	ForestFloor_5965	Beech	0	Sep-Oct
740	0.005776	ForestFloor_5965	Beech	0	Sep-Oct
744	0.005824	ForestFloor_5965	Beech	0	Sep-Oct
748	0.0053645	ForestFloor_5965	Beech	0	Sep-Oct
752	0.0047575	ForestFloor_5965	Beech	0	Sep-Oct
756	0.0040415	ForestFloor_5965	Beech	0	Sep-Oct
760	0.0030885	ForestFloor_5965	Beech	0	Sep-Oct
764	0.002373	ForestFloor_5965	Beech	0	Sep-Oct
768	0.001834	ForestFloor_5965	Beech	0	Sep-Oct
772	0.0015115	ForestFloor_5965	Beech	0	Sep-Oct
776	0.001128	ForestFloor_5965	Beech	0	Sep-Oct
780	0.00095355	ForestFloor_5965	Beech	0	Sep-Oct
380	0.0079515	Urine_6084	Beech	1	Sep-Oct
384	0.003353	Urine_6084	Beech	1	Sep-Oct
388	0.001411	Urine_6084	Beech	1	Sep-Oct
392	0.00061765	Urine_6084	Beech	1	Sep-Oct
396	0.00033255	Urine_6084	Beech	1	Sep-Oct
400	0.00024945	Urine_6084	Beech	1	Sep-Oct
404	0.00023055	Urine_6084	Beech	1	Sep-Oct
408	0.0002295	Urine_6084	Beech	1	Sep-Oct
412	0.0002318	Urine_6084	Beech	1	Sep-Oct
416	0.0002362	Urine_6084	Beech	1	Sep-Oct
420	0.000241	Urine_6084	Beech	1	Sep-Oct
424	0.00024295	Urine_6084	Beech	1	Sep-Oct
428	0.00024295	Urine_6084	Beech	1	Sep-Oct
432	0.00023925	Urine_6084	Beech	1	Sep-Oct
436	0.00023735	Urine_6084	Beech	1	Sep-Oct
440	0.0002323	Urine_6084	Beech	1	Sep-Oct
444	0.00022715	Urine_6084	Beech	1	Sep-Oct
448	0.00022185	Urine_6084	Beech	1	Sep-Oct
452	0.00021525	Urine_6084	Beech	1	Sep-Oct
456	0.00020765	Urine_6084	Beech	1	Sep-Oct
460	0.00019785	Urine_6084	Beech	1	Sep-Oct
464	0.00019065	Urine_6084	Beech	1	Sep-Oct
468	0.00018395	Urine_6084	Beech	1	Sep-Oct
472	0.0001769	Urine_6084	Beech	1	Sep-Oct
476	0.00017095	Urine_6084	Beech	1	Sep-Oct
480	0.00016735	Urine_6084	Beech	1	Sep-Oct
484	0.000161	Urine_6084	Beech	1	Sep-Oct
488	0.00015555	Urine_6084	Beech	1	Sep-Oct
492	0.00015165	Urine_6084	Beech	1	Sep-Oct
496	0.0001497	Urine_6084	Beech	1	Sep-Oct
500	0.0001469	Urine_6084	Beech	1	Sep-Oct
504	0.0001443	Urine_6084	Beech	1	Sep-Oct
508	0.00013965	Urine_6084	Beech	1	Sep-Oct
512	0.00013665	Urine_6084	Beech	1	Sep-Oct
516	0.00013455	Urine_6084	Beech	1	Sep-Oct
520	0.0001325	Urine_6084	Beech	1	Sep-Oct
524	0.0001306	Urine_6084	Beech	1	Sep-Oct
528	0.0001286	Urine_6084	Beech	1	Sep-Oct
532	0.00012525	Urine_6084	Beech	1	Sep-Oct
536	0.00012395	Urine_6084	Beech	1	Sep-Oct
540	0.0001218	Urine_6084	Beech	1	Sep-Oct
544	0.00012035	Urine_6084	Beech	1	Sep-Oct
548	0.0001178	Urine_6084	Beech	1	Sep-Oct
552	0.0001148	Urine_6084	Beech	1	Sep-Oct
556	0.00011295	Urine_6084	Beech	1	Sep-Oct
560	0.00011185	Urine_6084	Beech	1	Sep-Oct
564	0.000109645	Urine_6084	Beech	1	Sep-Oct
568	0.000106695	Urine_6084	Beech	1	Sep-Oct
572	0.000104605	Urine_6084	Beech	1	Sep-Oct
576	0.000103295	Urine_6084	Beech	1	Sep-Oct
580	0.000101505	Urine_6084	Beech	1	Sep-Oct
584	0.000099055	Urine_6084	Beech	1	Sep-Oct
588	0.000095555	Urine_6084	Beech	1	Sep-Oct
592	0.000092215	Urine_6084	Beech	1	Sep-Oct
596	0.00008971	Urine_6084	Beech	1	Sep-Oct
600	0.000087665	Urine_6084	Beech	1	Sep-Oct
604	0.000086425	Urine_6084	Beech	1	Sep-Oct
608	0.000082365	Urine_6084	Beech	1	Sep-Oct
612	0.000080235	Urine_6084	Beech	1	Sep-Oct
616	0.000077545	Urine_6084	Beech	1	Sep-Oct
620	0.00007672	Urine_6084	Beech	1	Sep-Oct
624	0.000074005	Urine_6084	Beech	1	Sep-Oct
628	0.000072015	Urine_6084	Beech	1	Sep-Oct
632	0.00006758	Urine_6084	Beech	1	Sep-Oct
636	0.00006451	Urine_6084	Beech	1	Sep-Oct
640	0.000063895	Urine_6084	Beech	1	Sep-Oct
644	0.00006265	Urine_6084	Beech	1	Sep-Oct
648	0.000059435	Urine_6084	Beech	1	Sep-Oct
652	0.00005638	Urine_6084	Beech	1	Sep-Oct
656	0.0000535	Urine_6084	Beech	1	Sep-Oct
660	0.000052865	Urine_6084	Beech	1	Sep-Oct
664	0.00005159	Urine_6084	Beech	1	Sep-Oct
668	0.00004989	Urine_6084	Beech	1	Sep-Oct
672	0.00004468	Urine_6084	Beech	1	Sep-Oct
676	0.000041995	Urine_6084	Beech	1	Sep-Oct
680	0.00004399	Urine_6084	Beech	1	Sep-Oct
684	0.000043195	Urine_6084	Beech	1	Sep-Oct
688	0.000040495	Urine_6084	Beech	1	Sep-Oct
692	0.000037215	Urine_6084	Beech	1	Sep-Oct
696	0.00003876	Urine_6084	Beech	1	Sep-Oct
700	0.00003447	Urine_6084	Beech	1	Sep-Oct
704	0.00003268	Urine_6084	Beech	1	Sep-Oct
708	0.000032845	Urine_6084	Beech	1	Sep-Oct
712	0.00003312	Urine_6084	Beech	1	Sep-Oct
716	0.000039985	Urine_6084	Beech	1	Sep-Oct
720	0.00006971	Urine_6084	Beech	1	Sep-Oct
724	0.0001671	Urine_6084	Beech	1	Sep-Oct
728	0.0004044	Urine_6084	Beech	1	Sep-Oct
732	0.0008558	Urine_6084	Beech	1	Sep-Oct
736	0.001211	Urine_6084	Beech	1	Sep-Oct
740	0.0014025	Urine_6084	Beech	1	Sep-Oct
744	0.001418	Urine_6084	Beech	1	Sep-Oct
748	0.0013135	Urine_6084	Beech	1	Sep-Oct
752	0.00117	Urine_6084	Beech	1	Sep-Oct
756	0.0009811	Urine_6084	Beech	1	Sep-Oct
760	0.0007663	Urine_6084	Beech	1	Sep-Oct
764	0.0006002	Urine_6084	Beech	1	Sep-Oct
768	0.0004778	Urine_6084	Beech	1	Sep-Oct
772	0.00039035	Urine_6084	Beech	1	Sep-Oct
776	0.0002973	Urine_6084	Beech	1	Sep-Oct
780	0.00024835	Urine_6084	Beech	1	Sep-Oct
380	0.01661	ForestFloor_6084	Beech	0	Sep-Oct
384	0.007153	ForestFloor_6084	Beech	0	Sep-Oct
388	0.002995	ForestFloor_6084	Beech	0	Sep-Oct
392	0.001222	ForestFloor_6084	Beech	0	Sep-Oct
396	0.0005488	ForestFloor_6084	Beech	0	Sep-Oct
400	0.00032735	ForestFloor_6084	Beech	0	Sep-Oct
404	0.00025425	ForestFloor_6084	Beech	0	Sep-Oct
408	0.00022255	ForestFloor_6084	Beech	0	Sep-Oct
412	0.00020725	ForestFloor_6084	Beech	0	Sep-Oct
416	0.0001941	ForestFloor_6084	Beech	0	Sep-Oct
420	0.00018915	ForestFloor_6084	Beech	0	Sep-Oct
424	0.0001859	ForestFloor_6084	Beech	0	Sep-Oct
428	0.00018095	ForestFloor_6084	Beech	0	Sep-Oct
432	0.0001767	ForestFloor_6084	Beech	0	Sep-Oct
436	0.00017325	ForestFloor_6084	Beech	0	Sep-Oct
440	0.00017235	ForestFloor_6084	Beech	0	Sep-Oct
444	0.00017065	ForestFloor_6084	Beech	0	Sep-Oct
448	0.00016825	ForestFloor_6084	Beech	0	Sep-Oct
452	0.0001681	ForestFloor_6084	Beech	0	Sep-Oct
456	0.00016675	ForestFloor_6084	Beech	0	Sep-Oct
460	0.00016555	ForestFloor_6084	Beech	0	Sep-Oct
464	0.00016425	ForestFloor_6084	Beech	0	Sep-Oct
468	0.00016305	ForestFloor_6084	Beech	0	Sep-Oct
472	0.00016105	ForestFloor_6084	Beech	0	Sep-Oct
476	0.0001598	ForestFloor_6084	Beech	0	Sep-Oct
480	0.0001599	ForestFloor_6084	Beech	0	Sep-Oct
484	0.00016035	ForestFloor_6084	Beech	0	Sep-Oct
488	0.0001629	ForestFloor_6084	Beech	0	Sep-Oct
492	0.00016135	ForestFloor_6084	Beech	0	Sep-Oct
496	0.00016235	ForestFloor_6084	Beech	0	Sep-Oct
500	0.00016425	ForestFloor_6084	Beech	0	Sep-Oct
504	0.0001631	ForestFloor_6084	Beech	0	Sep-Oct
508	0.00016075	ForestFloor_6084	Beech	0	Sep-Oct
512	0.00016295	ForestFloor_6084	Beech	0	Sep-Oct
516	0.00016065	ForestFloor_6084	Beech	0	Sep-Oct
520	0.00015775	ForestFloor_6084	Beech	0	Sep-Oct
524	0.00015835	ForestFloor_6084	Beech	0	Sep-Oct
528	0.0001561	ForestFloor_6084	Beech	0	Sep-Oct
532	0.00015135	ForestFloor_6084	Beech	0	Sep-Oct
536	0.0001517	ForestFloor_6084	Beech	0	Sep-Oct
540	0.00014805	ForestFloor_6084	Beech	0	Sep-Oct
544	0.00014395	ForestFloor_6084	Beech	0	Sep-Oct
548	0.0001427	ForestFloor_6084	Beech	0	Sep-Oct
552	0.0001387	ForestFloor_6084	Beech	0	Sep-Oct
556	0.00013755	ForestFloor_6084	Beech	0	Sep-Oct
560	0.00013455	ForestFloor_6084	Beech	0	Sep-Oct
564	0.00013115	ForestFloor_6084	Beech	0	Sep-Oct
568	0.0001259	ForestFloor_6084	Beech	0	Sep-Oct
572	0.0001225	ForestFloor_6084	Beech	0	Sep-Oct
576	0.00011945	ForestFloor_6084	Beech	0	Sep-Oct
580	0.00011595	ForestFloor_6084	Beech	0	Sep-Oct
584	0.0001137	ForestFloor_6084	Beech	0	Sep-Oct
588	0.00011058	ForestFloor_6084	Beech	0	Sep-Oct
592	0.000105185	ForestFloor_6084	Beech	0	Sep-Oct
596	0.000104025	ForestFloor_6084	Beech	0	Sep-Oct
600	0.00009906	ForestFloor_6084	Beech	0	Sep-Oct
604	0.000098495	ForestFloor_6084	Beech	0	Sep-Oct
608	0.000094135	ForestFloor_6084	Beech	0	Sep-Oct
612	0.000089025	ForestFloor_6084	Beech	0	Sep-Oct
616	0.00008943	ForestFloor_6084	Beech	0	Sep-Oct
620	0.00008588	ForestFloor_6084	Beech	0	Sep-Oct
624	0.000084035	ForestFloor_6084	Beech	0	Sep-Oct
628	0.000077985	ForestFloor_6084	Beech	0	Sep-Oct
632	0.00007285	ForestFloor_6084	Beech	0	Sep-Oct
636	0.000070295	ForestFloor_6084	Beech	0	Sep-Oct
640	0.000067805	ForestFloor_6084	Beech	0	Sep-Oct
644	0.00006677	ForestFloor_6084	Beech	0	Sep-Oct
648	0.00006728	ForestFloor_6084	Beech	0	Sep-Oct
652	0.00006444	ForestFloor_6084	Beech	0	Sep-Oct
656	0.000056965	ForestFloor_6084	Beech	0	Sep-Oct
660	0.00006062	ForestFloor_6084	Beech	0	Sep-Oct
664	0.000053625	ForestFloor_6084	Beech	0	Sep-Oct
668	0.000051895	ForestFloor_6084	Beech	0	Sep-Oct
672	0.000050025	ForestFloor_6084	Beech	0	Sep-Oct
676	0.000048155	ForestFloor_6084	Beech	0	Sep-Oct
680	0.00005611	ForestFloor_6084	Beech	0	Sep-Oct
684	0.00004228	ForestFloor_6084	Beech	0	Sep-Oct
688	0.00004621	ForestFloor_6084	Beech	0	Sep-Oct
692	0.000045795	ForestFloor_6084	Beech	0	Sep-Oct
696	0.000042415	ForestFloor_6084	Beech	0	Sep-Oct
700	0.00004569	ForestFloor_6084	Beech	0	Sep-Oct
704	0.000036225	ForestFloor_6084	Beech	0	Sep-Oct
708	0.000034	ForestFloor_6084	Beech	0	Sep-Oct
712	0.000037495	ForestFloor_6084	Beech	0	Sep-Oct
716	0.000057395	ForestFloor_6084	Beech	0	Sep-Oct
720	0.00011085	ForestFloor_6084	Beech	0	Sep-Oct
724	0.000305	ForestFloor_6084	Beech	0	Sep-Oct
728	0.0007651	ForestFloor_6084	Beech	0	Sep-Oct
732	0.001623	ForestFloor_6084	Beech	0	Sep-Oct
736	0.002314	ForestFloor_6084	Beech	0	Sep-Oct
740	0.0026655	ForestFloor_6084	Beech	0	Sep-Oct
744	0.0027295	ForestFloor_6084	Beech	0	Sep-Oct
748	0.00258	ForestFloor_6084	Beech	0	Sep-Oct
752	0.00232	ForestFloor_6084	Beech	0	Sep-Oct
756	0.0019755	ForestFloor_6084	Beech	0	Sep-Oct
760	0.001568	ForestFloor_6084	Beech	0	Sep-Oct
764	0.001232	ForestFloor_6084	Beech	0	Sep-Oct
768	0.0009886	ForestFloor_6084	Beech	0	Sep-Oct
772	0.00079445	ForestFloor_6084	Beech	0	Sep-Oct
776	0.00061495	ForestFloor_6084	Beech	0	Sep-Oct
780	0.0005146	ForestFloor_6084	Beech	0	Sep-Oct
380	2.59E-03	Urine_5522	Beech	1	Sep-Oct
384	1.14E-03	Urine_5522	Beech	1	Sep-Oct
388	5.02E-04	Urine_5522	Beech	1	Sep-Oct
392	2.36E-04	Urine_5522	Beech	1	Sep-Oct
396	1.42E-04	Urine_5522	Beech	1	Sep-Oct
400	1.17E-04	Urine_5522	Beech	1	Sep-Oct
404	1.18E-04	Urine_5522	Beech	1	Sep-Oct
408	1.26E-04	Urine_5522	Beech	1	Sep-Oct
412	1.34E-04	Urine_5522	Beech	1	Sep-Oct
416	1.42E-04	Urine_5522	Beech	1	Sep-Oct
420	1.49E-04	Urine_5522	Beech	1	Sep-Oct
424	1.55E-04	Urine_5522	Beech	1	Sep-Oct
428	1.60E-04	Urine_5522	Beech	1	Sep-Oct
432	1.63E-04	Urine_5522	Beech	1	Sep-Oct
436	1.64E-04	Urine_5522	Beech	1	Sep-Oct
440	1.66E-04	Urine_5522	Beech	1	Sep-Oct
444	1.66E-04	Urine_5522	Beech	1	Sep-Oct
448	1.67E-04	Urine_5522	Beech	1	Sep-Oct
452	1.66E-04	Urine_5522	Beech	1	Sep-Oct
456	1.65E-04	Urine_5522	Beech	1	Sep-Oct
460	1.63E-04	Urine_5522	Beech	1	Sep-Oct
464	1.62E-04	Urine_5522	Beech	1	Sep-Oct
468	1.60E-04	Urine_5522	Beech	1	Sep-Oct
472	1.58E-04	Urine_5522	Beech	1	Sep-Oct
476	1.56E-04	Urine_5522	Beech	1	Sep-Oct
480	1.54E-04	Urine_5522	Beech	1	Sep-Oct
484	1.52E-04	Urine_5522	Beech	1	Sep-Oct
488	1.50E-04	Urine_5522	Beech	1	Sep-Oct
492	1.49E-04	Urine_5522	Beech	1	Sep-Oct
496	1.48E-04	Urine_5522	Beech	1	Sep-Oct
500	1.47E-04	Urine_5522	Beech	1	Sep-Oct
504	1.46E-04	Urine_5522	Beech	1	Sep-Oct
508	1.44E-04	Urine_5522	Beech	1	Sep-Oct
512	1.43E-04	Urine_5522	Beech	1	Sep-Oct
516	1.42E-04	Urine_5522	Beech	1	Sep-Oct
520	1.41E-04	Urine_5522	Beech	1	Sep-Oct
524	1.40E-04	Urine_5522	Beech	1	Sep-Oct
528	1.38E-04	Urine_5522	Beech	1	Sep-Oct
532	1.37E-04	Urine_5522	Beech	1	Sep-Oct
536	1.36E-04	Urine_5522	Beech	1	Sep-Oct
540	1.35E-04	Urine_5522	Beech	1	Sep-Oct
544	1.34E-04	Urine_5522	Beech	1	Sep-Oct
548	1.33E-04	Urine_5522	Beech	1	Sep-Oct
552	1.31E-04	Urine_5522	Beech	1	Sep-Oct
556	1.29E-04	Urine_5522	Beech	1	Sep-Oct
560	1.28E-04	Urine_5522	Beech	1	Sep-Oct
564	1.26E-04	Urine_5522	Beech	1	Sep-Oct
568	1.24E-04	Urine_5522	Beech	1	Sep-Oct
572	1.21E-04	Urine_5522	Beech	1	Sep-Oct
576	1.18E-04	Urine_5522	Beech	1	Sep-Oct
580	1.16E-04	Urine_5522	Beech	1	Sep-Oct
584	1.13E-04	Urine_5522	Beech	1	Sep-Oct
588	1.11E-04	Urine_5522	Beech	1	Sep-Oct
592	1.08E-04	Urine_5522	Beech	1	Sep-Oct
596	1.04E-04	Urine_5522	Beech	1	Sep-Oct
600	1.01E-04	Urine_5522	Beech	1	Sep-Oct
604	9.80E-05	Urine_5522	Beech	1	Sep-Oct
608	9.43E-05	Urine_5522	Beech	1	Sep-Oct
612	9.08E-05	Urine_5522	Beech	1	Sep-Oct
616	8.75E-05	Urine_5522	Beech	1	Sep-Oct
620	8.44E-05	Urine_5522	Beech	1	Sep-Oct
624	8.19E-05	Urine_5522	Beech	1	Sep-Oct
628	7.86E-05	Urine_5522	Beech	1	Sep-Oct
632	7.58E-05	Urine_5522	Beech	1	Sep-Oct
636	7.22E-05	Urine_5522	Beech	1	Sep-Oct
640	6.87E-05	Urine_5522	Beech	1	Sep-Oct
644	6.46E-05	Urine_5522	Beech	1	Sep-Oct
648	6.06E-05	Urine_5522	Beech	1	Sep-Oct
652	5.78E-05	Urine_5522	Beech	1	Sep-Oct
656	5.45E-05	Urine_5522	Beech	1	Sep-Oct
660	5.28E-05	Urine_5522	Beech	1	Sep-Oct
664	4.94E-05	Urine_5522	Beech	1	Sep-Oct
668	4.83E-05	Urine_5522	Beech	1	Sep-Oct
672	4.51E-05	Urine_5522	Beech	1	Sep-Oct
676	4.41E-05	Urine_5522	Beech	1	Sep-Oct
680	4.23E-05	Urine_5522	Beech	1	Sep-Oct
684	4.26E-05	Urine_5522	Beech	1	Sep-Oct
688	4.25E-05	Urine_5522	Beech	1	Sep-Oct
692	4.33E-05	Urine_5522	Beech	1	Sep-Oct
696	4.33E-05	Urine_5522	Beech	1	Sep-Oct
700	4.25E-05	Urine_5522	Beech	1	Sep-Oct
704	4.14E-05	Urine_5522	Beech	1	Sep-Oct
708	4.04E-05	Urine_5522	Beech	1	Sep-Oct
712	4.08E-05	Urine_5522	Beech	1	Sep-Oct
716	4.33E-05	Urine_5522	Beech	1	Sep-Oct
720	5.24E-05	Urine_5522	Beech	1	Sep-Oct
724	8.01E-05	Urine_5522	Beech	1	Sep-Oct
728	1.46E-04	Urine_5522	Beech	1	Sep-Oct
732	2.78E-04	Urine_5522	Beech	1	Sep-Oct
736	3.84E-04	Urine_5522	Beech	1	Sep-Oct
740	4.40E-04	Urine_5522	Beech	1	Sep-Oct
744	4.49E-04	Urine_5522	Beech	1	Sep-Oct
748	4.20E-04	Urine_5522	Beech	1	Sep-Oct
752	3.81E-04	Urine_5522	Beech	1	Sep-Oct
756	3.30E-04	Urine_5522	Beech	1	Sep-Oct
760	2.67E-04	Urine_5522	Beech	1	Sep-Oct
764	2.16E-04	Urine_5522	Beech	1	Sep-Oct
768	1.81E-04	Urine_5522	Beech	1	Sep-Oct
772	1.54E-04	Urine_5522	Beech	1	Sep-Oct
776	1.21E-04	Urine_5522	Beech	1	Sep-Oct
780	1.03E-04	Urine_5522	Beech	1	Sep-Oct
380	7.58E-02	ForestFloor_5522	Beech	0	Sep-Oct
384	3.17E-02	ForestFloor_5522	Beech	0	Sep-Oct
388	1.29E-02	ForestFloor_5522	Beech	0	Sep-Oct
392	5.21E-03	ForestFloor_5522	Beech	0	Sep-Oct
396	2.35E-03	ForestFloor_5522	Beech	0	Sep-Oct
400	1.40E-03	ForestFloor_5522	Beech	0	Sep-Oct
404	1.04E-03	ForestFloor_5522	Beech	0	Sep-Oct
408	8.89E-04	ForestFloor_5522	Beech	0	Sep-Oct
412	7.74E-04	ForestFloor_5522	Beech	0	Sep-Oct
416	6.96E-04	ForestFloor_5522	Beech	0	Sep-Oct
420	6.28E-04	ForestFloor_5522	Beech	0	Sep-Oct
424	5.62E-04	ForestFloor_5522	Beech	0	Sep-Oct
428	5.01E-04	ForestFloor_5522	Beech	0	Sep-Oct
432	4.41E-04	ForestFloor_5522	Beech	0	Sep-Oct
436	4.03E-04	ForestFloor_5522	Beech	0	Sep-Oct
440	3.52E-04	ForestFloor_5522	Beech	0	Sep-Oct
444	3.21E-04	ForestFloor_5522	Beech	0	Sep-Oct
448	2.90E-04	ForestFloor_5522	Beech	0	Sep-Oct
452	2.66E-04	ForestFloor_5522	Beech	0	Sep-Oct
456	2.25E-04	ForestFloor_5522	Beech	0	Sep-Oct
460	2.10E-04	ForestFloor_5522	Beech	0	Sep-Oct
464	1.74E-04	ForestFloor_5522	Beech	0	Sep-Oct
468	1.51E-04	ForestFloor_5522	Beech	0	Sep-Oct
472	1.29E-04	ForestFloor_5522	Beech	0	Sep-Oct
476	1.12E-04	ForestFloor_5522	Beech	0	Sep-Oct
480	1.09E-04	ForestFloor_5522	Beech	0	Sep-Oct
484	9.07E-05	ForestFloor_5522	Beech	0	Sep-Oct
488	9.77E-05	ForestFloor_5522	Beech	0	Sep-Oct
492	9.78E-05	ForestFloor_5522	Beech	0	Sep-Oct
496	9.02E-05	ForestFloor_5522	Beech	0	Sep-Oct
500	8.59E-05	ForestFloor_5522	Beech	0	Sep-Oct
504	8.62E-05	ForestFloor_5522	Beech	0	Sep-Oct
508	8.36E-05	ForestFloor_5522	Beech	0	Sep-Oct
512	7.64E-05	ForestFloor_5522	Beech	0	Sep-Oct
516	7.65E-05	ForestFloor_5522	Beech	0	Sep-Oct
520	7.54E-05	ForestFloor_5522	Beech	0	Sep-Oct
524	7.38E-05	ForestFloor_5522	Beech	0	Sep-Oct
528	8.04E-05	ForestFloor_5522	Beech	0	Sep-Oct
532	7.51E-05	ForestFloor_5522	Beech	0	Sep-Oct
536	7.38E-05	ForestFloor_5522	Beech	0	Sep-Oct
540	6.68E-05	ForestFloor_5522	Beech	0	Sep-Oct
544	6.63E-05	ForestFloor_5522	Beech	0	Sep-Oct
548	7.19E-05	ForestFloor_5522	Beech	0	Sep-Oct
552	5.53E-05	ForestFloor_5522	Beech	0	Sep-Oct
556	6.52E-05	ForestFloor_5522	Beech	0	Sep-Oct
560	6.61E-05	ForestFloor_5522	Beech	0	Sep-Oct
564	6.63E-05	ForestFloor_5522	Beech	0	Sep-Oct
568	6.74E-05	ForestFloor_5522	Beech	0	Sep-Oct
572	6.79E-05	ForestFloor_5522	Beech	0	Sep-Oct
576	6.16E-05	ForestFloor_5522	Beech	0	Sep-Oct
580	5.86E-05	ForestFloor_5522	Beech	0	Sep-Oct
584	5.63E-05	ForestFloor_5522	Beech	0	Sep-Oct
588	5.93E-05	ForestFloor_5522	Beech	0	Sep-Oct
592	6.93E-05	ForestFloor_5522	Beech	0	Sep-Oct
596	5.20E-05	ForestFloor_5522	Beech	0	Sep-Oct
600	5.81E-05	ForestFloor_5522	Beech	0	Sep-Oct
604	6.16E-05	ForestFloor_5522	Beech	0	Sep-Oct
608	6.78E-05	ForestFloor_5522	Beech	0	Sep-Oct
612	6.21E-05	ForestFloor_5522	Beech	0	Sep-Oct
616	6.62E-05	ForestFloor_5522	Beech	0	Sep-Oct
620	5.07E-05	ForestFloor_5522	Beech	0	Sep-Oct
624	5.22E-05	ForestFloor_5522	Beech	0	Sep-Oct
628	5.52E-05	ForestFloor_5522	Beech	0	Sep-Oct
632	5.26E-05	ForestFloor_5522	Beech	0	Sep-Oct
636	5.85E-05	ForestFloor_5522	Beech	0	Sep-Oct
640	5.86E-05	ForestFloor_5522	Beech	0	Sep-Oct
644	7.48E-05	ForestFloor_5522	Beech	0	Sep-Oct
648	5.10E-05	ForestFloor_5522	Beech	0	Sep-Oct
652	5.22E-05	ForestFloor_5522	Beech	0	Sep-Oct
656	5.00E-05	ForestFloor_5522	Beech	0	Sep-Oct
660	3.26E-05	ForestFloor_5522	Beech	0	Sep-Oct
664	3.25E-05	ForestFloor_5522	Beech	0	Sep-Oct
668	2.57E-05	ForestFloor_5522	Beech	0	Sep-Oct
672	3.98E-05	ForestFloor_5522	Beech	0	Sep-Oct
676	6.63E-05	ForestFloor_5522	Beech	0	Sep-Oct
680	5.07E-05	ForestFloor_5522	Beech	0	Sep-Oct
684	6.16E-05	ForestFloor_5522	Beech	0	Sep-Oct
688	4.81E-05	ForestFloor_5522	Beech	0	Sep-Oct
692	3.86E-05	ForestFloor_5522	Beech	0	Sep-Oct
696	5.51E-05	ForestFloor_5522	Beech	0	Sep-Oct
700	4.49E-05	ForestFloor_5522	Beech	0	Sep-Oct
704	4.19E-05	ForestFloor_5522	Beech	0	Sep-Oct
708	6.00E-05	ForestFloor_5522	Beech	0	Sep-Oct
712	8.40E-05	ForestFloor_5522	Beech	0	Sep-Oct
716	1.79E-04	ForestFloor_5522	Beech	0	Sep-Oct
720	4.69E-04	ForestFloor_5522	Beech	0	Sep-Oct
724	1.37E-03	ForestFloor_5522	Beech	0	Sep-Oct
728	3.58E-03	ForestFloor_5522	Beech	0	Sep-Oct
732	7.87E-03	ForestFloor_5522	Beech	0	Sep-Oct
736	1.12E-02	ForestFloor_5522	Beech	0	Sep-Oct
740	1.29E-02	ForestFloor_5522	Beech	0	Sep-Oct
744	1.30E-02	ForestFloor_5522	Beech	0	Sep-Oct
748	1.21E-02	ForestFloor_5522	Beech	0	Sep-Oct
752	1.07E-02	ForestFloor_5522	Beech	0	Sep-Oct
756	8.89E-03	ForestFloor_5522	Beech	0	Sep-Oct
760	6.98E-03	ForestFloor_5522	Beech	0	Sep-Oct
764	5.25E-03	ForestFloor_5522	Beech	0	Sep-Oct
768	4.16E-03	ForestFloor_5522	Beech	0	Sep-Oct
772	3.34E-03	ForestFloor_5522	Beech	0	Sep-Oct
776	2.46E-03	ForestFloor_5522	Beech	0	Sep-Oct
780	1.99E-03	ForestFloor_5522	Beech	0	Sep-Oct
380	6.78E-03	Urine_5539	Beech	1	Sep-Oct
384	2.87E-03	Urine_5539	Beech	1	Sep-Oct
388	1.20E-03	Urine_5539	Beech	1	Sep-Oct
392	5.24E-04	Urine_5539	Beech	1	Sep-Oct
396	2.77E-04	Urine_5539	Beech	1	Sep-Oct
400	2.01E-04	Urine_5539	Beech	1	Sep-Oct
404	1.82E-04	Urine_5539	Beech	1	Sep-Oct
408	1.77E-04	Urine_5539	Beech	1	Sep-Oct
412	1.74E-04	Urine_5539	Beech	1	Sep-Oct
416	1.74E-04	Urine_5539	Beech	1	Sep-Oct
420	1.73E-04	Urine_5539	Beech	1	Sep-Oct
424	1.72E-04	Urine_5539	Beech	1	Sep-Oct
428	1.71E-04	Urine_5539	Beech	1	Sep-Oct
432	1.67E-04	Urine_5539	Beech	1	Sep-Oct
436	1.64E-04	Urine_5539	Beech	1	Sep-Oct
440	1.62E-04	Urine_5539	Beech	1	Sep-Oct
444	1.60E-04	Urine_5539	Beech	1	Sep-Oct
448	1.59E-04	Urine_5539	Beech	1	Sep-Oct
452	1.57E-04	Urine_5539	Beech	1	Sep-Oct
456	1.56E-04	Urine_5539	Beech	1	Sep-Oct
460	1.55E-04	Urine_5539	Beech	1	Sep-Oct
464	1.54E-04	Urine_5539	Beech	1	Sep-Oct
468	1.53E-04	Urine_5539	Beech	1	Sep-Oct
472	1.53E-04	Urine_5539	Beech	1	Sep-Oct
476	1.51E-04	Urine_5539	Beech	1	Sep-Oct
480	1.51E-04	Urine_5539	Beech	1	Sep-Oct
484	1.50E-04	Urine_5539	Beech	1	Sep-Oct
488	1.48E-04	Urine_5539	Beech	1	Sep-Oct
492	1.47E-04	Urine_5539	Beech	1	Sep-Oct
496	1.47E-04	Urine_5539	Beech	1	Sep-Oct
500	1.46E-04	Urine_5539	Beech	1	Sep-Oct
504	1.44E-04	Urine_5539	Beech	1	Sep-Oct
508	1.43E-04	Urine_5539	Beech	1	Sep-Oct
512	1.42E-04	Urine_5539	Beech	1	Sep-Oct
516	1.40E-04	Urine_5539	Beech	1	Sep-Oct
520	1.38E-04	Urine_5539	Beech	1	Sep-Oct
524	1.36E-04	Urine_5539	Beech	1	Sep-Oct
528	1.34E-04	Urine_5539	Beech	1	Sep-Oct
532	1.32E-04	Urine_5539	Beech	1	Sep-Oct
536	1.30E-04	Urine_5539	Beech	1	Sep-Oct
540	1.28E-04	Urine_5539	Beech	1	Sep-Oct
544	1.27E-04	Urine_5539	Beech	1	Sep-Oct
548	1.25E-04	Urine_5539	Beech	1	Sep-Oct
552	1.21E-04	Urine_5539	Beech	1	Sep-Oct
556	1.19E-04	Urine_5539	Beech	1	Sep-Oct
560	1.17E-04	Urine_5539	Beech	1	Sep-Oct
564	1.14E-04	Urine_5539	Beech	1	Sep-Oct
568	1.13E-04	Urine_5539	Beech	1	Sep-Oct
572	1.09E-04	Urine_5539	Beech	1	Sep-Oct
576	1.06E-04	Urine_5539	Beech	1	Sep-Oct
580	1.04E-04	Urine_5539	Beech	1	Sep-Oct
584	1.01E-04	Urine_5539	Beech	1	Sep-Oct
588	9.77E-05	Urine_5539	Beech	1	Sep-Oct
592	9.38E-05	Urine_5539	Beech	1	Sep-Oct
596	9.06E-05	Urine_5539	Beech	1	Sep-Oct
600	8.68E-05	Urine_5539	Beech	1	Sep-Oct
604	8.42E-05	Urine_5539	Beech	1	Sep-Oct
608	7.99E-05	Urine_5539	Beech	1	Sep-Oct
612	7.74E-05	Urine_5539	Beech	1	Sep-Oct
616	7.37E-05	Urine_5539	Beech	1	Sep-Oct
620	7.16E-05	Urine_5539	Beech	1	Sep-Oct
624	6.78E-05	Urine_5539	Beech	1	Sep-Oct
628	6.58E-05	Urine_5539	Beech	1	Sep-Oct
632	6.27E-05	Urine_5539	Beech	1	Sep-Oct
636	6.03E-05	Urine_5539	Beech	1	Sep-Oct
640	5.61E-05	Urine_5539	Beech	1	Sep-Oct
644	5.18E-05	Urine_5539	Beech	1	Sep-Oct
648	5.06E-05	Urine_5539	Beech	1	Sep-Oct
652	4.79E-05	Urine_5539	Beech	1	Sep-Oct
656	4.61E-05	Urine_5539	Beech	1	Sep-Oct
660	4.39E-05	Urine_5539	Beech	1	Sep-Oct
664	4.29E-05	Urine_5539	Beech	1	Sep-Oct
668	4.44E-05	Urine_5539	Beech	1	Sep-Oct
672	4.82E-05	Urine_5539	Beech	1	Sep-Oct
676	4.80E-05	Urine_5539	Beech	1	Sep-Oct
680	4.71E-05	Urine_5539	Beech	1	Sep-Oct
684	4.45E-05	Urine_5539	Beech	1	Sep-Oct
688	4.24E-05	Urine_5539	Beech	1	Sep-Oct
692	4.15E-05	Urine_5539	Beech	1	Sep-Oct
696	4.33E-05	Urine_5539	Beech	1	Sep-Oct
700	4.06E-05	Urine_5539	Beech	1	Sep-Oct
704	4.02E-05	Urine_5539	Beech	1	Sep-Oct
708	3.84E-05	Urine_5539	Beech	1	Sep-Oct
712	3.94E-05	Urine_5539	Beech	1	Sep-Oct
716	4.78E-05	Urine_5539	Beech	1	Sep-Oct
720	7.37E-05	Urine_5539	Beech	1	Sep-Oct
724	1.52E-04	Urine_5539	Beech	1	Sep-Oct
728	3.41E-04	Urine_5539	Beech	1	Sep-Oct
732	7.12E-04	Urine_5539	Beech	1	Sep-Oct
736	1.01E-03	Urine_5539	Beech	1	Sep-Oct
740	1.18E-03	Urine_5539	Beech	1	Sep-Oct
744	1.19E-03	Urine_5539	Beech	1	Sep-Oct
748	1.10E-03	Urine_5539	Beech	1	Sep-Oct
752	9.81E-04	Urine_5539	Beech	1	Sep-Oct
756	8.29E-04	Urine_5539	Beech	1	Sep-Oct
760	6.58E-04	Urine_5539	Beech	1	Sep-Oct
764	5.15E-04	Urine_5539	Beech	1	Sep-Oct
768	4.09E-04	Urine_5539	Beech	1	Sep-Oct
772	3.26E-04	Urine_5539	Beech	1	Sep-Oct
776	2.55E-04	Urine_5539	Beech	1	Sep-Oct
780	2.06E-04	Urine_5539	Beech	1	Sep-Oct
380	2.96E-02	ForestFloor_5539	Beech	0	Sep-Oct
384	1.25E-02	ForestFloor_5539	Beech	0	Sep-Oct
388	5.15E-03	ForestFloor_5539	Beech	0	Sep-Oct
392	2.08E-03	ForestFloor_5539	Beech	0	Sep-Oct
396	9.38E-04	ForestFloor_5539	Beech	0	Sep-Oct
400	5.60E-04	ForestFloor_5539	Beech	0	Sep-Oct
404	4.16E-04	ForestFloor_5539	Beech	0	Sep-Oct
408	3.57E-04	ForestFloor_5539	Beech	0	Sep-Oct
412	3.15E-04	ForestFloor_5539	Beech	0	Sep-Oct
416	2.87E-04	ForestFloor_5539	Beech	0	Sep-Oct
420	2.64E-04	ForestFloor_5539	Beech	0	Sep-Oct
424	2.42E-04	ForestFloor_5539	Beech	0	Sep-Oct
428	2.25E-04	ForestFloor_5539	Beech	0	Sep-Oct
432	2.03E-04	ForestFloor_5539	Beech	0	Sep-Oct
436	1.88E-04	ForestFloor_5539	Beech	0	Sep-Oct
440	1.75E-04	ForestFloor_5539	Beech	0	Sep-Oct
444	1.57E-04	ForestFloor_5539	Beech	0	Sep-Oct
448	1.44E-04	ForestFloor_5539	Beech	0	Sep-Oct
452	1.32E-04	ForestFloor_5539	Beech	0	Sep-Oct
456	1.25E-04	ForestFloor_5539	Beech	0	Sep-Oct
460	1.07E-04	ForestFloor_5539	Beech	0	Sep-Oct
464	9.91E-05	ForestFloor_5539	Beech	0	Sep-Oct
468	8.86E-05	ForestFloor_5539	Beech	0	Sep-Oct
472	7.84E-05	ForestFloor_5539	Beech	0	Sep-Oct
476	7.54E-05	ForestFloor_5539	Beech	0	Sep-Oct
480	7.52E-05	ForestFloor_5539	Beech	0	Sep-Oct
484	6.68E-05	ForestFloor_5539	Beech	0	Sep-Oct
488	6.74E-05	ForestFloor_5539	Beech	0	Sep-Oct
492	6.29E-05	ForestFloor_5539	Beech	0	Sep-Oct
496	6.12E-05	ForestFloor_5539	Beech	0	Sep-Oct
500	6.17E-05	ForestFloor_5539	Beech	0	Sep-Oct
504	5.79E-05	ForestFloor_5539	Beech	0	Sep-Oct
508	5.37E-05	ForestFloor_5539	Beech	0	Sep-Oct
512	5.28E-05	ForestFloor_5539	Beech	0	Sep-Oct
516	5.42E-05	ForestFloor_5539	Beech	0	Sep-Oct
520	5.15E-05	ForestFloor_5539	Beech	0	Sep-Oct
524	5.32E-05	ForestFloor_5539	Beech	0	Sep-Oct
528	5.38E-05	ForestFloor_5539	Beech	0	Sep-Oct
532	4.85E-05	ForestFloor_5539	Beech	0	Sep-Oct
536	4.69E-05	ForestFloor_5539	Beech	0	Sep-Oct
540	4.79E-05	ForestFloor_5539	Beech	0	Sep-Oct
544	4.55E-05	ForestFloor_5539	Beech	0	Sep-Oct
548	4.43E-05	ForestFloor_5539	Beech	0	Sep-Oct
552	4.51E-05	ForestFloor_5539	Beech	0	Sep-Oct
556	4.33E-05	ForestFloor_5539	Beech	0	Sep-Oct
560	4.50E-05	ForestFloor_5539	Beech	0	Sep-Oct
564	4.51E-05	ForestFloor_5539	Beech	0	Sep-Oct
568	4.44E-05	ForestFloor_5539	Beech	0	Sep-Oct
572	3.91E-05	ForestFloor_5539	Beech	0	Sep-Oct
576	3.96E-05	ForestFloor_5539	Beech	0	Sep-Oct
580	3.69E-05	ForestFloor_5539	Beech	0	Sep-Oct
584	3.65E-05	ForestFloor_5539	Beech	0	Sep-Oct
588	3.35E-05	ForestFloor_5539	Beech	0	Sep-Oct
592	3.82E-05	ForestFloor_5539	Beech	0	Sep-Oct
596	3.18E-05	ForestFloor_5539	Beech	0	Sep-Oct
600	2.89E-05	ForestFloor_5539	Beech	0	Sep-Oct
604	3.27E-05	ForestFloor_5539	Beech	0	Sep-Oct
608	3.77E-05	ForestFloor_5539	Beech	0	Sep-Oct
612	3.79E-05	ForestFloor_5539	Beech	0	Sep-Oct
616	3.27E-05	ForestFloor_5539	Beech	0	Sep-Oct
620	3.83E-05	ForestFloor_5539	Beech	0	Sep-Oct
624	3.59E-05	ForestFloor_5539	Beech	0	Sep-Oct
628	3.09E-05	ForestFloor_5539	Beech	0	Sep-Oct
632	3.38E-05	ForestFloor_5539	Beech	0	Sep-Oct
636	3.38E-05	ForestFloor_5539	Beech	0	Sep-Oct
640	2.50E-05	ForestFloor_5539	Beech	0	Sep-Oct
644	3.15E-05	ForestFloor_5539	Beech	0	Sep-Oct
648	3.13E-05	ForestFloor_5539	Beech	0	Sep-Oct
652	2.88E-05	ForestFloor_5539	Beech	0	Sep-Oct
656	3.25E-05	ForestFloor_5539	Beech	0	Sep-Oct
660	3.24E-05	ForestFloor_5539	Beech	0	Sep-Oct
664	2.70E-05	ForestFloor_5539	Beech	0	Sep-Oct
668	2.49E-05	ForestFloor_5539	Beech	0	Sep-Oct
672	2.04E-05	ForestFloor_5539	Beech	0	Sep-Oct
676	2.33E-05	ForestFloor_5539	Beech	0	Sep-Oct
680	1.99E-05	ForestFloor_5539	Beech	0	Sep-Oct
684	2.23E-05	ForestFloor_5539	Beech	0	Sep-Oct
688	1.77E-05	ForestFloor_5539	Beech	0	Sep-Oct
692	2.50E-05	ForestFloor_5539	Beech	0	Sep-Oct
696	2.35E-05	ForestFloor_5539	Beech	0	Sep-Oct
700	3.39E-05	ForestFloor_5539	Beech	0	Sep-Oct
704	2.36E-05	ForestFloor_5539	Beech	0	Sep-Oct
708	2.83E-05	ForestFloor_5539	Beech	0	Sep-Oct
712	2.19E-05	ForestFloor_5539	Beech	0	Sep-Oct
716	5.15E-05	ForestFloor_5539	Beech	0	Sep-Oct
720	1.65E-04	ForestFloor_5539	Beech	0	Sep-Oct
724	5.08E-04	ForestFloor_5539	Beech	0	Sep-Oct
728	1.31E-03	ForestFloor_5539	Beech	0	Sep-Oct
732	2.90E-03	ForestFloor_5539	Beech	0	Sep-Oct
736	4.21E-03	ForestFloor_5539	Beech	0	Sep-Oct
740	4.90E-03	ForestFloor_5539	Beech	0	Sep-Oct
744	5.00E-03	ForestFloor_5539	Beech	0	Sep-Oct
748	4.68E-03	ForestFloor_5539	Beech	0	Sep-Oct
752	4.15E-03	ForestFloor_5539	Beech	0	Sep-Oct
756	3.48E-03	ForestFloor_5539	Beech	0	Sep-Oct
760	2.74E-03	ForestFloor_5539	Beech	0	Sep-Oct
764	2.14E-03	ForestFloor_5539	Beech	0	Sep-Oct
768	1.66E-03	ForestFloor_5539	Beech	0	Sep-Oct
772	1.29E-03	ForestFloor_5539	Beech	0	Sep-Oct
776	1.10E-03	ForestFloor_5539	Beech	0	Sep-Oct
780	8.32E-04	ForestFloor_5539	Beech	0	Sep-Oct
380	3.91E-02	Urine_5914	Elaeagnus	1	Sep-Oct
384	1.63E-02	Urine_5914	Elaeagnus	1	Sep-Oct
388	6.65E-03	Urine_5914	Elaeagnus	1	Sep-Oct
392	2.69E-03	Urine_5914	Elaeagnus	1	Sep-Oct
396	1.23E-03	Urine_5914	Elaeagnus	1	Sep-Oct
400	7.46E-04	Urine_5914	Elaeagnus	1	Sep-Oct
404	5.92E-04	Urine_5914	Elaeagnus	1	Sep-Oct
408	5.06E-04	Urine_5914	Elaeagnus	1	Sep-Oct
412	4.50E-04	Urine_5914	Elaeagnus	1	Sep-Oct
416	4.09E-04	Urine_5914	Elaeagnus	1	Sep-Oct
420	3.68E-04	Urine_5914	Elaeagnus	1	Sep-Oct
424	3.35E-04	Urine_5914	Elaeagnus	1	Sep-Oct
428	3.01E-04	Urine_5914	Elaeagnus	1	Sep-Oct
432	2.79E-04	Urine_5914	Elaeagnus	1	Sep-Oct
436	2.47E-04	Urine_5914	Elaeagnus	1	Sep-Oct
440	2.30E-04	Urine_5914	Elaeagnus	1	Sep-Oct
444	2.10E-04	Urine_5914	Elaeagnus	1	Sep-Oct
448	1.88E-04	Urine_5914	Elaeagnus	1	Sep-Oct
452	1.74E-04	Urine_5914	Elaeagnus	1	Sep-Oct
456	1.56E-04	Urine_5914	Elaeagnus	1	Sep-Oct
460	1.46E-04	Urine_5914	Elaeagnus	1	Sep-Oct
464	1.40E-04	Urine_5914	Elaeagnus	1	Sep-Oct
468	1.25E-04	Urine_5914	Elaeagnus	1	Sep-Oct
472	1.14E-04	Urine_5914	Elaeagnus	1	Sep-Oct
476	1.11E-04	Urine_5914	Elaeagnus	1	Sep-Oct
480	1.12E-04	Urine_5914	Elaeagnus	1	Sep-Oct
484	1.06E-04	Urine_5914	Elaeagnus	1	Sep-Oct
488	1.03E-04	Urine_5914	Elaeagnus	1	Sep-Oct
492	9.89E-05	Urine_5914	Elaeagnus	1	Sep-Oct
496	9.30E-05	Urine_5914	Elaeagnus	1	Sep-Oct
500	9.60E-05	Urine_5914	Elaeagnus	1	Sep-Oct
504	1.00E-04	Urine_5914	Elaeagnus	1	Sep-Oct
508	9.39E-05	Urine_5914	Elaeagnus	1	Sep-Oct
512	9.82E-05	Urine_5914	Elaeagnus	1	Sep-Oct
516	9.91E-05	Urine_5914	Elaeagnus	1	Sep-Oct
520	9.50E-05	Urine_5914	Elaeagnus	1	Sep-Oct
524	9.82E-05	Urine_5914	Elaeagnus	1	Sep-Oct
528	1.02E-04	Urine_5914	Elaeagnus	1	Sep-Oct
532	9.94E-05	Urine_5914	Elaeagnus	1	Sep-Oct
536	9.43E-05	Urine_5914	Elaeagnus	1	Sep-Oct
540	9.48E-05	Urine_5914	Elaeagnus	1	Sep-Oct
544	9.27E-05	Urine_5914	Elaeagnus	1	Sep-Oct
548	8.80E-05	Urine_5914	Elaeagnus	1	Sep-Oct
552	8.97E-05	Urine_5914	Elaeagnus	1	Sep-Oct
556	8.41E-05	Urine_5914	Elaeagnus	1	Sep-Oct
560	7.87E-05	Urine_5914	Elaeagnus	1	Sep-Oct
564	7.80E-05	Urine_5914	Elaeagnus	1	Sep-Oct
568	7.99E-05	Urine_5914	Elaeagnus	1	Sep-Oct
572	7.36E-05	Urine_5914	Elaeagnus	1	Sep-Oct
576	6.79E-05	Urine_5914	Elaeagnus	1	Sep-Oct
580	6.84E-05	Urine_5914	Elaeagnus	1	Sep-Oct
584	6.37E-05	Urine_5914	Elaeagnus	1	Sep-Oct
588	5.92E-05	Urine_5914	Elaeagnus	1	Sep-Oct
592	5.69E-05	Urine_5914	Elaeagnus	1	Sep-Oct
596	5.28E-05	Urine_5914	Elaeagnus	1	Sep-Oct
600	5.23E-05	Urine_5914	Elaeagnus	1	Sep-Oct
604	5.65E-05	Urine_5914	Elaeagnus	1	Sep-Oct
608	6.49E-05	Urine_5914	Elaeagnus	1	Sep-Oct
612	5.76E-05	Urine_5914	Elaeagnus	1	Sep-Oct
616	5.19E-05	Urine_5914	Elaeagnus	1	Sep-Oct
620	4.82E-05	Urine_5914	Elaeagnus	1	Sep-Oct
624	4.21E-05	Urine_5914	Elaeagnus	1	Sep-Oct
628	3.89E-05	Urine_5914	Elaeagnus	1	Sep-Oct
632	3.47E-05	Urine_5914	Elaeagnus	1	Sep-Oct
636	3.19E-05	Urine_5914	Elaeagnus	1	Sep-Oct
640	4.09E-05	Urine_5914	Elaeagnus	1	Sep-Oct
644	3.43E-05	Urine_5914	Elaeagnus	1	Sep-Oct
648	4.27E-05	Urine_5914	Elaeagnus	1	Sep-Oct
652	4.17E-05	Urine_5914	Elaeagnus	1	Sep-Oct
656	5.03E-05	Urine_5914	Elaeagnus	1	Sep-Oct
660	5.27E-05	Urine_5914	Elaeagnus	1	Sep-Oct
664	5.43E-05	Urine_5914	Elaeagnus	1	Sep-Oct
668	7.08E-05	Urine_5914	Elaeagnus	1	Sep-Oct
672	8.12E-05	Urine_5914	Elaeagnus	1	Sep-Oct
676	1.20E-04	Urine_5914	Elaeagnus	1	Sep-Oct
680	1.55E-04	Urine_5914	Elaeagnus	1	Sep-Oct
684	1.73E-04	Urine_5914	Elaeagnus	1	Sep-Oct
688	1.70E-04	Urine_5914	Elaeagnus	1	Sep-Oct
692	1.58E-04	Urine_5914	Elaeagnus	1	Sep-Oct
696	1.36E-04	Urine_5914	Elaeagnus	1	Sep-Oct
700	1.31E-04	Urine_5914	Elaeagnus	1	Sep-Oct
704	1.32E-04	Urine_5914	Elaeagnus	1	Sep-Oct
708	1.18E-04	Urine_5914	Elaeagnus	1	Sep-Oct
712	1.12E-04	Urine_5914	Elaeagnus	1	Sep-Oct
716	1.73E-04	Urine_5914	Elaeagnus	1	Sep-Oct
720	3.23E-04	Urine_5914	Elaeagnus	1	Sep-Oct
724	7.64E-04	Urine_5914	Elaeagnus	1	Sep-Oct
728	1.83E-03	Urine_5914	Elaeagnus	1	Sep-Oct
732	4.05E-03	Urine_5914	Elaeagnus	1	Sep-Oct
736	5.91E-03	Urine_5914	Elaeagnus	1	Sep-Oct
740	6.94E-03	Urine_5914	Elaeagnus	1	Sep-Oct
744	7.06E-03	Urine_5914	Elaeagnus	1	Sep-Oct
748	6.56E-03	Urine_5914	Elaeagnus	1	Sep-Oct
752	5.84E-03	Urine_5914	Elaeagnus	1	Sep-Oct
756	4.89E-03	Urine_5914	Elaeagnus	1	Sep-Oct
760	3.82E-03	Urine_5914	Elaeagnus	1	Sep-Oct
764	2.99E-03	Urine_5914	Elaeagnus	1	Sep-Oct
768	2.34E-03	Urine_5914	Elaeagnus	1	Sep-Oct
772	1.91E-03	Urine_5914	Elaeagnus	1	Sep-Oct
776	1.42E-03	Urine_5914	Elaeagnus	1	Sep-Oct
780	1.17E-03	Urine_5914	Elaeagnus	1	Sep-Oct
380	5.86E-03	ForestFloor_5914	Elaeagnus	0	Sep-Oct
384	2.46E-03	ForestFloor_5914	Elaeagnus	0	Sep-Oct
388	1.01E-03	ForestFloor_5914	Elaeagnus	0	Sep-Oct
392	4.11E-04	ForestFloor_5914	Elaeagnus	0	Sep-Oct
396	1.86E-04	ForestFloor_5914	Elaeagnus	0	Sep-Oct
400	1.12E-04	ForestFloor_5914	Elaeagnus	0	Sep-Oct
404	8.33E-05	ForestFloor_5914	Elaeagnus	0	Sep-Oct
408	7.11E-05	ForestFloor_5914	Elaeagnus	0	Sep-Oct
412	6.31E-05	ForestFloor_5914	Elaeagnus	0	Sep-Oct
416	5.76E-05	ForestFloor_5914	Elaeagnus	0	Sep-Oct
420	5.26E-05	ForestFloor_5914	Elaeagnus	0	Sep-Oct
424	4.87E-05	ForestFloor_5914	Elaeagnus	0	Sep-Oct
428	4.50E-05	ForestFloor_5914	Elaeagnus	0	Sep-Oct
432	4.21E-05	ForestFloor_5914	Elaeagnus	0	Sep-Oct
436	3.91E-05	ForestFloor_5914	Elaeagnus	0	Sep-Oct
440	3.62E-05	ForestFloor_5914	Elaeagnus	0	Sep-Oct
444	3.42E-05	ForestFloor_5914	Elaeagnus	0	Sep-Oct
448	3.16E-05	ForestFloor_5914	Elaeagnus	0	Sep-Oct
452	2.93E-05	ForestFloor_5914	Elaeagnus	0	Sep-Oct
456	2.74E-05	ForestFloor_5914	Elaeagnus	0	Sep-Oct
460	2.56E-05	ForestFloor_5914	Elaeagnus	0	Sep-Oct
464	2.30E-05	ForestFloor_5914	Elaeagnus	0	Sep-Oct
468	2.12E-05	ForestFloor_5914	Elaeagnus	0	Sep-Oct
472	1.96E-05	ForestFloor_5914	Elaeagnus	0	Sep-Oct
476	1.84E-05	ForestFloor_5914	Elaeagnus	0	Sep-Oct
480	1.74E-05	ForestFloor_5914	Elaeagnus	0	Sep-Oct
484	1.84E-05	ForestFloor_5914	Elaeagnus	0	Sep-Oct
488	1.66E-05	ForestFloor_5914	Elaeagnus	0	Sep-Oct
492	1.63E-05	ForestFloor_5914	Elaeagnus	0	Sep-Oct
496	1.66E-05	ForestFloor_5914	Elaeagnus	0	Sep-Oct
500	1.70E-05	ForestFloor_5914	Elaeagnus	0	Sep-Oct
504	1.62E-05	ForestFloor_5914	Elaeagnus	0	Sep-Oct
508	1.58E-05	ForestFloor_5914	Elaeagnus	0	Sep-Oct
512	1.52E-05	ForestFloor_5914	Elaeagnus	0	Sep-Oct
516	1.47E-05	ForestFloor_5914	Elaeagnus	0	Sep-Oct
520	1.50E-05	ForestFloor_5914	Elaeagnus	0	Sep-Oct
524	1.48E-05	ForestFloor_5914	Elaeagnus	0	Sep-Oct
528	1.47E-05	ForestFloor_5914	Elaeagnus	0	Sep-Oct
532	1.38E-05	ForestFloor_5914	Elaeagnus	0	Sep-Oct
536	1.33E-05	ForestFloor_5914	Elaeagnus	0	Sep-Oct
540	1.32E-05	ForestFloor_5914	Elaeagnus	0	Sep-Oct
544	1.35E-05	ForestFloor_5914	Elaeagnus	0	Sep-Oct
548	1.33E-05	ForestFloor_5914	Elaeagnus	0	Sep-Oct
552	1.26E-05	ForestFloor_5914	Elaeagnus	0	Sep-Oct
556	1.29E-05	ForestFloor_5914	Elaeagnus	0	Sep-Oct
560	1.27E-05	ForestFloor_5914	Elaeagnus	0	Sep-Oct
564	1.23E-05	ForestFloor_5914	Elaeagnus	0	Sep-Oct
568	1.24E-05	ForestFloor_5914	Elaeagnus	0	Sep-Oct
572	1.31E-05	ForestFloor_5914	Elaeagnus	0	Sep-Oct
576	1.15E-05	ForestFloor_5914	Elaeagnus	0	Sep-Oct
580	1.17E-05	ForestFloor_5914	Elaeagnus	0	Sep-Oct
584	1.24E-05	ForestFloor_5914	Elaeagnus	0	Sep-Oct
588	1.16E-05	ForestFloor_5914	Elaeagnus	0	Sep-Oct
592	1.12E-05	ForestFloor_5914	Elaeagnus	0	Sep-Oct
596	1.07E-05	ForestFloor_5914	Elaeagnus	0	Sep-Oct
600	1.07E-05	ForestFloor_5914	Elaeagnus	0	Sep-Oct
604	1.03E-05	ForestFloor_5914	Elaeagnus	0	Sep-Oct
608	1.02E-05	ForestFloor_5914	Elaeagnus	0	Sep-Oct
612	1.13E-05	ForestFloor_5914	Elaeagnus	0	Sep-Oct
616	1.11E-05	ForestFloor_5914	Elaeagnus	0	Sep-Oct
620	9.70E-06	ForestFloor_5914	Elaeagnus	0	Sep-Oct
624	1.00E-05	ForestFloor_5914	Elaeagnus	0	Sep-Oct
628	1.02E-05	ForestFloor_5914	Elaeagnus	0	Sep-Oct
632	9.94E-06	ForestFloor_5914	Elaeagnus	0	Sep-Oct
636	9.59E-06	ForestFloor_5914	Elaeagnus	0	Sep-Oct
640	9.77E-06	ForestFloor_5914	Elaeagnus	0	Sep-Oct
644	9.49E-06	ForestFloor_5914	Elaeagnus	0	Sep-Oct
648	9.00E-06	ForestFloor_5914	Elaeagnus	0	Sep-Oct
652	1.20E-05	ForestFloor_5914	Elaeagnus	0	Sep-Oct
656	1.33E-05	ForestFloor_5914	Elaeagnus	0	Sep-Oct
660	1.43E-05	ForestFloor_5914	Elaeagnus	0	Sep-Oct
664	1.84E-05	ForestFloor_5914	Elaeagnus	0	Sep-Oct
668	2.44E-05	ForestFloor_5914	Elaeagnus	0	Sep-Oct
672	3.61E-05	ForestFloor_5914	Elaeagnus	0	Sep-Oct
676	4.74E-05	ForestFloor_5914	Elaeagnus	0	Sep-Oct
680	5.95E-05	ForestFloor_5914	Elaeagnus	0	Sep-Oct
684	6.96E-05	ForestFloor_5914	Elaeagnus	0	Sep-Oct
688	6.33E-05	ForestFloor_5914	Elaeagnus	0	Sep-Oct
692	4.97E-05	ForestFloor_5914	Elaeagnus	0	Sep-Oct
696	3.88E-05	ForestFloor_5914	Elaeagnus	0	Sep-Oct
700	3.16E-05	ForestFloor_5914	Elaeagnus	0	Sep-Oct
704	2.75E-05	ForestFloor_5914	Elaeagnus	0	Sep-Oct
708	2.66E-05	ForestFloor_5914	Elaeagnus	0	Sep-Oct
712	2.32E-05	ForestFloor_5914	Elaeagnus	0	Sep-Oct
716	3.00E-05	ForestFloor_5914	Elaeagnus	0	Sep-Oct
720	5.22E-05	ForestFloor_5914	Elaeagnus	0	Sep-Oct
724	1.22E-04	ForestFloor_5914	Elaeagnus	0	Sep-Oct
728	2.91E-04	ForestFloor_5914	Elaeagnus	0	Sep-Oct
732	6.04E-04	ForestFloor_5914	Elaeagnus	0	Sep-Oct
736	8.59E-04	ForestFloor_5914	Elaeagnus	0	Sep-Oct
740	1.00E-03	ForestFloor_5914	Elaeagnus	0	Sep-Oct
744	1.01E-03	ForestFloor_5914	Elaeagnus	0	Sep-Oct
748	9.39E-04	ForestFloor_5914	Elaeagnus	0	Sep-Oct
752	8.33E-04	ForestFloor_5914	Elaeagnus	0	Sep-Oct
756	7.04E-04	ForestFloor_5914	Elaeagnus	0	Sep-Oct
760	5.54E-04	ForestFloor_5914	Elaeagnus	0	Sep-Oct
764	4.29E-04	ForestFloor_5914	Elaeagnus	0	Sep-Oct
768	3.45E-04	ForestFloor_5914	Elaeagnus	0	Sep-Oct
772	2.70E-04	ForestFloor_5914	Elaeagnus	0	Sep-Oct
776	2.15E-04	ForestFloor_5914	Elaeagnus	0	Sep-Oct
780	1.63E-04	ForestFloor_5914	Elaeagnus	0	Sep-Oct
380	1.36E-03	Urine_5919	Elaeagnus	1	Sep-Oct
384	5.67E-04	Urine_5919	Elaeagnus	1	Sep-Oct
388	2.40E-04	Urine_5919	Elaeagnus	1	Sep-Oct
392	1.12E-04	Urine_5919	Elaeagnus	1	Sep-Oct
396	6.95E-05	Urine_5919	Elaeagnus	1	Sep-Oct
400	5.88E-05	Urine_5919	Elaeagnus	1	Sep-Oct
404	5.85E-05	Urine_5919	Elaeagnus	1	Sep-Oct
408	6.15E-05	Urine_5919	Elaeagnus	1	Sep-Oct
412	6.49E-05	Urine_5919	Elaeagnus	1	Sep-Oct
416	6.95E-05	Urine_5919	Elaeagnus	1	Sep-Oct
420	7.46E-05	Urine_5919	Elaeagnus	1	Sep-Oct
424	8.04E-05	Urine_5919	Elaeagnus	1	Sep-Oct
428	8.68E-05	Urine_5919	Elaeagnus	1	Sep-Oct
432	9.37E-05	Urine_5919	Elaeagnus	1	Sep-Oct
436	1.02E-04	Urine_5919	Elaeagnus	1	Sep-Oct
440	1.12E-04	Urine_5919	Elaeagnus	1	Sep-Oct
444	1.23E-04	Urine_5919	Elaeagnus	1	Sep-Oct
448	1.36E-04	Urine_5919	Elaeagnus	1	Sep-Oct
452	1.52E-04	Urine_5919	Elaeagnus	1	Sep-Oct
456	1.70E-04	Urine_5919	Elaeagnus	1	Sep-Oct
460	1.91E-04	Urine_5919	Elaeagnus	1	Sep-Oct
464	2.10E-04	Urine_5919	Elaeagnus	1	Sep-Oct
468	2.28E-04	Urine_5919	Elaeagnus	1	Sep-Oct
472	2.43E-04	Urine_5919	Elaeagnus	1	Sep-Oct
476	2.54E-04	Urine_5919	Elaeagnus	1	Sep-Oct
480	2.61E-04	Urine_5919	Elaeagnus	1	Sep-Oct
484	2.63E-04	Urine_5919	Elaeagnus	1	Sep-Oct
488	2.63E-04	Urine_5919	Elaeagnus	1	Sep-Oct
492	2.61E-04	Urine_5919	Elaeagnus	1	Sep-Oct
496	2.58E-04	Urine_5919	Elaeagnus	1	Sep-Oct
500	2.53E-04	Urine_5919	Elaeagnus	1	Sep-Oct
504	2.48E-04	Urine_5919	Elaeagnus	1	Sep-Oct
508	2.40E-04	Urine_5919	Elaeagnus	1	Sep-Oct
512	2.32E-04	Urine_5919	Elaeagnus	1	Sep-Oct
516	2.25E-04	Urine_5919	Elaeagnus	1	Sep-Oct
520	2.17E-04	Urine_5919	Elaeagnus	1	Sep-Oct
524	2.09E-04	Urine_5919	Elaeagnus	1	Sep-Oct
528	2.01E-04	Urine_5919	Elaeagnus	1	Sep-Oct
532	1.91E-04	Urine_5919	Elaeagnus	1	Sep-Oct
536	1.84E-04	Urine_5919	Elaeagnus	1	Sep-Oct
540	1.77E-04	Urine_5919	Elaeagnus	1	Sep-Oct
544	1.70E-04	Urine_5919	Elaeagnus	1	Sep-Oct
548	1.63E-04	Urine_5919	Elaeagnus	1	Sep-Oct
552	1.55E-04	Urine_5919	Elaeagnus	1	Sep-Oct
556	1.49E-04	Urine_5919	Elaeagnus	1	Sep-Oct
560	1.43E-04	Urine_5919	Elaeagnus	1	Sep-Oct
564	1.38E-04	Urine_5919	Elaeagnus	1	Sep-Oct
568	1.32E-04	Urine_5919	Elaeagnus	1	Sep-Oct
572	1.27E-04	Urine_5919	Elaeagnus	1	Sep-Oct
576	1.21E-04	Urine_5919	Elaeagnus	1	Sep-Oct
580	1.16E-04	Urine_5919	Elaeagnus	1	Sep-Oct
584	1.11E-04	Urine_5919	Elaeagnus	1	Sep-Oct
588	1.06E-04	Urine_5919	Elaeagnus	1	Sep-Oct
592	1.02E-04	Urine_5919	Elaeagnus	1	Sep-Oct
596	9.69E-05	Urine_5919	Elaeagnus	1	Sep-Oct
600	9.30E-05	Urine_5919	Elaeagnus	1	Sep-Oct
604	8.91E-05	Urine_5919	Elaeagnus	1	Sep-Oct
608	8.57E-05	Urine_5919	Elaeagnus	1	Sep-Oct
612	8.21E-05	Urine_5919	Elaeagnus	1	Sep-Oct
616	7.92E-05	Urine_5919	Elaeagnus	1	Sep-Oct
620	7.64E-05	Urine_5919	Elaeagnus	1	Sep-Oct
624	7.33E-05	Urine_5919	Elaeagnus	1	Sep-Oct
628	7.01E-05	Urine_5919	Elaeagnus	1	Sep-Oct
632	6.60E-05	Urine_5919	Elaeagnus	1	Sep-Oct
636	6.32E-05	Urine_5919	Elaeagnus	1	Sep-Oct
640	6.08E-05	Urine_5919	Elaeagnus	1	Sep-Oct
644	5.80E-05	Urine_5919	Elaeagnus	1	Sep-Oct
648	5.63E-05	Urine_5919	Elaeagnus	1	Sep-Oct
652	5.34E-05	Urine_5919	Elaeagnus	1	Sep-Oct
656	5.13E-05	Urine_5919	Elaeagnus	1	Sep-Oct
660	4.92E-05	Urine_5919	Elaeagnus	1	Sep-Oct
664	4.78E-05	Urine_5919	Elaeagnus	1	Sep-Oct
668	4.59E-05	Urine_5919	Elaeagnus	1	Sep-Oct
672	4.39E-05	Urine_5919	Elaeagnus	1	Sep-Oct
676	4.25E-05	Urine_5919	Elaeagnus	1	Sep-Oct
680	4.08E-05	Urine_5919	Elaeagnus	1	Sep-Oct
684	3.93E-05	Urine_5919	Elaeagnus	1	Sep-Oct
688	3.75E-05	Urine_5919	Elaeagnus	1	Sep-Oct
692	3.60E-05	Urine_5919	Elaeagnus	1	Sep-Oct
696	3.44E-05	Urine_5919	Elaeagnus	1	Sep-Oct
700	3.22E-05	Urine_5919	Elaeagnus	1	Sep-Oct
704	3.12E-05	Urine_5919	Elaeagnus	1	Sep-Oct
708	2.95E-05	Urine_5919	Elaeagnus	1	Sep-Oct
712	2.85E-05	Urine_5919	Elaeagnus	1	Sep-Oct
716	2.94E-05	Urine_5919	Elaeagnus	1	Sep-Oct
720	3.55E-05	Urine_5919	Elaeagnus	1	Sep-Oct
724	5.56E-05	Urine_5919	Elaeagnus	1	Sep-Oct
728	9.94E-05	Urine_5919	Elaeagnus	1	Sep-Oct
732	1.76E-04	Urine_5919	Elaeagnus	1	Sep-Oct
736	2.32E-04	Urine_5919	Elaeagnus	1	Sep-Oct
740	2.57E-04	Urine_5919	Elaeagnus	1	Sep-Oct
744	2.54E-04	Urine_5919	Elaeagnus	1	Sep-Oct
748	2.30E-04	Urine_5919	Elaeagnus	1	Sep-Oct
752	2.01E-04	Urine_5919	Elaeagnus	1	Sep-Oct
756	1.70E-04	Urine_5919	Elaeagnus	1	Sep-Oct
760	1.36E-04	Urine_5919	Elaeagnus	1	Sep-Oct
764	1.07E-04	Urine_5919	Elaeagnus	1	Sep-Oct
768	8.98E-05	Urine_5919	Elaeagnus	1	Sep-Oct
772	7.61E-05	Urine_5919	Elaeagnus	1	Sep-Oct
776	5.98E-05	Urine_5919	Elaeagnus	1	Sep-Oct
780	5.25E-05	Urine_5919	Elaeagnus	1	Sep-Oct
380	1.70E-02	ForestFloor_5919	Elaeagnus	0	Sep-Oct
384	7.07E-03	ForestFloor_5919	Elaeagnus	0	Sep-Oct
388	2.88E-03	ForestFloor_5919	Elaeagnus	0	Sep-Oct
392	1.17E-03	ForestFloor_5919	Elaeagnus	0	Sep-Oct
396	5.27E-04	ForestFloor_5919	Elaeagnus	0	Sep-Oct
400	3.11E-04	ForestFloor_5919	Elaeagnus	0	Sep-Oct
404	2.33E-04	ForestFloor_5919	Elaeagnus	0	Sep-Oct
408	1.94E-04	ForestFloor_5919	Elaeagnus	0	Sep-Oct
412	1.73E-04	ForestFloor_5919	Elaeagnus	0	Sep-Oct
416	1.57E-04	ForestFloor_5919	Elaeagnus	0	Sep-Oct
420	1.43E-04	ForestFloor_5919	Elaeagnus	0	Sep-Oct
424	1.30E-04	ForestFloor_5919	Elaeagnus	0	Sep-Oct
428	1.19E-04	ForestFloor_5919	Elaeagnus	0	Sep-Oct
432	1.11E-04	ForestFloor_5919	Elaeagnus	0	Sep-Oct
436	9.48E-05	ForestFloor_5919	Elaeagnus	0	Sep-Oct
440	8.93E-05	ForestFloor_5919	Elaeagnus	0	Sep-Oct
444	8.04E-05	ForestFloor_5919	Elaeagnus	0	Sep-Oct
448	7.48E-05	ForestFloor_5919	Elaeagnus	0	Sep-Oct
452	6.73E-05	ForestFloor_5919	Elaeagnus	0	Sep-Oct
456	6.22E-05	ForestFloor_5919	Elaeagnus	0	Sep-Oct
460	5.95E-05	ForestFloor_5919	Elaeagnus	0	Sep-Oct
464	5.16E-05	ForestFloor_5919	Elaeagnus	0	Sep-Oct
468	4.52E-05	ForestFloor_5919	Elaeagnus	0	Sep-Oct
472	3.72E-05	ForestFloor_5919	Elaeagnus	0	Sep-Oct
476	3.31E-05	ForestFloor_5919	Elaeagnus	0	Sep-Oct
480	3.23E-05	ForestFloor_5919	Elaeagnus	0	Sep-Oct
484	2.98E-05	ForestFloor_5919	Elaeagnus	0	Sep-Oct
488	3.04E-05	ForestFloor_5919	Elaeagnus	0	Sep-Oct
492	2.87E-05	ForestFloor_5919	Elaeagnus	0	Sep-Oct
496	2.83E-05	ForestFloor_5919	Elaeagnus	0	Sep-Oct
500	2.65E-05	ForestFloor_5919	Elaeagnus	0	Sep-Oct
504	2.49E-05	ForestFloor_5919	Elaeagnus	0	Sep-Oct
508	2.84E-05	ForestFloor_5919	Elaeagnus	0	Sep-Oct
512	2.64E-05	ForestFloor_5919	Elaeagnus	0	Sep-Oct
516	2.67E-05	ForestFloor_5919	Elaeagnus	0	Sep-Oct
520	2.55E-05	ForestFloor_5919	Elaeagnus	0	Sep-Oct
524	2.41E-05	ForestFloor_5919	Elaeagnus	0	Sep-Oct
528	2.64E-05	ForestFloor_5919	Elaeagnus	0	Sep-Oct
532	2.57E-05	ForestFloor_5919	Elaeagnus	0	Sep-Oct
536	2.46E-05	ForestFloor_5919	Elaeagnus	0	Sep-Oct
540	2.60E-05	ForestFloor_5919	Elaeagnus	0	Sep-Oct
544	2.60E-05	ForestFloor_5919	Elaeagnus	0	Sep-Oct
548	2.87E-05	ForestFloor_5919	Elaeagnus	0	Sep-Oct
552	2.87E-05	ForestFloor_5919	Elaeagnus	0	Sep-Oct
556	2.54E-05	ForestFloor_5919	Elaeagnus	0	Sep-Oct
560	2.50E-05	ForestFloor_5919	Elaeagnus	0	Sep-Oct
564	2.74E-05	ForestFloor_5919	Elaeagnus	0	Sep-Oct
568	2.88E-05	ForestFloor_5919	Elaeagnus	0	Sep-Oct
572	3.18E-05	ForestFloor_5919	Elaeagnus	0	Sep-Oct
576	2.83E-05	ForestFloor_5919	Elaeagnus	0	Sep-Oct
580	3.14E-05	ForestFloor_5919	Elaeagnus	0	Sep-Oct
584	3.37E-05	ForestFloor_5919	Elaeagnus	0	Sep-Oct
588	3.15E-05	ForestFloor_5919	Elaeagnus	0	Sep-Oct
592	3.27E-05	ForestFloor_5919	Elaeagnus	0	Sep-Oct
596	2.95E-05	ForestFloor_5919	Elaeagnus	0	Sep-Oct
600	3.14E-05	ForestFloor_5919	Elaeagnus	0	Sep-Oct
604	3.30E-05	ForestFloor_5919	Elaeagnus	0	Sep-Oct
608	3.56E-05	ForestFloor_5919	Elaeagnus	0	Sep-Oct
612	3.36E-05	ForestFloor_5919	Elaeagnus	0	Sep-Oct
616	3.34E-05	ForestFloor_5919	Elaeagnus	0	Sep-Oct
620	3.27E-05	ForestFloor_5919	Elaeagnus	0	Sep-Oct
624	3.29E-05	ForestFloor_5919	Elaeagnus	0	Sep-Oct
628	3.03E-05	ForestFloor_5919	Elaeagnus	0	Sep-Oct
632	3.71E-05	ForestFloor_5919	Elaeagnus	0	Sep-Oct
636	3.62E-05	ForestFloor_5919	Elaeagnus	0	Sep-Oct
640	2.78E-05	ForestFloor_5919	Elaeagnus	0	Sep-Oct
644	3.12E-05	ForestFloor_5919	Elaeagnus	0	Sep-Oct
648	2.72E-05	ForestFloor_5919	Elaeagnus	0	Sep-Oct
652	3.31E-05	ForestFloor_5919	Elaeagnus	0	Sep-Oct
656	3.30E-05	ForestFloor_5919	Elaeagnus	0	Sep-Oct
660	3.05E-05	ForestFloor_5919	Elaeagnus	0	Sep-Oct
664	3.29E-05	ForestFloor_5919	Elaeagnus	0	Sep-Oct
668	4.16E-05	ForestFloor_5919	Elaeagnus	0	Sep-Oct
672	4.76E-05	ForestFloor_5919	Elaeagnus	0	Sep-Oct
676	5.82E-05	ForestFloor_5919	Elaeagnus	0	Sep-Oct
680	6.68E-05	ForestFloor_5919	Elaeagnus	0	Sep-Oct
684	6.76E-05	ForestFloor_5919	Elaeagnus	0	Sep-Oct
688	7.22E-05	ForestFloor_5919	Elaeagnus	0	Sep-Oct
692	6.68E-05	ForestFloor_5919	Elaeagnus	0	Sep-Oct
696	5.53E-05	ForestFloor_5919	Elaeagnus	0	Sep-Oct
[truncated: 2,041 more rows]
