# Supplementary material for: White‐tailed Deer Signpost Photoluminescence
Source: Ecol Evol. 2025 Dec 14;15(12):e72618. doi: 10.1002/ece3.72618 (PMC12703122; doi:10.1002/ece3.72618)
Supplement: Supplementary file 1 — Data S1: ece372618‐sup‐0001‐DataS1.zip. [file ECE3-15-e72618-s001.zip › ece372618-sup-0008-Supinfo7@CSV_UrineData_395Light.csv]

Wavelength	Irradiance	TreeID	Species	Scraped	Date Range
380	0.0002942	Urine_322_5449	Beech	1	Sep-Oct
384	0.00067775	Urine_322_5449	Beech	1	Sep-Oct
388	0.0013355	Urine_322_5449	Beech	1	Sep-Oct
392	0.001938	Urine_322_5449	Beech	1	Sep-Oct
396	0.0019	Urine_322_5449	Beech	1	Sep-Oct
400	0.0013165	Urine_322_5449	Beech	1	Sep-Oct
404	0.000742	Urine_322_5449	Beech	1	Sep-Oct
408	0.00040975	Urine_322_5449	Beech	1	Sep-Oct
412	0.0002257	Urine_322_5449	Beech	1	Sep-Oct
416	0.00012905	Urine_322_5449	Beech	1	Sep-Oct
420	0.000076245	Urine_322_5449	Beech	1	Sep-Oct
424	0.00004582	Urine_322_5449	Beech	1	Sep-Oct
428	0.00002824	Urine_322_5449	Beech	1	Sep-Oct
432	0.000018275	Urine_322_5449	Beech	1	Sep-Oct
436	0.000013245	Urine_322_5449	Beech	1	Sep-Oct
440	9.90E-06	Urine_322_5449	Beech	1	Sep-Oct
444	8.11E-06	Urine_322_5449	Beech	1	Sep-Oct
448	6.51E-06	Urine_322_5449	Beech	1	Sep-Oct
452	5.45E-06	Urine_322_5449	Beech	1	Sep-Oct
456	4.95E-06	Urine_322_5449	Beech	1	Sep-Oct
460	4.67E-06	Urine_322_5449	Beech	1	Sep-Oct
464	4.51E-06	Urine_322_5449	Beech	1	Sep-Oct
468	3.73E-06	Urine_322_5449	Beech	1	Sep-Oct
472	3.09E-06	Urine_322_5449	Beech	1	Sep-Oct
476	0.000002912	Urine_322_5449	Beech	1	Sep-Oct
480	0.000002352	Urine_322_5449	Beech	1	Sep-Oct
484	2.27E-06	Urine_322_5449	Beech	1	Sep-Oct
488	2.54E-06	Urine_322_5449	Beech	1	Sep-Oct
492	2.07E-06	Urine_322_5449	Beech	1	Sep-Oct
496	2.16E-06	Urine_322_5449	Beech	1	Sep-Oct
500	1.85E-06	Urine_322_5449	Beech	1	Sep-Oct
504	0.000001541	Urine_322_5449	Beech	1	Sep-Oct
508	1.54E-06	Urine_322_5449	Beech	1	Sep-Oct
512	1.78E-06	Urine_322_5449	Beech	1	Sep-Oct
516	0.000001664	Urine_322_5449	Beech	1	Sep-Oct
520	1.69E-06	Urine_322_5449	Beech	1	Sep-Oct
524	0.000001495	Urine_322_5449	Beech	1	Sep-Oct
528	1.30E-06	Urine_322_5449	Beech	1	Sep-Oct
532	1.77E-06	Urine_322_5449	Beech	1	Sep-Oct
536	1.55E-06	Urine_322_5449	Beech	1	Sep-Oct
540	0.000001698	Urine_322_5449	Beech	1	Sep-Oct
544	1.48E-06	Urine_322_5449	Beech	1	Sep-Oct
548	1.36E-06	Urine_322_5449	Beech	1	Sep-Oct
552	0.000001312	Urine_322_5449	Beech	1	Sep-Oct
556	1.54E-06	Urine_322_5449	Beech	1	Sep-Oct
560	0.000001633	Urine_322_5449	Beech	1	Sep-Oct
564	0.000001291	Urine_322_5449	Beech	1	Sep-Oct
568	0.000001221	Urine_322_5449	Beech	1	Sep-Oct
572	1.23E-06	Urine_322_5449	Beech	1	Sep-Oct
576	0.000001513	Urine_322_5449	Beech	1	Sep-Oct
580	0.000001516	Urine_322_5449	Beech	1	Sep-Oct
584	1.40E-06	Urine_322_5449	Beech	1	Sep-Oct
588	1.62E-06	Urine_322_5449	Beech	1	Sep-Oct
592	1.15E-06	Urine_322_5449	Beech	1	Sep-Oct
596	9.69E-07	Urine_322_5449	Beech	1	Sep-Oct
600	8.73E-07	Urine_322_5449	Beech	1	Sep-Oct
604	9.03E-07	Urine_322_5449	Beech	1	Sep-Oct
608	4.93E-07	Urine_322_5449	Beech	1	Sep-Oct
612	1.22E-06	Urine_322_5449	Beech	1	Sep-Oct
616	9.02E-07	Urine_322_5449	Beech	1	Sep-Oct
620	1.12E-06	Urine_322_5449	Beech	1	Sep-Oct
624	1.18E-06	Urine_322_5449	Beech	1	Sep-Oct
628	9.39E-07	Urine_322_5449	Beech	1	Sep-Oct
632	0.000001274	Urine_322_5449	Beech	1	Sep-Oct
636	1.14E-06	Urine_322_5449	Beech	1	Sep-Oct
640	9.10E-07	Urine_322_5449	Beech	1	Sep-Oct
644	0.000000892	Urine_322_5449	Beech	1	Sep-Oct
648	1.18E-06	Urine_322_5449	Beech	1	Sep-Oct
652	1.07E-06	Urine_322_5449	Beech	1	Sep-Oct
656	9.20E-07	Urine_322_5449	Beech	1	Sep-Oct
660	8.88E-07	Urine_322_5449	Beech	1	Sep-Oct
664	1.12E-06	Urine_322_5449	Beech	1	Sep-Oct
668	1.63E-06	Urine_322_5449	Beech	1	Sep-Oct
672	1.08E-06	Urine_322_5449	Beech	1	Sep-Oct
676	1.48E-06	Urine_322_5449	Beech	1	Sep-Oct
680	9.15E-07	Urine_322_5449	Beech	1	Sep-Oct
684	0.000001415	Urine_322_5449	Beech	1	Sep-Oct
688	1.16E-06	Urine_322_5449	Beech	1	Sep-Oct
692	1.26E-06	Urine_322_5449	Beech	1	Sep-Oct
696	1.80E-06	Urine_322_5449	Beech	1	Sep-Oct
700	1.41E-06	Urine_322_5449	Beech	1	Sep-Oct
704	9.99E-07	Urine_322_5449	Beech	1	Sep-Oct
708	1.96E-06	Urine_322_5449	Beech	1	Sep-Oct
712	1.32E-06	Urine_322_5449	Beech	1	Sep-Oct
716	1.14E-06	Urine_322_5449	Beech	1	Sep-Oct
720	0.000002027	Urine_322_5449	Beech	1	Sep-Oct
724	1.24E-06	Urine_322_5449	Beech	1	Sep-Oct
728	0.000002005	Urine_322_5449	Beech	1	Sep-Oct
732	0.000001691	Urine_322_5449	Beech	1	Sep-Oct
736	1.30E-06	Urine_322_5449	Beech	1	Sep-Oct
740	1.41E-06	Urine_322_5449	Beech	1	Sep-Oct
744	0.000001579	Urine_322_5449	Beech	1	Sep-Oct
748	3.00E-06	Urine_322_5449	Beech	1	Sep-Oct
752	0.000005566	Urine_322_5449	Beech	1	Sep-Oct
756	0.000012825	Urine_322_5449	Beech	1	Sep-Oct
760	0.00002519	Urine_322_5449	Beech	1	Sep-Oct
764	0.000042465	Urine_322_5449	Beech	1	Sep-Oct
768	0.00007439	Urine_322_5449	Beech	1	Sep-Oct
772	0.0001346	Urine_322_5449	Beech	1	Sep-Oct
776	0.00026035	Urine_322_5449	Beech	1	Sep-Oct
780	0.00042205	Urine_322_5449	Beech	1	Sep-Oct
380	0.0001174	ForestFloor_322_5650	Beech	0	Sep-Oct
384	0.0002585	ForestFloor_322_5650	Beech	0	Sep-Oct
388	0.0005016	ForestFloor_322_5650	Beech	0	Sep-Oct
392	0.00078595	ForestFloor_322_5650	Beech	0	Sep-Oct
396	0.00090685	ForestFloor_322_5650	Beech	0	Sep-Oct
400	0.0007538	ForestFloor_322_5650	Beech	0	Sep-Oct
404	0.0004784	ForestFloor_322_5650	Beech	0	Sep-Oct
408	0.0002803	ForestFloor_322_5650	Beech	0	Sep-Oct
412	0.0001619	ForestFloor_322_5650	Beech	0	Sep-Oct
416	0.000094065	ForestFloor_322_5650	Beech	0	Sep-Oct
420	0.00005599	ForestFloor_322_5650	Beech	0	Sep-Oct
424	0.000033945	ForestFloor_322_5650	Beech	0	Sep-Oct
428	0.00002126	ForestFloor_322_5650	Beech	0	Sep-Oct
432	0.000013265	ForestFloor_322_5650	Beech	0	Sep-Oct
436	9.01E-06	ForestFloor_322_5650	Beech	0	Sep-Oct
440	0.000006528	ForestFloor_322_5650	Beech	0	Sep-Oct
444	0.000004958	ForestFloor_322_5650	Beech	0	Sep-Oct
448	0.000003914	ForestFloor_322_5650	Beech	0	Sep-Oct
452	0.000003216	ForestFloor_322_5650	Beech	0	Sep-Oct
456	2.65E-06	ForestFloor_322_5650	Beech	0	Sep-Oct
460	0.000002397	ForestFloor_322_5650	Beech	0	Sep-Oct
464	0.000002091	ForestFloor_322_5650	Beech	0	Sep-Oct
468	0.000001832	ForestFloor_322_5650	Beech	0	Sep-Oct
472	1.58E-06	ForestFloor_322_5650	Beech	0	Sep-Oct
476	1.70E-06	ForestFloor_322_5650	Beech	0	Sep-Oct
480	1.54E-06	ForestFloor_322_5650	Beech	0	Sep-Oct
484	1.19E-06	ForestFloor_322_5650	Beech	0	Sep-Oct
488	0.000001288	ForestFloor_322_5650	Beech	0	Sep-Oct
492	1.03E-06	ForestFloor_322_5650	Beech	0	Sep-Oct
496	9.58E-07	ForestFloor_322_5650	Beech	0	Sep-Oct
500	9.62E-07	ForestFloor_322_5650	Beech	0	Sep-Oct
504	9.36E-07	ForestFloor_322_5650	Beech	0	Sep-Oct
508	9.14E-07	ForestFloor_322_5650	Beech	0	Sep-Oct
512	9.49E-07	ForestFloor_322_5650	Beech	0	Sep-Oct
516	8.79E-07	ForestFloor_322_5650	Beech	0	Sep-Oct
520	8.34E-07	ForestFloor_322_5650	Beech	0	Sep-Oct
524	0.00000085	ForestFloor_322_5650	Beech	0	Sep-Oct
528	7.88E-07	ForestFloor_322_5650	Beech	0	Sep-Oct
532	8.10E-07	ForestFloor_322_5650	Beech	0	Sep-Oct
536	9.34E-07	ForestFloor_322_5650	Beech	0	Sep-Oct
540	9.27E-07	ForestFloor_322_5650	Beech	0	Sep-Oct
544	8.43E-07	ForestFloor_322_5650	Beech	0	Sep-Oct
548	8.86E-07	ForestFloor_322_5650	Beech	0	Sep-Oct
552	7.85E-07	ForestFloor_322_5650	Beech	0	Sep-Oct
556	7.41E-07	ForestFloor_322_5650	Beech	0	Sep-Oct
560	0.000000867	ForestFloor_322_5650	Beech	0	Sep-Oct
564	8.94E-07	ForestFloor_322_5650	Beech	0	Sep-Oct
568	8.43E-07	ForestFloor_322_5650	Beech	0	Sep-Oct
572	8.40E-07	ForestFloor_322_5650	Beech	0	Sep-Oct
576	8.35E-07	ForestFloor_322_5650	Beech	0	Sep-Oct
580	6.59E-07	ForestFloor_322_5650	Beech	0	Sep-Oct
584	7.82E-07	ForestFloor_322_5650	Beech	0	Sep-Oct
588	7.32E-07	ForestFloor_322_5650	Beech	0	Sep-Oct
592	6.63E-07	ForestFloor_322_5650	Beech	0	Sep-Oct
596	5.76E-07	ForestFloor_322_5650	Beech	0	Sep-Oct
600	6.51E-07	ForestFloor_322_5650	Beech	0	Sep-Oct
604	7.95E-07	ForestFloor_322_5650	Beech	0	Sep-Oct
608	6.71E-07	ForestFloor_322_5650	Beech	0	Sep-Oct
612	0.000000808	ForestFloor_322_5650	Beech	0	Sep-Oct
616	8.70E-07	ForestFloor_322_5650	Beech	0	Sep-Oct
620	7.47E-07	ForestFloor_322_5650	Beech	0	Sep-Oct
624	9.13E-07	ForestFloor_322_5650	Beech	0	Sep-Oct
628	8.29E-07	ForestFloor_322_5650	Beech	0	Sep-Oct
632	8.36E-07	ForestFloor_322_5650	Beech	0	Sep-Oct
636	8.67E-07	ForestFloor_322_5650	Beech	0	Sep-Oct
640	8.72E-07	ForestFloor_322_5650	Beech	0	Sep-Oct
644	6.39E-07	ForestFloor_322_5650	Beech	0	Sep-Oct
648	9.94E-07	ForestFloor_322_5650	Beech	0	Sep-Oct
652	0.000000989	ForestFloor_322_5650	Beech	0	Sep-Oct
656	6.92E-07	ForestFloor_322_5650	Beech	0	Sep-Oct
660	6.54E-07	ForestFloor_322_5650	Beech	0	Sep-Oct
664	5.99E-07	ForestFloor_322_5650	Beech	0	Sep-Oct
668	5.93E-07	ForestFloor_322_5650	Beech	0	Sep-Oct
672	6.10E-07	ForestFloor_322_5650	Beech	0	Sep-Oct
676	9.13E-07	ForestFloor_322_5650	Beech	0	Sep-Oct
680	7.44E-07	ForestFloor_322_5650	Beech	0	Sep-Oct
684	7.74E-07	ForestFloor_322_5650	Beech	0	Sep-Oct
688	7.84E-07	ForestFloor_322_5650	Beech	0	Sep-Oct
692	9.43E-07	ForestFloor_322_5650	Beech	0	Sep-Oct
696	1.03E-06	ForestFloor_322_5650	Beech	0	Sep-Oct
700	0.000001183	ForestFloor_322_5650	Beech	0	Sep-Oct
704	4.79E-07	ForestFloor_322_5650	Beech	0	Sep-Oct
708	7.55E-07	ForestFloor_322_5650	Beech	0	Sep-Oct
712	8.91E-07	ForestFloor_322_5650	Beech	0	Sep-Oct
716	7.63E-07	ForestFloor_322_5650	Beech	0	Sep-Oct
720	1.02E-06	ForestFloor_322_5650	Beech	0	Sep-Oct
724	7.69E-07	ForestFloor_322_5650	Beech	0	Sep-Oct
728	5.86E-07	ForestFloor_322_5650	Beech	0	Sep-Oct
732	6.38E-07	ForestFloor_322_5650	Beech	0	Sep-Oct
736	1.12E-06	ForestFloor_322_5650	Beech	0	Sep-Oct
740	1.39E-06	ForestFloor_322_5650	Beech	0	Sep-Oct
744	1.26E-06	ForestFloor_322_5650	Beech	0	Sep-Oct
748	0.00000212	ForestFloor_322_5650	Beech	0	Sep-Oct
752	0.000002433	ForestFloor_322_5650	Beech	0	Sep-Oct
756	0.000005106	ForestFloor_322_5650	Beech	0	Sep-Oct
760	1.02E-05	ForestFloor_322_5650	Beech	0	Sep-Oct
764	0.00001645	ForestFloor_322_5650	Beech	0	Sep-Oct
768	0.00002881	ForestFloor_322_5650	Beech	0	Sep-Oct
772	0.000054635	ForestFloor_322_5650	Beech	0	Sep-Oct
776	0.000097965	ForestFloor_322_5650	Beech	0	Sep-Oct
780	0.0001554	ForestFloor_322_5650	Beech	0	Sep-Oct
380	0.00026025	Urine_330_5499	Beech	1	Sep-Oct
384	0.00057145	Urine_330_5499	Beech	1	Sep-Oct
388	0.00109875	Urine_330_5499	Beech	1	Sep-Oct
392	0.001674	Urine_330_5499	Beech	1	Sep-Oct
396	0.001837	Urine_330_5499	Beech	1	Sep-Oct
400	0.0014385	Urine_330_5499	Beech	1	Sep-Oct
404	0.0008718	Urine_330_5499	Beech	1	Sep-Oct
408	0.00049875	Urine_330_5499	Beech	1	Sep-Oct
412	0.00028315	Urine_330_5499	Beech	1	Sep-Oct
416	0.0001628	Urine_330_5499	Beech	1	Sep-Oct
420	0.000096685	Urine_330_5499	Beech	1	Sep-Oct
424	0.000058255	Urine_330_5499	Beech	1	Sep-Oct
428	0.00003619	Urine_330_5499	Beech	1	Sep-Oct
432	0.000022525	Urine_330_5499	Beech	1	Sep-Oct
436	0.00001547	Urine_330_5499	Beech	1	Sep-Oct
440	0.00001142	Urine_330_5499	Beech	1	Sep-Oct
444	0.000008849	Urine_330_5499	Beech	1	Sep-Oct
448	7.40E-06	Urine_330_5499	Beech	1	Sep-Oct
452	0.000006441	Urine_330_5499	Beech	1	Sep-Oct
456	5.65E-06	Urine_330_5499	Beech	1	Sep-Oct
460	4.94E-06	Urine_330_5499	Beech	1	Sep-Oct
464	0.000004536	Urine_330_5499	Beech	1	Sep-Oct
468	0.000004058	Urine_330_5499	Beech	1	Sep-Oct
472	3.70E-06	Urine_330_5499	Beech	1	Sep-Oct
476	0.0000034	Urine_330_5499	Beech	1	Sep-Oct
480	3.26E-06	Urine_330_5499	Beech	1	Sep-Oct
484	2.88E-06	Urine_330_5499	Beech	1	Sep-Oct
488	0.000002461	Urine_330_5499	Beech	1	Sep-Oct
492	2.41E-06	Urine_330_5499	Beech	1	Sep-Oct
496	0.000002172	Urine_330_5499	Beech	1	Sep-Oct
500	2.18E-06	Urine_330_5499	Beech	1	Sep-Oct
504	0.000001893	Urine_330_5499	Beech	1	Sep-Oct
508	2.06E-06	Urine_330_5499	Beech	1	Sep-Oct
512	1.98E-06	Urine_330_5499	Beech	1	Sep-Oct
516	2.09E-06	Urine_330_5499	Beech	1	Sep-Oct
520	1.98E-06	Urine_330_5499	Beech	1	Sep-Oct
524	0.00000188	Urine_330_5499	Beech	1	Sep-Oct
528	1.69E-06	Urine_330_5499	Beech	1	Sep-Oct
532	1.83E-06	Urine_330_5499	Beech	1	Sep-Oct
536	1.65E-06	Urine_330_5499	Beech	1	Sep-Oct
540	1.41E-06	Urine_330_5499	Beech	1	Sep-Oct
544	1.59E-06	Urine_330_5499	Beech	1	Sep-Oct
548	0.000001708	Urine_330_5499	Beech	1	Sep-Oct
552	0.000001535	Urine_330_5499	Beech	1	Sep-Oct
556	0.00000165	Urine_330_5499	Beech	1	Sep-Oct
560	0.000001737	Urine_330_5499	Beech	1	Sep-Oct
564	1.66E-06	Urine_330_5499	Beech	1	Sep-Oct
568	0.000001614	Urine_330_5499	Beech	1	Sep-Oct
572	1.32E-06	Urine_330_5499	Beech	1	Sep-Oct
576	1.19E-06	Urine_330_5499	Beech	1	Sep-Oct
580	0.000001553	Urine_330_5499	Beech	1	Sep-Oct
584	0.000001482	Urine_330_5499	Beech	1	Sep-Oct
588	0.000001302	Urine_330_5499	Beech	1	Sep-Oct
592	1.21E-06	Urine_330_5499	Beech	1	Sep-Oct
596	0.000001605	Urine_330_5499	Beech	1	Sep-Oct
600	1.12E-06	Urine_330_5499	Beech	1	Sep-Oct
604	1.17E-06	Urine_330_5499	Beech	1	Sep-Oct
608	1.01E-06	Urine_330_5499	Beech	1	Sep-Oct
612	0.000001345	Urine_330_5499	Beech	1	Sep-Oct
616	9.73E-07	Urine_330_5499	Beech	1	Sep-Oct
620	1.02E-06	Urine_330_5499	Beech	1	Sep-Oct
624	1.18E-06	Urine_330_5499	Beech	1	Sep-Oct
628	9.18E-07	Urine_330_5499	Beech	1	Sep-Oct
632	1.03E-06	Urine_330_5499	Beech	1	Sep-Oct
636	1.20E-06	Urine_330_5499	Beech	1	Sep-Oct
640	0.000001253	Urine_330_5499	Beech	1	Sep-Oct
644	0.00000146	Urine_330_5499	Beech	1	Sep-Oct
648	1.49E-06	Urine_330_5499	Beech	1	Sep-Oct
652	0.000001184	Urine_330_5499	Beech	1	Sep-Oct
656	9.95E-07	Urine_330_5499	Beech	1	Sep-Oct
660	8.29E-07	Urine_330_5499	Beech	1	Sep-Oct
664	7.83E-07	Urine_330_5499	Beech	1	Sep-Oct
668	1.26E-06	Urine_330_5499	Beech	1	Sep-Oct
672	0.000001209	Urine_330_5499	Beech	1	Sep-Oct
676	8.66E-07	Urine_330_5499	Beech	1	Sep-Oct
680	9.24E-07	Urine_330_5499	Beech	1	Sep-Oct
684	6.19E-07	Urine_330_5499	Beech	1	Sep-Oct
688	0.000001216	Urine_330_5499	Beech	1	Sep-Oct
692	1.36E-06	Urine_330_5499	Beech	1	Sep-Oct
696	0.000001098	Urine_330_5499	Beech	1	Sep-Oct
700	7.63E-07	Urine_330_5499	Beech	1	Sep-Oct
704	5.87E-07	Urine_330_5499	Beech	1	Sep-Oct
708	1.02E-06	Urine_330_5499	Beech	1	Sep-Oct
712	1.03E-06	Urine_330_5499	Beech	1	Sep-Oct
716	6.98E-07	Urine_330_5499	Beech	1	Sep-Oct
720	7.39E-07	Urine_330_5499	Beech	1	Sep-Oct
724	1.18E-06	Urine_330_5499	Beech	1	Sep-Oct
728	1.84E-06	Urine_330_5499	Beech	1	Sep-Oct
732	1.92E-06	Urine_330_5499	Beech	1	Sep-Oct
736	1.24E-06	Urine_330_5499	Beech	1	Sep-Oct
740	1.08E-06	Urine_330_5499	Beech	1	Sep-Oct
744	2.81E-06	Urine_330_5499	Beech	1	Sep-Oct
748	0.00000194	Urine_330_5499	Beech	1	Sep-Oct
752	0.000005295	Urine_330_5499	Beech	1	Sep-Oct
756	0.000009661	Urine_330_5499	Beech	1	Sep-Oct
760	0.00002063	Urine_330_5499	Beech	1	Sep-Oct
764	0.000036725	Urine_330_5499	Beech	1	Sep-Oct
768	0.000065765	Urine_330_5499	Beech	1	Sep-Oct
772	0.00011182	Urine_330_5499	Beech	1	Sep-Oct
776	0.00020715	Urine_330_5499	Beech	1	Sep-Oct
780	0.00033405	Urine_330_5499	Beech	1	Sep-Oct
380	0.0003279	ForestFloor_330_5499	Beech	0	Sep-Oct
384	0.0007239	ForestFloor_330_5499	Beech	0	Sep-Oct
388	0.001412	ForestFloor_330_5499	Beech	0	Sep-Oct
392	0.0021925	ForestFloor_330_5499	Beech	0	Sep-Oct
396	0.002465	ForestFloor_330_5499	Beech	0	Sep-Oct
400	0.0019805	ForestFloor_330_5499	Beech	0	Sep-Oct
404	0.0012305	ForestFloor_330_5499	Beech	0	Sep-Oct
408	0.00071635	ForestFloor_330_5499	Beech	0	Sep-Oct
412	0.00041225	ForestFloor_330_5499	Beech	0	Sep-Oct
416	0.00023925	ForestFloor_330_5499	Beech	0	Sep-Oct
420	0.000143	ForestFloor_330_5499	Beech	0	Sep-Oct
424	0.00008659	ForestFloor_330_5499	Beech	0	Sep-Oct
428	0.000053055	ForestFloor_330_5499	Beech	0	Sep-Oct
432	0.000033115	ForestFloor_330_5499	Beech	0	Sep-Oct
436	0.00002235	ForestFloor_330_5499	Beech	0	Sep-Oct
440	0.000016195	ForestFloor_330_5499	Beech	0	Sep-Oct
444	0.000012475	ForestFloor_330_5499	Beech	0	Sep-Oct
448	9.92E-06	ForestFloor_330_5499	Beech	0	Sep-Oct
452	0.000008735	ForestFloor_330_5499	Beech	0	Sep-Oct
456	6.90E-06	ForestFloor_330_5499	Beech	0	Sep-Oct
460	5.81E-06	ForestFloor_330_5499	Beech	0	Sep-Oct
464	5.35E-06	ForestFloor_330_5499	Beech	0	Sep-Oct
468	0.000004669	ForestFloor_330_5499	Beech	0	Sep-Oct
472	4.20E-06	ForestFloor_330_5499	Beech	0	Sep-Oct
476	0.000004027	ForestFloor_330_5499	Beech	0	Sep-Oct
480	3.08E-06	ForestFloor_330_5499	Beech	0	Sep-Oct
484	0.000003029	ForestFloor_330_5499	Beech	0	Sep-Oct
488	0.000002816	ForestFloor_330_5499	Beech	0	Sep-Oct
492	0.000002643	ForestFloor_330_5499	Beech	0	Sep-Oct
496	0.000002605	ForestFloor_330_5499	Beech	0	Sep-Oct
500	0.000002045	ForestFloor_330_5499	Beech	0	Sep-Oct
504	0.000002137	ForestFloor_330_5499	Beech	0	Sep-Oct
508	2.01E-06	ForestFloor_330_5499	Beech	0	Sep-Oct
512	1.75E-06	ForestFloor_330_5499	Beech	0	Sep-Oct
516	0.000001843	ForestFloor_330_5499	Beech	0	Sep-Oct
520	2.09E-06	ForestFloor_330_5499	Beech	0	Sep-Oct
524	2.10E-06	ForestFloor_330_5499	Beech	0	Sep-Oct
528	0.000001932	ForestFloor_330_5499	Beech	0	Sep-Oct
532	0.000002151	ForestFloor_330_5499	Beech	0	Sep-Oct
536	0.000001956	ForestFloor_330_5499	Beech	0	Sep-Oct
540	2.00E-06	ForestFloor_330_5499	Beech	0	Sep-Oct
544	0.000002317	ForestFloor_330_5499	Beech	0	Sep-Oct
548	0.000002376	ForestFloor_330_5499	Beech	0	Sep-Oct
552	2.35E-06	ForestFloor_330_5499	Beech	0	Sep-Oct
556	0.000001942	ForestFloor_330_5499	Beech	0	Sep-Oct
560	1.91E-06	ForestFloor_330_5499	Beech	0	Sep-Oct
564	0.000002352	ForestFloor_330_5499	Beech	0	Sep-Oct
568	2.05E-06	ForestFloor_330_5499	Beech	0	Sep-Oct
572	1.81E-06	ForestFloor_330_5499	Beech	0	Sep-Oct
576	1.64E-06	ForestFloor_330_5499	Beech	0	Sep-Oct
580	0.000002211	ForestFloor_330_5499	Beech	0	Sep-Oct
584	2.19E-06	ForestFloor_330_5499	Beech	0	Sep-Oct
588	0.000002048	ForestFloor_330_5499	Beech	0	Sep-Oct
592	2.12E-06	ForestFloor_330_5499	Beech	0	Sep-Oct
596	2.22E-06	ForestFloor_330_5499	Beech	0	Sep-Oct
600	2.39E-06	ForestFloor_330_5499	Beech	0	Sep-Oct
604	1.84E-06	ForestFloor_330_5499	Beech	0	Sep-Oct
608	1.89E-06	ForestFloor_330_5499	Beech	0	Sep-Oct
612	0.000001414	ForestFloor_330_5499	Beech	0	Sep-Oct
616	1.39E-06	ForestFloor_330_5499	Beech	0	Sep-Oct
620	0.000001474	ForestFloor_330_5499	Beech	0	Sep-Oct
624	1.74E-06	ForestFloor_330_5499	Beech	0	Sep-Oct
628	2.11E-06	ForestFloor_330_5499	Beech	0	Sep-Oct
632	2.64E-06	ForestFloor_330_5499	Beech	0	Sep-Oct
636	0.000002802	ForestFloor_330_5499	Beech	0	Sep-Oct
640	2.11E-06	ForestFloor_330_5499	Beech	0	Sep-Oct
644	2.01E-06	ForestFloor_330_5499	Beech	0	Sep-Oct
648	1.81E-06	ForestFloor_330_5499	Beech	0	Sep-Oct
652	0.000001892	ForestFloor_330_5499	Beech	0	Sep-Oct
656	2.19E-06	ForestFloor_330_5499	Beech	0	Sep-Oct
660	2.45E-06	ForestFloor_330_5499	Beech	0	Sep-Oct
664	1.23E-06	ForestFloor_330_5499	Beech	0	Sep-Oct
668	2.33E-06	ForestFloor_330_5499	Beech	0	Sep-Oct
672	0.000002269	ForestFloor_330_5499	Beech	0	Sep-Oct
676	0.000001516	ForestFloor_330_5499	Beech	0	Sep-Oct
680	2.93E-06	ForestFloor_330_5499	Beech	0	Sep-Oct
684	1.56E-06	ForestFloor_330_5499	Beech	0	Sep-Oct
688	0.000001966	ForestFloor_330_5499	Beech	0	Sep-Oct
692	2.02E-06	ForestFloor_330_5499	Beech	0	Sep-Oct
696	0.000001442	ForestFloor_330_5499	Beech	0	Sep-Oct
700	1.21E-06	ForestFloor_330_5499	Beech	0	Sep-Oct
704	9.29E-07	ForestFloor_330_5499	Beech	0	Sep-Oct
708	1.53E-06	ForestFloor_330_5499	Beech	0	Sep-Oct
712	1.70E-06	ForestFloor_330_5499	Beech	0	Sep-Oct
716	2.75E-06	ForestFloor_330_5499	Beech	0	Sep-Oct
720	0.000001171	ForestFloor_330_5499	Beech	0	Sep-Oct
724	0.000001254	ForestFloor_330_5499	Beech	0	Sep-Oct
728	2.42E-06	ForestFloor_330_5499	Beech	0	Sep-Oct
732	0.000003125	ForestFloor_330_5499	Beech	0	Sep-Oct
736	2.28E-06	ForestFloor_330_5499	Beech	0	Sep-Oct
740	0.000002603	ForestFloor_330_5499	Beech	0	Sep-Oct
744	6.05E-06	ForestFloor_330_5499	Beech	0	Sep-Oct
748	2.91E-06	ForestFloor_330_5499	Beech	0	Sep-Oct
752	0.000005039	ForestFloor_330_5499	Beech	0	Sep-Oct
756	1.19E-05	ForestFloor_330_5499	Beech	0	Sep-Oct
760	0.00002421	ForestFloor_330_5499	Beech	0	Sep-Oct
764	0.000045	ForestFloor_330_5499	Beech	0	Sep-Oct
768	0.000084185	ForestFloor_330_5499	Beech	0	Sep-Oct
772	0.00013405	ForestFloor_330_5499	Beech	0	Sep-Oct
776	0.00027085	ForestFloor_330_5499	Beech	0	Sep-Oct
780	0.0004373	ForestFloor_330_5499	Beech	0	Sep-Oct
380	0.00005264	Urine_5191	Beech	1	Sep-Oct
384	0.00011827	Urine_5191	Beech	1	Sep-Oct
388	0.00022825	Urine_5191	Beech	1	Sep-Oct
392	0.0003313	Urine_5191	Beech	1	Sep-Oct
396	0.0003334	Urine_5191	Beech	1	Sep-Oct
400	0.0002401	Urine_5191	Beech	1	Sep-Oct
404	0.000139625	Urine_5191	Beech	1	Sep-Oct
408	0.00007838	Urine_5191	Beech	1	Sep-Oct
412	0.00004405	Urine_5191	Beech	1	Sep-Oct
416	0.000025515	Urine_5191	Beech	1	Sep-Oct
420	0.000015325	Urine_5191	Beech	1	Sep-Oct
424	0.000009335	Urine_5191	Beech	1	Sep-Oct
428	0.000005744	Urine_5191	Beech	1	Sep-Oct
432	4.02E-06	Urine_5191	Beech	1	Sep-Oct
436	2.77E-06	Urine_5191	Beech	1	Sep-Oct
440	2.22E-06	Urine_5191	Beech	1	Sep-Oct
444	0.00000199	Urine_5191	Beech	1	Sep-Oct
448	0.000001748	Urine_5191	Beech	1	Sep-Oct
452	1.50E-06	Urine_5191	Beech	1	Sep-Oct
456	1.31E-06	Urine_5191	Beech	1	Sep-Oct
460	1.32E-06	Urine_5191	Beech	1	Sep-Oct
464	1.24E-06	Urine_5191	Beech	1	Sep-Oct
468	9.33E-07	Urine_5191	Beech	1	Sep-Oct
472	1.07E-06	Urine_5191	Beech	1	Sep-Oct
476	9.95E-07	Urine_5191	Beech	1	Sep-Oct
480	1.02E-06	Urine_5191	Beech	1	Sep-Oct
484	9.56E-07	Urine_5191	Beech	1	Sep-Oct
488	1.10E-06	Urine_5191	Beech	1	Sep-Oct
492	9.88E-07	Urine_5191	Beech	1	Sep-Oct
496	8.01E-07	Urine_5191	Beech	1	Sep-Oct
500	7.83E-07	Urine_5191	Beech	1	Sep-Oct
504	9.15E-07	Urine_5191	Beech	1	Sep-Oct
508	9.60E-07	Urine_5191	Beech	1	Sep-Oct
512	8.31E-07	Urine_5191	Beech	1	Sep-Oct
516	6.85E-07	Urine_5191	Beech	1	Sep-Oct
520	6.75E-07	Urine_5191	Beech	1	Sep-Oct
524	5.79E-07	Urine_5191	Beech	1	Sep-Oct
528	7.57E-07	Urine_5191	Beech	1	Sep-Oct
532	8.13E-07	Urine_5191	Beech	1	Sep-Oct
536	7.37E-07	Urine_5191	Beech	1	Sep-Oct
540	7.17E-07	Urine_5191	Beech	1	Sep-Oct
544	6.61E-07	Urine_5191	Beech	1	Sep-Oct
548	7.16E-07	Urine_5191	Beech	1	Sep-Oct
552	6.61E-07	Urine_5191	Beech	1	Sep-Oct
556	5.80E-07	Urine_5191	Beech	1	Sep-Oct
560	5.54E-07	Urine_5191	Beech	1	Sep-Oct
564	5.00E-07	Urine_5191	Beech	1	Sep-Oct
568	6.45E-07	Urine_5191	Beech	1	Sep-Oct
572	4.46E-07	Urine_5191	Beech	1	Sep-Oct
576	5.66E-07	Urine_5191	Beech	1	Sep-Oct
580	0.000000595	Urine_5191	Beech	1	Sep-Oct
584	4.86E-07	Urine_5191	Beech	1	Sep-Oct
588	3.24E-07	Urine_5191	Beech	1	Sep-Oct
592	4.36E-07	Urine_5191	Beech	1	Sep-Oct
596	6.12E-07	Urine_5191	Beech	1	Sep-Oct
600	4.05E-07	Urine_5191	Beech	1	Sep-Oct
604	4.15E-07	Urine_5191	Beech	1	Sep-Oct
608	3.90E-07	Urine_5191	Beech	1	Sep-Oct
612	3.90E-07	Urine_5191	Beech	1	Sep-Oct
616	3.11E-07	Urine_5191	Beech	1	Sep-Oct
620	4.22E-07	Urine_5191	Beech	1	Sep-Oct
624	6.93E-07	Urine_5191	Beech	1	Sep-Oct
628	6.95E-07	Urine_5191	Beech	1	Sep-Oct
632	4.65E-07	Urine_5191	Beech	1	Sep-Oct
636	3.89E-07	Urine_5191	Beech	1	Sep-Oct
640	3.13E-07	Urine_5191	Beech	1	Sep-Oct
644	4.71E-07	Urine_5191	Beech	1	Sep-Oct
648	5.19E-07	Urine_5191	Beech	1	Sep-Oct
652	4.56E-07	Urine_5191	Beech	1	Sep-Oct
656	3.38E-07	Urine_5191	Beech	1	Sep-Oct
660	4.21E-07	Urine_5191	Beech	1	Sep-Oct
664	6.62E-07	Urine_5191	Beech	1	Sep-Oct
668	2.97E-07	Urine_5191	Beech	1	Sep-Oct
672	3.05E-07	Urine_5191	Beech	1	Sep-Oct
676	5.04E-07	Urine_5191	Beech	1	Sep-Oct
680	6.47E-07	Urine_5191	Beech	1	Sep-Oct
684	4.00E-07	Urine_5191	Beech	1	Sep-Oct
688	6.26E-07	Urine_5191	Beech	1	Sep-Oct
692	8.47E-07	Urine_5191	Beech	1	Sep-Oct
696	5.37E-07	Urine_5191	Beech	1	Sep-Oct
700	0.000000387	Urine_5191	Beech	1	Sep-Oct
704	5.54E-07	Urine_5191	Beech	1	Sep-Oct
708	6.03E-07	Urine_5191	Beech	1	Sep-Oct
712	6.18E-07	Urine_5191	Beech	1	Sep-Oct
716	9.47E-07	Urine_5191	Beech	1	Sep-Oct
720	8.22E-07	Urine_5191	Beech	1	Sep-Oct
724	5.45E-07	Urine_5191	Beech	1	Sep-Oct
728	5.86E-07	Urine_5191	Beech	1	Sep-Oct
732	6.38E-07	Urine_5191	Beech	1	Sep-Oct
736	6.89E-07	Urine_5191	Beech	1	Sep-Oct
740	7.46E-07	Urine_5191	Beech	1	Sep-Oct
744	8.13E-07	Urine_5191	Beech	1	Sep-Oct
748	8.96E-07	Urine_5191	Beech	1	Sep-Oct
752	1.22E-06	Urine_5191	Beech	1	Sep-Oct
756	0.00000124	Urine_5191	Beech	1	Sep-Oct
760	4.08E-06	Urine_5191	Beech	1	Sep-Oct
764	6.66E-06	Urine_5191	Beech	1	Sep-Oct
768	0.000011686	Urine_5191	Beech	1	Sep-Oct
772	0.000020655	Urine_5191	Beech	1	Sep-Oct
776	0.000044105	Urine_5191	Beech	1	Sep-Oct
780	0.000070475	Urine_5191	Beech	1	Sep-Oct
380	0.000067865	ForestFloor_5191	Beech	0	Sep-Oct
384	0.00015205	ForestFloor_5191	Beech	0	Sep-Oct
388	0.00029595	ForestFloor_5191	Beech	0	Sep-Oct
392	0.00043705	ForestFloor_5191	Beech	0	Sep-Oct
396	0.0004476	ForestFloor_5191	Beech	0	Sep-Oct
400	0.00032705	ForestFloor_5191	Beech	0	Sep-Oct
404	0.00019255	ForestFloor_5191	Beech	0	Sep-Oct
408	0.00010947	ForestFloor_5191	Beech	0	Sep-Oct
412	0.000061615	ForestFloor_5191	Beech	0	Sep-Oct
416	0.000035835	ForestFloor_5191	Beech	0	Sep-Oct
420	0.000021415	ForestFloor_5191	Beech	0	Sep-Oct
424	0.0000129	ForestFloor_5191	Beech	0	Sep-Oct
428	0.000008011	ForestFloor_5191	Beech	0	Sep-Oct
432	0.000005244	ForestFloor_5191	Beech	0	Sep-Oct
436	3.72E-06	ForestFloor_5191	Beech	0	Sep-Oct
440	2.63E-06	ForestFloor_5191	Beech	0	Sep-Oct
444	0.000002287	ForestFloor_5191	Beech	0	Sep-Oct
448	0.0000018	ForestFloor_5191	Beech	0	Sep-Oct
452	1.58E-06	ForestFloor_5191	Beech	0	Sep-Oct
456	1.19E-06	ForestFloor_5191	Beech	0	Sep-Oct
460	1.25E-06	ForestFloor_5191	Beech	0	Sep-Oct
464	9.57E-07	ForestFloor_5191	Beech	0	Sep-Oct
468	9.69E-07	ForestFloor_5191	Beech	0	Sep-Oct
472	8.67E-07	ForestFloor_5191	Beech	0	Sep-Oct
476	8.90E-07	ForestFloor_5191	Beech	0	Sep-Oct
480	8.07E-07	ForestFloor_5191	Beech	0	Sep-Oct
484	8.00E-07	ForestFloor_5191	Beech	0	Sep-Oct
488	9.13E-07	ForestFloor_5191	Beech	0	Sep-Oct
492	7.27E-07	ForestFloor_5191	Beech	0	Sep-Oct
496	7.07E-07	ForestFloor_5191	Beech	0	Sep-Oct
500	7.35E-07	ForestFloor_5191	Beech	0	Sep-Oct
504	5.66E-07	ForestFloor_5191	Beech	0	Sep-Oct
508	4.99E-07	ForestFloor_5191	Beech	0	Sep-Oct
512	4.34E-07	ForestFloor_5191	Beech	0	Sep-Oct
516	5.33E-07	ForestFloor_5191	Beech	0	Sep-Oct
520	6.34E-07	ForestFloor_5191	Beech	0	Sep-Oct
524	7.29E-07	ForestFloor_5191	Beech	0	Sep-Oct
528	6.68E-07	ForestFloor_5191	Beech	0	Sep-Oct
532	6.56E-07	ForestFloor_5191	Beech	0	Sep-Oct
536	6.98E-07	ForestFloor_5191	Beech	0	Sep-Oct
540	7.47E-07	ForestFloor_5191	Beech	0	Sep-Oct
544	8.00E-07	ForestFloor_5191	Beech	0	Sep-Oct
548	8.48E-07	ForestFloor_5191	Beech	0	Sep-Oct
552	7.48E-07	ForestFloor_5191	Beech	0	Sep-Oct
556	8.13E-07	ForestFloor_5191	Beech	0	Sep-Oct
560	8.32E-07	ForestFloor_5191	Beech	0	Sep-Oct
564	8.54E-07	ForestFloor_5191	Beech	0	Sep-Oct
568	9.32E-07	ForestFloor_5191	Beech	0	Sep-Oct
572	9.80E-07	ForestFloor_5191	Beech	0	Sep-Oct
576	9.61E-07	ForestFloor_5191	Beech	0	Sep-Oct
580	0.000000992	ForestFloor_5191	Beech	0	Sep-Oct
584	0.000001118	ForestFloor_5191	Beech	0	Sep-Oct
588	1.12E-06	ForestFloor_5191	Beech	0	Sep-Oct
592	1.16E-06	ForestFloor_5191	Beech	0	Sep-Oct
596	9.47E-07	ForestFloor_5191	Beech	0	Sep-Oct
600	7.94E-07	ForestFloor_5191	Beech	0	Sep-Oct
604	7.76E-07	ForestFloor_5191	Beech	0	Sep-Oct
608	8.77E-07	ForestFloor_5191	Beech	0	Sep-Oct
612	9.18E-07	ForestFloor_5191	Beech	0	Sep-Oct
616	1.07E-06	ForestFloor_5191	Beech	0	Sep-Oct
620	0.000001174	ForestFloor_5191	Beech	0	Sep-Oct
624	1.14E-06	ForestFloor_5191	Beech	0	Sep-Oct
628	0.000001038	ForestFloor_5191	Beech	0	Sep-Oct
632	1.24E-06	ForestFloor_5191	Beech	0	Sep-Oct
636	1.12E-06	ForestFloor_5191	Beech	0	Sep-Oct
640	1.02E-06	ForestFloor_5191	Beech	0	Sep-Oct
644	6.05E-07	ForestFloor_5191	Beech	0	Sep-Oct
648	1.02E-06	ForestFloor_5191	Beech	0	Sep-Oct
652	1.26E-06	ForestFloor_5191	Beech	0	Sep-Oct
656	9.65E-07	ForestFloor_5191	Beech	0	Sep-Oct
660	8.42E-07	ForestFloor_5191	Beech	0	Sep-Oct
664	8.85E-07	ForestFloor_5191	Beech	0	Sep-Oct
668	1.35E-06	ForestFloor_5191	Beech	0	Sep-Oct
672	0.000000851	ForestFloor_5191	Beech	0	Sep-Oct
676	7.84E-07	ForestFloor_5191	Beech	0	Sep-Oct
680	1.07E-06	ForestFloor_5191	Beech	0	Sep-Oct
684	1.20E-06	ForestFloor_5191	Beech	0	Sep-Oct
688	1.25E-06	ForestFloor_5191	Beech	0	Sep-Oct
692	0.000001074	ForestFloor_5191	Beech	0	Sep-Oct
696	6.81E-07	ForestFloor_5191	Beech	0	Sep-Oct
700	7.69E-07	ForestFloor_5191	Beech	0	Sep-Oct
704	7.32E-07	ForestFloor_5191	Beech	0	Sep-Oct
708	6.34E-07	ForestFloor_5191	Beech	0	Sep-Oct
712	0.000000668	ForestFloor_5191	Beech	0	Sep-Oct
716	8.61E-07	ForestFloor_5191	Beech	0	Sep-Oct
720	7.05E-07	ForestFloor_5191	Beech	0	Sep-Oct
724	0.000001251	ForestFloor_5191	Beech	0	Sep-Oct
728	9.99E-07	ForestFloor_5191	Beech	0	Sep-Oct
732	1.39E-06	ForestFloor_5191	Beech	0	Sep-Oct
736	8.34E-07	ForestFloor_5191	Beech	0	Sep-Oct
740	8.84E-07	ForestFloor_5191	Beech	0	Sep-Oct
744	8.13E-07	ForestFloor_5191	Beech	0	Sep-Oct
748	1.26E-06	ForestFloor_5191	Beech	0	Sep-Oct
752	0.000002215	ForestFloor_5191	Beech	0	Sep-Oct
756	5.90E-06	ForestFloor_5191	Beech	0	Sep-Oct
760	0.000007044	ForestFloor_5191	Beech	0	Sep-Oct
764	0.000010402	ForestFloor_5191	Beech	0	Sep-Oct
768	0.000017	ForestFloor_5191	Beech	0	Sep-Oct
772	0.00003117	ForestFloor_5191	Beech	0	Sep-Oct
776	0.000057405	ForestFloor_5191	Beech	0	Sep-Oct
780	0.0000925	ForestFloor_5191	Beech	0	Sep-Oct
380	0.000059135	Urine_5333	Beech	1	Sep-Oct
384	0.0001351	Urine_5333	Beech	1	Sep-Oct
388	0.0002659	Urine_5333	Beech	1	Sep-Oct
392	0.0003975	Urine_5333	Beech	1	Sep-Oct
396	0.0004157	Urine_5333	Beech	1	Sep-Oct
400	0.0003131	Urine_5333	Beech	1	Sep-Oct
404	0.0001911	Urine_5333	Beech	1	Sep-Oct
408	0.00011285	Urine_5333	Beech	1	Sep-Oct
412	0.000066055	Urine_5333	Beech	1	Sep-Oct
416	0.000039425	Urine_5333	Beech	1	Sep-Oct
420	0.000024215	Urine_5333	Beech	1	Sep-Oct
424	0.0000149	Urine_5333	Beech	1	Sep-Oct
428	0.000009362	Urine_5333	Beech	1	Sep-Oct
432	6.20E-06	Urine_5333	Beech	1	Sep-Oct
436	0.000004205	Urine_5333	Beech	1	Sep-Oct
440	3.07E-06	Urine_5333	Beech	1	Sep-Oct
444	0.0000027	Urine_5333	Beech	1	Sep-Oct
448	2.33E-06	Urine_5333	Beech	1	Sep-Oct
452	0.000002091	Urine_5333	Beech	1	Sep-Oct
456	1.95E-06	Urine_5333	Beech	1	Sep-Oct
460	0.000001709	Urine_5333	Beech	1	Sep-Oct
464	1.68E-06	Urine_5333	Beech	1	Sep-Oct
468	0.000001525	Urine_5333	Beech	1	Sep-Oct
472	0.000001231	Urine_5333	Beech	1	Sep-Oct
476	0.000001499	Urine_5333	Beech	1	Sep-Oct
480	1.32E-06	Urine_5333	Beech	1	Sep-Oct
484	0.000001471	Urine_5333	Beech	1	Sep-Oct
488	0.000001478	Urine_5333	Beech	1	Sep-Oct
492	0.000001441	Urine_5333	Beech	1	Sep-Oct
496	0.000001563	Urine_5333	Beech	1	Sep-Oct
500	0.000001532	Urine_5333	Beech	1	Sep-Oct
504	1.53E-06	Urine_5333	Beech	1	Sep-Oct
508	1.57E-06	Urine_5333	Beech	1	Sep-Oct
512	0.000001609	Urine_5333	Beech	1	Sep-Oct
516	1.55E-06	Urine_5333	Beech	1	Sep-Oct
520	0.000001488	Urine_5333	Beech	1	Sep-Oct
524	0.000001486	Urine_5333	Beech	1	Sep-Oct
528	1.40E-06	Urine_5333	Beech	1	Sep-Oct
532	1.47E-06	Urine_5333	Beech	1	Sep-Oct
536	0.00000157	Urine_5333	Beech	1	Sep-Oct
540	1.55E-06	Urine_5333	Beech	1	Sep-Oct
544	1.58E-06	Urine_5333	Beech	1	Sep-Oct
548	0.000001674	Urine_5333	Beech	1	Sep-Oct
552	0.00000173	Urine_5333	Beech	1	Sep-Oct
556	1.40E-06	Urine_5333	Beech	1	Sep-Oct
560	1.49E-06	Urine_5333	Beech	1	Sep-Oct
564	0.000001509	Urine_5333	Beech	1	Sep-Oct
568	1.42E-06	Urine_5333	Beech	1	Sep-Oct
572	1.45E-06	Urine_5333	Beech	1	Sep-Oct
576	1.21E-06	Urine_5333	Beech	1	Sep-Oct
580	1.05E-06	Urine_5333	Beech	1	Sep-Oct
584	1.32E-06	Urine_5333	Beech	1	Sep-Oct
588	1.59E-06	Urine_5333	Beech	1	Sep-Oct
592	1.55E-06	Urine_5333	Beech	1	Sep-Oct
596	1.63E-06	Urine_5333	Beech	1	Sep-Oct
600	0.000001353	Urine_5333	Beech	1	Sep-Oct
604	0.000001362	Urine_5333	Beech	1	Sep-Oct
608	0.000001331	Urine_5333	Beech	1	Sep-Oct
612	1.10E-06	Urine_5333	Beech	1	Sep-Oct
616	1.10E-06	Urine_5333	Beech	1	Sep-Oct
620	1.18E-06	Urine_5333	Beech	1	Sep-Oct
624	1.31E-06	Urine_5333	Beech	1	Sep-Oct
628	9.11E-07	Urine_5333	Beech	1	Sep-Oct
632	1.40E-06	Urine_5333	Beech	1	Sep-Oct
636	0.000001434	Urine_5333	Beech	1	Sep-Oct
640	0.000001473	Urine_5333	Beech	1	Sep-Oct
644	1.24E-06	Urine_5333	Beech	1	Sep-Oct
648	8.23E-07	Urine_5333	Beech	1	Sep-Oct
652	1.01E-06	Urine_5333	Beech	1	Sep-Oct
656	1.10E-06	Urine_5333	Beech	1	Sep-Oct
660	8.90E-07	Urine_5333	Beech	1	Sep-Oct
664	1.22E-06	Urine_5333	Beech	1	Sep-Oct
668	1.00E-06	Urine_5333	Beech	1	Sep-Oct
672	0.000001168	Urine_5333	Beech	1	Sep-Oct
676	1.09E-06	Urine_5333	Beech	1	Sep-Oct
680	1.07E-06	Urine_5333	Beech	1	Sep-Oct
684	1.28E-06	Urine_5333	Beech	1	Sep-Oct
688	9.07E-07	Urine_5333	Beech	1	Sep-Oct
692	0.000000716	Urine_5333	Beech	1	Sep-Oct
696	1.17E-06	Urine_5333	Beech	1	Sep-Oct
700	5.68E-07	Urine_5333	Beech	1	Sep-Oct
704	5.54E-07	Urine_5333	Beech	1	Sep-Oct
708	7.24E-07	Urine_5333	Beech	1	Sep-Oct
712	4.96E-07	Urine_5333	Beech	1	Sep-Oct
716	4.76E-07	Urine_5333	Beech	1	Sep-Oct
720	5.09E-07	Urine_5333	Beech	1	Sep-Oct
724	0.00000135	Urine_5333	Beech	1	Sep-Oct
728	1.81E-06	Urine_5333	Beech	1	Sep-Oct
732	8.41E-07	Urine_5333	Beech	1	Sep-Oct
736	1.43E-06	Urine_5333	Beech	1	Sep-Oct
740	8.84E-07	Urine_5333	Beech	1	Sep-Oct
744	1.45E-06	Urine_5333	Beech	1	Sep-Oct
748	8.96E-07	Urine_5333	Beech	1	Sep-Oct
752	1.22E-06	Urine_5333	Beech	1	Sep-Oct
756	0.000002365	Urine_5333	Beech	1	Sep-Oct
760	3.30E-06	Urine_5333	Beech	1	Sep-Oct
764	0.000008036	Urine_5333	Beech	1	Sep-Oct
768	0.000015665	Urine_5333	Beech	1	Sep-Oct
772	0.00002915	Urine_5333	Beech	1	Sep-Oct
776	0.000046715	Urine_5333	Beech	1	Sep-Oct
780	0.00008027	Urine_5333	Beech	1	Sep-Oct
380	0.0001172	ForestFloor_5333	Beech	0	Sep-Oct
384	0.00026625	ForestFloor_5333	Beech	0	Sep-Oct
388	0.00052725	ForestFloor_5333	Beech	0	Sep-Oct
392	0.0008132	ForestFloor_5333	Beech	0	Sep-Oct
396	0.00088805	ForestFloor_5333	Beech	0	Sep-Oct
400	0.000691	ForestFloor_5333	Beech	0	Sep-Oct
404	0.0004238	ForestFloor_5333	Beech	0	Sep-Oct
408	0.0002478	ForestFloor_5333	Beech	0	Sep-Oct
412	0.0001433	ForestFloor_5333	Beech	0	Sep-Oct
416	0.000084375	ForestFloor_5333	Beech	0	Sep-Oct
420	0.00005106	ForestFloor_5333	Beech	0	Sep-Oct
424	0.00003129	ForestFloor_5333	Beech	0	Sep-Oct
428	0.00001971	ForestFloor_5333	Beech	0	Sep-Oct
432	0.000012635	ForestFloor_5333	Beech	0	Sep-Oct
436	8.78E-06	ForestFloor_5333	Beech	0	Sep-Oct
440	0.000006584	ForestFloor_5333	Beech	0	Sep-Oct
444	5.37E-06	ForestFloor_5333	Beech	0	Sep-Oct
448	4.26E-06	ForestFloor_5333	Beech	0	Sep-Oct
452	0.000003808	ForestFloor_5333	Beech	0	Sep-Oct
456	0.000003095	ForestFloor_5333	Beech	0	Sep-Oct
460	3.23E-06	ForestFloor_5333	Beech	0	Sep-Oct
464	0.000002833	ForestFloor_5333	Beech	0	Sep-Oct
468	2.45E-06	ForestFloor_5333	Beech	0	Sep-Oct
472	2.33E-06	ForestFloor_5333	Beech	0	Sep-Oct
476	0.000002209	ForestFloor_5333	Beech	0	Sep-Oct
480	0.000002146	ForestFloor_5333	Beech	0	Sep-Oct
484	1.93E-06	ForestFloor_5333	Beech	0	Sep-Oct
488	0.000001873	ForestFloor_5333	Beech	0	Sep-Oct
492	1.88E-06	ForestFloor_5333	Beech	0	Sep-Oct
496	0.000001948	ForestFloor_5333	Beech	0	Sep-Oct
500	1.68E-06	ForestFloor_5333	Beech	0	Sep-Oct
504	1.59E-06	ForestFloor_5333	Beech	0	Sep-Oct
508	0.000001752	ForestFloor_5333	Beech	0	Sep-Oct
512	0.000001808	ForestFloor_5333	Beech	0	Sep-Oct
516	0.000001813	ForestFloor_5333	Beech	0	Sep-Oct
520	1.72E-06	ForestFloor_5333	Beech	0	Sep-Oct
524	0.0000017	ForestFloor_5333	Beech	0	Sep-Oct
528	0.000001635	ForestFloor_5333	Beech	0	Sep-Oct
532	0.000001742	ForestFloor_5333	Beech	0	Sep-Oct
536	1.77E-06	ForestFloor_5333	Beech	0	Sep-Oct
540	0.000001733	ForestFloor_5333	Beech	0	Sep-Oct
544	1.74E-06	ForestFloor_5333	Beech	0	Sep-Oct
548	0.000001708	ForestFloor_5333	Beech	0	Sep-Oct
552	1.46E-06	ForestFloor_5333	Beech	0	Sep-Oct
556	0.000001732	ForestFloor_5333	Beech	0	Sep-Oct
560	1.70E-06	ForestFloor_5333	Beech	0	Sep-Oct
564	1.75E-06	ForestFloor_5333	Beech	0	Sep-Oct
568	1.51E-06	ForestFloor_5333	Beech	0	Sep-Oct
572	0.000001698	ForestFloor_5333	Beech	0	Sep-Oct
576	1.45E-06	ForestFloor_5333	Beech	0	Sep-Oct
580	0.000001447	ForestFloor_5333	Beech	0	Sep-Oct
584	0.000001414	ForestFloor_5333	Beech	0	Sep-Oct
588	1.53E-06	ForestFloor_5333	Beech	0	Sep-Oct
592	0.000001589	ForestFloor_5333	Beech	0	Sep-Oct
596	0.000001365	ForestFloor_5333	Beech	0	Sep-Oct
600	1.28E-06	ForestFloor_5333	Beech	0	Sep-Oct
604	0.000001264	ForestFloor_5333	Beech	0	Sep-Oct
608	1.34E-06	ForestFloor_5333	Beech	0	Sep-Oct
612	0.000001396	ForestFloor_5333	Beech	0	Sep-Oct
616	1.38E-06	ForestFloor_5333	Beech	0	Sep-Oct
620	1.39E-06	ForestFloor_5333	Beech	0	Sep-Oct
624	1.61E-06	ForestFloor_5333	Beech	0	Sep-Oct
628	1.43E-06	ForestFloor_5333	Beech	0	Sep-Oct
632	1.09E-06	ForestFloor_5333	Beech	0	Sep-Oct
636	1.23E-06	ForestFloor_5333	Beech	0	Sep-Oct
640	1.11E-06	ForestFloor_5333	Beech	0	Sep-Oct
644	1.13E-06	ForestFloor_5333	Beech	0	Sep-Oct
648	1.32E-06	ForestFloor_5333	Beech	0	Sep-Oct
652	0.000001617	ForestFloor_5333	Beech	0	Sep-Oct
656	0.000001239	ForestFloor_5333	Beech	0	Sep-Oct
660	1.22E-06	ForestFloor_5333	Beech	0	Sep-Oct
664	1.30E-06	ForestFloor_5333	Beech	0	Sep-Oct
668	0.000001301	ForestFloor_5333	Beech	0	Sep-Oct
672	9.66E-07	ForestFloor_5333	Beech	0	Sep-Oct
676	6.27E-07	ForestFloor_5333	Beech	0	Sep-Oct
680	9.05E-07	ForestFloor_5333	Beech	0	Sep-Oct
684	0.000001878	ForestFloor_5333	Beech	0	Sep-Oct
688	0.000001385	ForestFloor_5333	Beech	0	Sep-Oct
692	1.33E-06	ForestFloor_5333	Beech	0	Sep-Oct
696	0.000001441	ForestFloor_5333	Beech	0	Sep-Oct
700	0.000001138	ForestFloor_5333	Beech	0	Sep-Oct
704	1.16E-06	ForestFloor_5333	Beech	0	Sep-Oct
708	0.000001358	ForestFloor_5333	Beech	0	Sep-Oct
712	0.000001508	ForestFloor_5333	Beech	0	Sep-Oct
716	8.22E-07	ForestFloor_5333	Beech	0	Sep-Oct
720	9.79E-07	ForestFloor_5333	Beech	0	Sep-Oct
724	0.000001028	ForestFloor_5333	Beech	0	Sep-Oct
728	0.000001463	ForestFloor_5333	Beech	0	Sep-Oct
732	1.28E-06	ForestFloor_5333	Beech	0	Sep-Oct
736	0.000001523	ForestFloor_5333	Beech	0	Sep-Oct
740	1.63E-06	ForestFloor_5333	Beech	0	Sep-Oct
744	1.65E-06	ForestFloor_5333	Beech	0	Sep-Oct
748	2.24E-06	ForestFloor_5333	Beech	0	Sep-Oct
752	0.000002687	ForestFloor_5333	Beech	0	Sep-Oct
756	4.36E-06	ForestFloor_5333	Beech	0	Sep-Oct
760	8.89E-06	ForestFloor_5333	Beech	0	Sep-Oct
764	0.00001561	ForestFloor_5333	Beech	0	Sep-Oct
768	0.0000311	ForestFloor_5333	Beech	0	Sep-Oct
772	0.00005215	ForestFloor_5333	Beech	0	Sep-Oct
776	0.000097515	ForestFloor_5333	Beech	0	Sep-Oct
780	0.00016415	ForestFloor_5333	Beech	0	Sep-Oct
380	0.00020005	Urine_5965	Beech	1	Sep-Oct
384	0.00045375	Urine_5965	Beech	1	Sep-Oct
388	0.00088525	Urine_5965	Beech	1	Sep-Oct
392	0.001298	Urine_5965	Beech	1	Sep-Oct
396	0.001317	Urine_5965	Beech	1	Sep-Oct
400	0.00095575	Urine_5965	Beech	1	Sep-Oct
404	0.00055625	Urine_5965	Beech	1	Sep-Oct
408	0.00031155	Urine_5965	Beech	1	Sep-Oct
412	0.0001733	Urine_5965	Beech	1	Sep-Oct
416	0.00009902	Urine_5965	Beech	1	Sep-Oct
420	0.000058295	Urine_5965	Beech	1	Sep-Oct
424	0.000034535	Urine_5965	Beech	1	Sep-Oct
428	0.00002104	Urine_5965	Beech	1	Sep-Oct
432	0.000013385	Urine_5965	Beech	1	Sep-Oct
436	9.03E-06	Urine_5965	Beech	1	Sep-Oct
440	0.000006743	Urine_5965	Beech	1	Sep-Oct
444	0.0000056	Urine_5965	Beech	1	Sep-Oct
448	4.65E-06	Urine_5965	Beech	1	Sep-Oct
452	0.000003841	Urine_5965	Beech	1	Sep-Oct
456	0.000003373	Urine_5965	Beech	1	Sep-Oct
460	0.000002858	Urine_5965	Beech	1	Sep-Oct
464	2.58E-06	Urine_5965	Beech	1	Sep-Oct
468	2.59E-06	Urine_5965	Beech	1	Sep-Oct
472	0.000002308	Urine_5965	Beech	1	Sep-Oct
476	0.000001916	Urine_5965	Beech	1	Sep-Oct
480	1.72E-06	Urine_5965	Beech	1	Sep-Oct
484	0.000001615	Urine_5965	Beech	1	Sep-Oct
488	0.000001415	Urine_5965	Beech	1	Sep-Oct
492	1.44E-06	Urine_5965	Beech	1	Sep-Oct
496	0.000001408	Urine_5965	Beech	1	Sep-Oct
500	1.24E-06	Urine_5965	Beech	1	Sep-Oct
504	0.000001297	Urine_5965	Beech	1	Sep-Oct
508	1.28E-06	Urine_5965	Beech	1	Sep-Oct
512	1.27E-06	Urine_5965	Beech	1	Sep-Oct
516	1.20E-06	Urine_5965	Beech	1	Sep-Oct
520	1.19E-06	Urine_5965	Beech	1	Sep-Oct
524	1.40E-06	Urine_5965	Beech	1	Sep-Oct
528	0.000001519	Urine_5965	Beech	1	Sep-Oct
532	1.21E-06	Urine_5965	Beech	1	Sep-Oct
536	1.59E-06	Urine_5965	Beech	1	Sep-Oct
540	1.49E-06	Urine_5965	Beech	1	Sep-Oct
544	0.000001442	Urine_5965	Beech	1	Sep-Oct
548	1.47E-06	Urine_5965	Beech	1	Sep-Oct
552	1.74E-06	Urine_5965	Beech	1	Sep-Oct
556	0.000001732	Urine_5965	Beech	1	Sep-Oct
560	1.48E-06	Urine_5965	Beech	1	Sep-Oct
564	1.43E-06	Urine_5965	Beech	1	Sep-Oct
568	1.54E-06	Urine_5965	Beech	1	Sep-Oct
572	1.05E-06	Urine_5965	Beech	1	Sep-Oct
576	1.09E-06	Urine_5965	Beech	1	Sep-Oct
580	9.75E-07	Urine_5965	Beech	1	Sep-Oct
584	1.15E-06	Urine_5965	Beech	1	Sep-Oct
588	0.000000929	Urine_5965	Beech	1	Sep-Oct
592	9.88E-07	Urine_5965	Beech	1	Sep-Oct
596	1.09E-06	Urine_5965	Beech	1	Sep-Oct
600	5.97E-07	Urine_5965	Beech	1	Sep-Oct
604	4.55E-07	Urine_5965	Beech	1	Sep-Oct
608	9.49E-07	Urine_5965	Beech	1	Sep-Oct
612	1.02E-06	Urine_5965	Beech	1	Sep-Oct
616	0.000001045	Urine_5965	Beech	1	Sep-Oct
620	6.09E-07	Urine_5965	Beech	1	Sep-Oct
624	6.75E-07	Urine_5965	Beech	1	Sep-Oct
628	7.95E-07	Urine_5965	Beech	1	Sep-Oct
632	3.94E-07	Urine_5965	Beech	1	Sep-Oct
636	6.84E-07	Urine_5965	Beech	1	Sep-Oct
640	7.04E-07	Urine_5965	Beech	1	Sep-Oct
644	8.54E-07	Urine_5965	Beech	1	Sep-Oct
648	8.91E-07	Urine_5965	Beech	1	Sep-Oct
652	7.92E-07	Urine_5965	Beech	1	Sep-Oct
656	0.000001274	Urine_5965	Beech	1	Sep-Oct
660	1.73E-06	Urine_5965	Beech	1	Sep-Oct
664	0.000002463	Urine_5965	Beech	1	Sep-Oct
668	4.40E-06	Urine_5965	Beech	1	Sep-Oct
672	0.000007167	Urine_5965	Beech	1	Sep-Oct
676	1.03E-05	Urine_5965	Beech	1	Sep-Oct
680	0.00001283	Urine_5965	Beech	1	Sep-Oct
684	0.00001492	Urine_5965	Beech	1	Sep-Oct
688	0.000013875	Urine_5965	Beech	1	Sep-Oct
692	0.000012334	Urine_5965	Beech	1	Sep-Oct
696	0.00001075	Urine_5965	Beech	1	Sep-Oct
700	0.000010431	Urine_5965	Beech	1	Sep-Oct
704	1.03E-05	Urine_5965	Beech	1	Sep-Oct
708	0.000009887	Urine_5965	Beech	1	Sep-Oct
712	1.06E-05	Urine_5965	Beech	1	Sep-Oct
716	1.20E-05	Urine_5965	Beech	1	Sep-Oct
720	0.00001373	Urine_5965	Beech	1	Sep-Oct
724	0.000014725	Urine_5965	Beech	1	Sep-Oct
728	0.000016445	Urine_5965	Beech	1	Sep-Oct
732	0.0000177	Urine_5965	Beech	1	Sep-Oct
736	0.00001808	Urine_5965	Beech	1	Sep-Oct
740	0.000018275	Urine_5965	Beech	1	Sep-Oct
744	0.000017685	Urine_5965	Beech	1	Sep-Oct
748	0.0000181	Urine_5965	Beech	1	Sep-Oct
752	0.000019625	Urine_5965	Beech	1	Sep-Oct
756	0.000021315	Urine_5965	Beech	1	Sep-Oct
760	0.000026945	Urine_5965	Beech	1	Sep-Oct
764	0.000038515	Urine_5965	Beech	1	Sep-Oct
768	0.00006003	Urine_5965	Beech	1	Sep-Oct
772	0.00009195	Urine_5965	Beech	1	Sep-Oct
776	0.000177	Urine_5965	Beech	1	Sep-Oct
780	0.0002771	Urine_5965	Beech	1	Sep-Oct
380	0.00024345	ForestFloor_5965	Beech	0	Sep-Oct
384	0.0005501	ForestFloor_5965	Beech	0	Sep-Oct
388	0.0010728	ForestFloor_5965	Beech	0	Sep-Oct
392	0.0015745	ForestFloor_5965	Beech	0	Sep-Oct
396	0.0015915	ForestFloor_5965	Beech	0	Sep-Oct
400	0.0011427	ForestFloor_5965	Beech	0	Sep-Oct
404	0.00066035	ForestFloor_5965	Beech	0	Sep-Oct
408	0.0003709	ForestFloor_5965	Beech	0	Sep-Oct
412	0.00020765	ForestFloor_5965	Beech	0	Sep-Oct
416	0.0001197	ForestFloor_5965	Beech	0	Sep-Oct
420	0.00007137	ForestFloor_5965	Beech	0	Sep-Oct
424	0.000042745	ForestFloor_5965	Beech	0	Sep-Oct
428	0.00002633	ForestFloor_5965	Beech	0	Sep-Oct
432	0.000016565	ForestFloor_5965	Beech	0	Sep-Oct
436	0.000011547	ForestFloor_5965	Beech	0	Sep-Oct
440	8.50E-06	ForestFloor_5965	Beech	0	Sep-Oct
444	6.51E-06	ForestFloor_5965	Beech	0	Sep-Oct
448	5.26E-06	ForestFloor_5965	Beech	0	Sep-Oct
452	0.000004454	ForestFloor_5965	Beech	0	Sep-Oct
456	3.93E-06	ForestFloor_5965	Beech	0	Sep-Oct
460	3.61E-06	ForestFloor_5965	Beech	0	Sep-Oct
464	3.16E-06	ForestFloor_5965	Beech	0	Sep-Oct
468	0.000002548	ForestFloor_5965	Beech	0	Sep-Oct
472	2.41E-06	ForestFloor_5965	Beech	0	Sep-Oct
476	0.00000215	ForestFloor_5965	Beech	0	Sep-Oct
480	1.80E-06	ForestFloor_5965	Beech	0	Sep-Oct
484	1.50E-06	ForestFloor_5965	Beech	0	Sep-Oct
488	1.31E-06	ForestFloor_5965	Beech	0	Sep-Oct
492	0.000001219	ForestFloor_5965	Beech	0	Sep-Oct
496	0.000001368	ForestFloor_5965	Beech	0	Sep-Oct
500	0.000001244	ForestFloor_5965	Beech	0	Sep-Oct
504	1.07E-06	ForestFloor_5965	Beech	0	Sep-Oct
508	0.000001371	ForestFloor_5965	Beech	0	Sep-Oct
512	1.02E-06	ForestFloor_5965	Beech	0	Sep-Oct
516	1.11E-06	ForestFloor_5965	Beech	0	Sep-Oct
520	1.08E-06	ForestFloor_5965	Beech	0	Sep-Oct
524	1.07E-06	ForestFloor_5965	Beech	0	Sep-Oct
528	0.000001093	ForestFloor_5965	Beech	0	Sep-Oct
532	1.11E-06	ForestFloor_5965	Beech	0	Sep-Oct
536	0.000001358	ForestFloor_5965	Beech	0	Sep-Oct
540	1.33E-06	ForestFloor_5965	Beech	0	Sep-Oct
544	1.35E-06	ForestFloor_5965	Beech	0	Sep-Oct
548	1.41E-06	ForestFloor_5965	Beech	0	Sep-Oct
552	1.76E-06	ForestFloor_5965	Beech	0	Sep-Oct
556	1.46E-06	ForestFloor_5965	Beech	0	Sep-Oct
560	1.32E-06	ForestFloor_5965	Beech	0	Sep-Oct
564	0.000001368	ForestFloor_5965	Beech	0	Sep-Oct
568	1.51E-06	ForestFloor_5965	Beech	0	Sep-Oct
572	1.54E-06	ForestFloor_5965	Beech	0	Sep-Oct
576	0.000001502	ForestFloor_5965	Beech	0	Sep-Oct
580	1.57E-06	ForestFloor_5965	Beech	0	Sep-Oct
584	0.00000172	ForestFloor_5965	Beech	0	Sep-Oct
588	1.92E-06	ForestFloor_5965	Beech	0	Sep-Oct
592	0.000001705	ForestFloor_5965	Beech	0	Sep-Oct
596	1.72E-06	ForestFloor_5965	Beech	0	Sep-Oct
600	1.57E-06	ForestFloor_5965	Beech	0	Sep-Oct
604	0.000001446	ForestFloor_5965	Beech	0	Sep-Oct
608	0.000001352	ForestFloor_5965	Beech	0	Sep-Oct
612	0.000001428	ForestFloor_5965	Beech	0	Sep-Oct
616	0.000001798	ForestFloor_5965	Beech	0	Sep-Oct
620	2.12E-06	ForestFloor_5965	Beech	0	Sep-Oct
624	0.000001913	ForestFloor_5965	Beech	0	Sep-Oct
628	0.000002255	ForestFloor_5965	Beech	0	Sep-Oct
632	1.79E-06	ForestFloor_5965	Beech	0	Sep-Oct
636	0.000001744	ForestFloor_5965	Beech	0	Sep-Oct
640	0.000002035	ForestFloor_5965	Beech	0	Sep-Oct
644	0.000001703	ForestFloor_5965	Beech	0	Sep-Oct
648	0.000001539	ForestFloor_5965	Beech	0	Sep-Oct
652	0.00000156	ForestFloor_5965	Beech	0	Sep-Oct
656	1.84E-06	ForestFloor_5965	Beech	0	Sep-Oct
660	1.94E-06	ForestFloor_5965	Beech	0	Sep-Oct
664	1.75E-06	ForestFloor_5965	Beech	0	Sep-Oct
668	0.000002057	ForestFloor_5965	Beech	0	Sep-Oct
672	2.42E-06	ForestFloor_5965	Beech	0	Sep-Oct
676	0.000002073	ForestFloor_5965	Beech	0	Sep-Oct
680	2.00E-06	ForestFloor_5965	Beech	0	Sep-Oct
684	0.000002298	ForestFloor_5965	Beech	0	Sep-Oct
688	0.000001359	ForestFloor_5965	Beech	0	Sep-Oct
692	1.52E-06	ForestFloor_5965	Beech	0	Sep-Oct
696	0.000001101	ForestFloor_5965	Beech	0	Sep-Oct
700	2.01E-06	ForestFloor_5965	Beech	0	Sep-Oct
704	2.60E-06	ForestFloor_5965	Beech	0	Sep-Oct
708	1.44E-06	ForestFloor_5965	Beech	0	Sep-Oct
712	1.99E-06	ForestFloor_5965	Beech	0	Sep-Oct
716	1.54E-06	ForestFloor_5965	Beech	0	Sep-Oct
720	0.000001734	ForestFloor_5965	Beech	0	Sep-Oct
724	0.000001797	ForestFloor_5965	Beech	0	Sep-Oct
728	1.61E-06	ForestFloor_5965	Beech	0	Sep-Oct
732	1.02E-06	ForestFloor_5965	Beech	0	Sep-Oct
736	1.75E-06	ForestFloor_5965	Beech	0	Sep-Oct
740	0.000002602	ForestFloor_5965	Beech	0	Sep-Oct
744	2.83E-06	ForestFloor_5965	Beech	0	Sep-Oct
748	0.000003715	ForestFloor_5965	Beech	0	Sep-Oct
752	5.90E-06	ForestFloor_5965	Beech	0	Sep-Oct
756	0.000009678	ForestFloor_5965	Beech	0	Sep-Oct
760	0.00001793	ForestFloor_5965	Beech	0	Sep-Oct
764	0.0000351	ForestFloor_5965	Beech	0	Sep-Oct
768	0.00006327	ForestFloor_5965	Beech	0	Sep-Oct
772	0.0001112	ForestFloor_5965	Beech	0	Sep-Oct
776	0.0002086	ForestFloor_5965	Beech	0	Sep-Oct
780	0.0003322	ForestFloor_5965	Beech	0	Sep-Oct
380	0.000045895	Urine_6084	Beech	1	Sep-Oct
384	0.00010682	Urine_6084	Beech	1	Sep-Oct
388	0.0002165	Urine_6084	Beech	1	Sep-Oct
392	0.0003248	Urine_6084	Beech	1	Sep-Oct
396	0.0003341	Urine_6084	Beech	1	Sep-Oct
400	0.0002479	Urine_6084	Beech	1	Sep-Oct
404	0.00015305	Urine_6084	Beech	1	Sep-Oct
408	0.00009162	Urine_6084	Beech	1	Sep-Oct
412	0.00005414	Urine_6084	Beech	1	Sep-Oct
416	0.000032865	Urine_6084	Beech	1	Sep-Oct
420	0.00002038	Urine_6084	Beech	1	Sep-Oct
424	0.000012715	Urine_6084	Beech	1	Sep-Oct
428	0.000008011	Urine_6084	Beech	1	Sep-Oct
432	0.000005435	Urine_6084	Beech	1	Sep-Oct
436	3.87E-06	Urine_6084	Beech	1	Sep-Oct
440	0.00000304	Urine_6084	Beech	1	Sep-Oct
444	2.63E-06	Urine_6084	Beech	1	Sep-Oct
448	2.25E-06	Urine_6084	Beech	1	Sep-Oct
452	0.000001776	Urine_6084	Beech	1	Sep-Oct
456	0.000001694	Urine_6084	Beech	1	Sep-Oct
460	0.000001615	Urine_6084	Beech	1	Sep-Oct
464	1.54E-06	Urine_6084	Beech	1	Sep-Oct
468	1.62E-06	Urine_6084	Beech	1	Sep-Oct
472	1.47E-06	Urine_6084	Beech	1	Sep-Oct
476	0.000001604	Urine_6084	Beech	1	Sep-Oct
480	1.40E-06	Urine_6084	Beech	1	Sep-Oct
484	0.000001595	Urine_6084	Beech	1	Sep-Oct
488	0.000001343	Urine_6084	Beech	1	Sep-Oct
492	0.000001389	Urine_6084	Beech	1	Sep-Oct
496	0.000001454	Urine_6084	Beech	1	Sep-Oct
500	0.000001072	Urine_6084	Beech	1	Sep-Oct
504	1.17E-06	Urine_6084	Beech	1	Sep-Oct
508	1.22E-06	Urine_6084	Beech	1	Sep-Oct
512	0.000001175	Urine_6084	Beech	1	Sep-Oct
516	1.27E-06	Urine_6084	Beech	1	Sep-Oct
520	0.000001253	Urine_6084	Beech	1	Sep-Oct
524	0.000001214	Urine_6084	Beech	1	Sep-Oct
528	1.35E-06	Urine_6084	Beech	1	Sep-Oct
532	1.12E-06	Urine_6084	Beech	1	Sep-Oct
536	1.27E-06	Urine_6084	Beech	1	Sep-Oct
540	0.000001076	Urine_6084	Beech	1	Sep-Oct
544	1.08E-06	Urine_6084	Beech	1	Sep-Oct
548	0.00000125	Urine_6084	Beech	1	Sep-Oct
552	0.000001066	Urine_6084	Beech	1	Sep-Oct
556	1.22E-06	Urine_6084	Beech	1	Sep-Oct
560	1.31E-06	Urine_6084	Beech	1	Sep-Oct
564	1.27E-06	Urine_6084	Beech	1	Sep-Oct
568	1.08E-06	Urine_6084	Beech	1	Sep-Oct
572	0.000001246	Urine_6084	Beech	1	Sep-Oct
576	0.000001252	Urine_6084	Beech	1	Sep-Oct
580	1.13E-06	Urine_6084	Beech	1	Sep-Oct
584	1.04E-06	Urine_6084	Beech	1	Sep-Oct
588	1.10E-06	Urine_6084	Beech	1	Sep-Oct
592	0.000001197	Urine_6084	Beech	1	Sep-Oct
596	1.32E-06	Urine_6084	Beech	1	Sep-Oct
600	0.00000129	Urine_6084	Beech	1	Sep-Oct
604	1.23E-06	Urine_6084	Beech	1	Sep-Oct
608	1.19E-06	Urine_6084	Beech	1	Sep-Oct
612	0.000001099	Urine_6084	Beech	1	Sep-Oct
616	1.00E-06	Urine_6084	Beech	1	Sep-Oct
620	8.08E-07	Urine_6084	Beech	1	Sep-Oct
624	6.59E-07	Urine_6084	Beech	1	Sep-Oct
628	7.72E-07	Urine_6084	Beech	1	Sep-Oct
632	7.92E-07	Urine_6084	Beech	1	Sep-Oct
636	8.94E-07	Urine_6084	Beech	1	Sep-Oct
640	1.09E-06	Urine_6084	Beech	1	Sep-Oct
644	0.000001194	Urine_6084	Beech	1	Sep-Oct
648	8.34E-07	Urine_6084	Beech	1	Sep-Oct
652	0.000000932	Urine_6084	Beech	1	Sep-Oct
656	9.58E-07	Urine_6084	Beech	1	Sep-Oct
660	7.98E-07	Urine_6084	Beech	1	Sep-Oct
664	7.31E-07	Urine_6084	Beech	1	Sep-Oct
668	9.05E-07	Urine_6084	Beech	1	Sep-Oct
672	7.11E-07	Urine_6084	Beech	1	Sep-Oct
676	1.00E-06	Urine_6084	Beech	1	Sep-Oct
680	9.70E-07	Urine_6084	Beech	1	Sep-Oct
684	9.74E-07	Urine_6084	Beech	1	Sep-Oct
688	1.06E-06	Urine_6084	Beech	1	Sep-Oct
692	9.15E-07	Urine_6084	Beech	1	Sep-Oct
696	4.12E-07	Urine_6084	Beech	1	Sep-Oct
700	5.75E-07	Urine_6084	Beech	1	Sep-Oct
704	6.06E-07	Urine_6084	Beech	1	Sep-Oct
708	5.13E-07	Urine_6084	Beech	1	Sep-Oct
712	6.18E-07	Urine_6084	Beech	1	Sep-Oct
716	9.04E-07	Urine_6084	Beech	1	Sep-Oct
720	8.61E-07	Urine_6084	Beech	1	Sep-Oct
724	9.29E-07	Urine_6084	Beech	1	Sep-Oct
728	8.79E-07	Urine_6084	Beech	1	Sep-Oct
732	1.14E-06	Urine_6084	Beech	1	Sep-Oct
736	6.89E-07	Urine_6084	Beech	1	Sep-Oct
740	7.46E-07	Urine_6084	Beech	1	Sep-Oct
744	8.35E-07	Urine_6084	Beech	1	Sep-Oct
748	1.34E-06	Urine_6084	Beech	1	Sep-Oct
752	1.23E-06	Urine_6084	Beech	1	Sep-Oct
756	0.000002577	Urine_6084	Beech	1	Sep-Oct
760	3.97E-06	Urine_6084	Beech	1	Sep-Oct
764	7.29E-06	Urine_6084	Beech	1	Sep-Oct
768	0.000011365	Urine_6084	Beech	1	Sep-Oct
772	0.00002127	Urine_6084	Beech	1	Sep-Oct
776	0.000040615	Urine_6084	Beech	1	Sep-Oct
780	0.000066915	Urine_6084	Beech	1	Sep-Oct
380	0.0001322	ForestFloor_6084	Beech	0	Sep-Oct
384	0.0003159	ForestFloor_6084	Beech	0	Sep-Oct
388	0.00064335	ForestFloor_6084	Beech	0	Sep-Oct
392	0.00096265	ForestFloor_6084	Beech	0	Sep-Oct
396	0.00096945	ForestFloor_6084	Beech	0	Sep-Oct
400	0.00068975	ForestFloor_6084	Beech	0	Sep-Oct
404	0.00040295	ForestFloor_6084	Beech	0	Sep-Oct
408	0.0002311	ForestFloor_6084	Beech	0	Sep-Oct
412	0.00013185	ForestFloor_6084	Beech	0	Sep-Oct
416	0.00007806	ForestFloor_6084	Beech	0	Sep-Oct
420	0.000047655	ForestFloor_6084	Beech	0	Sep-Oct
424	0.00002928	ForestFloor_6084	Beech	0	Sep-Oct
428	0.00001849	ForestFloor_6084	Beech	0	Sep-Oct
432	0.000012275	ForestFloor_6084	Beech	0	Sep-Oct
436	8.68E-06	ForestFloor_6084	Beech	0	Sep-Oct
440	6.63E-06	ForestFloor_6084	Beech	0	Sep-Oct
444	0.000005367	ForestFloor_6084	Beech	0	Sep-Oct
448	4.64E-06	ForestFloor_6084	Beech	0	Sep-Oct
452	4.14E-06	ForestFloor_6084	Beech	0	Sep-Oct
456	0.000003684	ForestFloor_6084	Beech	0	Sep-Oct
460	0.000003311	ForestFloor_6084	Beech	0	Sep-Oct
464	0.000003084	ForestFloor_6084	Beech	0	Sep-Oct
468	3.04E-06	ForestFloor_6084	Beech	0	Sep-Oct
472	0.000002872	ForestFloor_6084	Beech	0	Sep-Oct
476	2.60E-06	ForestFloor_6084	Beech	0	Sep-Oct
480	2.73E-06	ForestFloor_6084	Beech	0	Sep-Oct
484	0.000002708	ForestFloor_6084	Beech	0	Sep-Oct
488	2.66E-06	ForestFloor_6084	Beech	0	Sep-Oct
492	0.000002502	ForestFloor_6084	Beech	0	Sep-Oct
496	2.51E-06	ForestFloor_6084	Beech	0	Sep-Oct
500	2.47E-06	ForestFloor_6084	Beech	0	Sep-Oct
504	2.52E-06	ForestFloor_6084	Beech	0	Sep-Oct
508	2.35E-06	ForestFloor_6084	Beech	0	Sep-Oct
512	2.48E-06	ForestFloor_6084	Beech	0	Sep-Oct
516	0.00000256	ForestFloor_6084	Beech	0	Sep-Oct
520	2.42E-06	ForestFloor_6084	Beech	0	Sep-Oct
524	2.41E-06	ForestFloor_6084	Beech	0	Sep-Oct
528	2.56E-06	ForestFloor_6084	Beech	0	Sep-Oct
532	2.58E-06	ForestFloor_6084	Beech	0	Sep-Oct
536	2.58E-06	ForestFloor_6084	Beech	0	Sep-Oct
540	2.48E-06	ForestFloor_6084	Beech	0	Sep-Oct
544	0.000002424	ForestFloor_6084	Beech	0	Sep-Oct
548	2.37E-06	ForestFloor_6084	Beech	0	Sep-Oct
552	0.000002674	ForestFloor_6084	Beech	0	Sep-Oct
556	0.000002553	ForestFloor_6084	Beech	0	Sep-Oct
560	2.46E-06	ForestFloor_6084	Beech	0	Sep-Oct
564	2.48E-06	ForestFloor_6084	Beech	0	Sep-Oct
568	0.000002399	ForestFloor_6084	Beech	0	Sep-Oct
572	2.27E-06	ForestFloor_6084	Beech	0	Sep-Oct
576	0.000002469	ForestFloor_6084	Beech	0	Sep-Oct
580	0.000002214	ForestFloor_6084	Beech	0	Sep-Oct
584	2.17E-06	ForestFloor_6084	Beech	0	Sep-Oct
588	0.00000247	ForestFloor_6084	Beech	0	Sep-Oct
592	2.24E-06	ForestFloor_6084	Beech	0	Sep-Oct
596	0.00000227	ForestFloor_6084	Beech	0	Sep-Oct
600	2.32E-06	ForestFloor_6084	Beech	0	Sep-Oct
604	2.28E-06	ForestFloor_6084	Beech	0	Sep-Oct
608	0.000002013	ForestFloor_6084	Beech	0	Sep-Oct
612	2.08E-06	ForestFloor_6084	Beech	0	Sep-Oct
616	0.000001969	ForestFloor_6084	Beech	0	Sep-Oct
620	0.000002028	ForestFloor_6084	Beech	0	Sep-Oct
624	1.94E-06	ForestFloor_6084	Beech	0	Sep-Oct
628	1.92E-06	ForestFloor_6084	Beech	0	Sep-Oct
632	0.000001832	ForestFloor_6084	Beech	0	Sep-Oct
636	0.000002093	ForestFloor_6084	Beech	0	Sep-Oct
640	1.91E-06	ForestFloor_6084	Beech	0	Sep-Oct
644	0.000001925	ForestFloor_6084	Beech	0	Sep-Oct
648	1.94E-06	ForestFloor_6084	Beech	0	Sep-Oct
652	1.96E-06	ForestFloor_6084	Beech	0	Sep-Oct
656	1.72E-06	ForestFloor_6084	Beech	0	Sep-Oct
660	0.000001637	ForestFloor_6084	Beech	0	Sep-Oct
664	1.71E-06	ForestFloor_6084	Beech	0	Sep-Oct
668	0.000001253	ForestFloor_6084	Beech	0	Sep-Oct
672	0.000001524	ForestFloor_6084	Beech	0	Sep-Oct
676	0.000001664	ForestFloor_6084	Beech	0	Sep-Oct
680	0.00000152	ForestFloor_6084	Beech	0	Sep-Oct
684	0.000001841	ForestFloor_6084	Beech	0	Sep-Oct
688	1.77E-06	ForestFloor_6084	Beech	0	Sep-Oct
692	1.30E-06	ForestFloor_6084	Beech	0	Sep-Oct
696	1.11E-06	ForestFloor_6084	Beech	0	Sep-Oct
700	1.04E-06	ForestFloor_6084	Beech	0	Sep-Oct
704	0.000001188	ForestFloor_6084	Beech	0	Sep-Oct
708	8.45E-07	ForestFloor_6084	Beech	0	Sep-Oct
712	1.06E-06	ForestFloor_6084	Beech	0	Sep-Oct
716	1.10E-06	ForestFloor_6084	Beech	0	Sep-Oct
720	1.06E-06	ForestFloor_6084	Beech	0	Sep-Oct
724	1.80E-06	ForestFloor_6084	Beech	0	Sep-Oct
728	0.00000158	ForestFloor_6084	Beech	0	Sep-Oct
732	7.05E-07	ForestFloor_6084	Beech	0	Sep-Oct
736	1.18E-06	ForestFloor_6084	Beech	0	Sep-Oct
740	1.49E-06	ForestFloor_6084	Beech	0	Sep-Oct
744	1.67E-06	ForestFloor_6084	Beech	0	Sep-Oct
748	2.45E-06	ForestFloor_6084	Beech	0	Sep-Oct
752	0.000002433	ForestFloor_6084	Beech	0	Sep-Oct
756	0.000005106	ForestFloor_6084	Beech	0	Sep-Oct
760	0.000010394	ForestFloor_6084	Beech	0	Sep-Oct
764	0.000018895	ForestFloor_6084	Beech	0	Sep-Oct
768	0.000036195	ForestFloor_6084	Beech	0	Sep-Oct
772	0.0000648	ForestFloor_6084	Beech	0	Sep-Oct
776	0.0001237	ForestFloor_6084	Beech	0	Sep-Oct
780	0.0002061	ForestFloor_6084	Beech	0	Sep-Oct
380	0.00002745	Urine_5522	Beech	1	Sep-Oct
384	0.000061755	Urine_5522	Beech	1	Sep-Oct
388	0.0001212	Urine_5522	Beech	1	Sep-Oct
392	0.00018375	Urine_5522	Beech	1	Sep-Oct
396	0.0001928	Urine_5522	Beech	1	Sep-Oct
400	0.00014395	Urine_5522	Beech	1	Sep-Oct
404	0.000085485	Urine_5522	Beech	1	Sep-Oct
408	0.000049105	Urine_5522	Beech	1	Sep-Oct
412	0.00002787	Urine_5522	Beech	1	Sep-Oct
416	0.000016355	Urine_5522	Beech	1	Sep-Oct
420	0.000009818	Urine_5522	Beech	1	Sep-Oct
424	6.06E-06	Urine_5522	Beech	1	Sep-Oct
428	3.82E-06	Urine_5522	Beech	1	Sep-Oct
432	0.000002578	Urine_5522	Beech	1	Sep-Oct
436	1.85E-06	Urine_5522	Beech	1	Sep-Oct
440	1.46E-06	Urine_5522	Beech	1	Sep-Oct
444	0.000001162	Urine_5522	Beech	1	Sep-Oct
448	0.000000915	Urine_5522	Beech	1	Sep-Oct
452	1.20E-06	Urine_5522	Beech	1	Sep-Oct
456	8.06E-07	Urine_5522	Beech	1	Sep-Oct
460	9.84E-07	Urine_5522	Beech	1	Sep-Oct
464	9.44E-07	Urine_5522	Beech	1	Sep-Oct
468	7.92E-07	Urine_5522	Beech	1	Sep-Oct
472	8.78E-07	Urine_5522	Beech	1	Sep-Oct
476	9.14E-07	Urine_5522	Beech	1	Sep-Oct
480	6.73E-07	Urine_5522	Beech	1	Sep-Oct
484	0.000000683	Urine_5522	Beech	1	Sep-Oct
488	6.19E-07	Urine_5522	Beech	1	Sep-Oct
492	6.54E-07	Urine_5522	Beech	1	Sep-Oct
496	6.36E-07	Urine_5522	Beech	1	Sep-Oct
500	5.22E-07	Urine_5522	Beech	1	Sep-Oct
504	5.24E-07	Urine_5522	Beech	1	Sep-Oct
508	6.82E-07	Urine_5522	Beech	1	Sep-Oct
512	5.42E-07	Urine_5522	Beech	1	Sep-Oct
516	6.49E-07	Urine_5522	Beech	1	Sep-Oct
520	6.75E-07	Urine_5522	Beech	1	Sep-Oct
524	7.13E-07	Urine_5522	Beech	1	Sep-Oct
528	8.23E-07	Urine_5522	Beech	1	Sep-Oct
532	7.05E-07	Urine_5522	Beech	1	Sep-Oct
536	6.15E-07	Urine_5522	Beech	1	Sep-Oct
540	5.98E-07	Urine_5522	Beech	1	Sep-Oct
544	5.43E-07	Urine_5522	Beech	1	Sep-Oct
548	6.32E-07	Urine_5522	Beech	1	Sep-Oct
552	6.75E-07	Urine_5522	Beech	1	Sep-Oct
556	7.05E-07	Urine_5522	Beech	1	Sep-Oct
560	7.39E-07	Urine_5522	Beech	1	Sep-Oct
564	0.000000723	Urine_5522	Beech	1	Sep-Oct
568	6.40E-07	Urine_5522	Beech	1	Sep-Oct
572	7.54E-07	Urine_5522	Beech	1	Sep-Oct
576	6.89E-07	Urine_5522	Beech	1	Sep-Oct
580	5.40E-07	Urine_5522	Beech	1	Sep-Oct
584	3.79E-07	Urine_5522	Beech	1	Sep-Oct
588	3.88E-07	Urine_5522	Beech	1	Sep-Oct
592	8.34E-07	Urine_5522	Beech	1	Sep-Oct
596	9.65E-07	Urine_5522	Beech	1	Sep-Oct
600	7.30E-07	Urine_5522	Beech	1	Sep-Oct
604	6.41E-07	Urine_5522	Beech	1	Sep-Oct
608	4.33E-07	Urine_5522	Beech	1	Sep-Oct
612	4.28E-07	Urine_5522	Beech	1	Sep-Oct
616	5.28E-07	Urine_5522	Beech	1	Sep-Oct
620	3.20E-07	Urine_5522	Beech	1	Sep-Oct
624	4.01E-07	Urine_5522	Beech	1	Sep-Oct
628	4.51E-07	Urine_5522	Beech	1	Sep-Oct
632	3.27E-07	Urine_5522	Beech	1	Sep-Oct
636	3.27E-07	Urine_5522	Beech	1	Sep-Oct
640	4.23E-07	Urine_5522	Beech	1	Sep-Oct
644	2.86E-07	Urine_5522	Beech	1	Sep-Oct
648	4.17E-07	Urine_5522	Beech	1	Sep-Oct
652	6.47E-07	Urine_5522	Beech	1	Sep-Oct
656	7.26E-07	Urine_5522	Beech	1	Sep-Oct
660	6.16E-07	Urine_5522	Beech	1	Sep-Oct
664	4.10E-07	Urine_5522	Beech	1	Sep-Oct
668	4.45E-07	Urine_5522	Beech	1	Sep-Oct
672	3.94E-07	Urine_5522	Beech	1	Sep-Oct
676	5.04E-07	Urine_5522	Beech	1	Sep-Oct
680	0.000000776	Urine_5522	Beech	1	Sep-Oct
684	7.44E-07	Urine_5522	Beech	1	Sep-Oct
688	6.11E-07	Urine_5522	Beech	1	Sep-Oct
692	6.60E-07	Urine_5522	Beech	1	Sep-Oct
696	8.02E-07	Urine_5522	Beech	1	Sep-Oct
700	6.24E-07	Urine_5522	Beech	1	Sep-Oct
704	7.32E-07	Urine_5522	Beech	1	Sep-Oct
708	7.55E-07	Urine_5522	Beech	1	Sep-Oct
712	8.91E-07	Urine_5522	Beech	1	Sep-Oct
716	7.20E-07	Urine_5522	Beech	1	Sep-Oct
720	8.61E-07	Urine_5522	Beech	1	Sep-Oct
724	0.00000109	Urine_5522	Beech	1	Sep-Oct
728	7.06E-07	Urine_5522	Beech	1	Sep-Oct
732	1.02E-06	Urine_5522	Beech	1	Sep-Oct
736	1.09E-06	Urine_5522	Beech	1	Sep-Oct
740	1.22E-06	Urine_5522	Beech	1	Sep-Oct
744	9.63E-07	Urine_5522	Beech	1	Sep-Oct
748	1.58E-06	Urine_5522	Beech	1	Sep-Oct
752	1.98E-06	Urine_5522	Beech	1	Sep-Oct
756	0.000001615	Urine_5522	Beech	1	Sep-Oct
760	2.10E-06	Urine_5522	Beech	1	Sep-Oct
764	3.95E-06	Urine_5522	Beech	1	Sep-Oct
768	6.66E-06	Urine_5522	Beech	1	Sep-Oct
772	0.00001254	Urine_5522	Beech	1	Sep-Oct
776	0.00002525	Urine_5522	Beech	1	Sep-Oct
780	0.000039485	Urine_5522	Beech	1	Sep-Oct
380	5.01E-04	ForestFloor_5522	Beech	0	Sep-Oct
384	1.14E-03	ForestFloor_5522	Beech	0	Sep-Oct
388	2.26E-03	ForestFloor_5522	Beech	0	Sep-Oct
392	3.40E-03	ForestFloor_5522	Beech	0	Sep-Oct
396	3.53E-03	ForestFloor_5522	Beech	0	Sep-Oct
400	2.59E-03	ForestFloor_5522	Beech	0	Sep-Oct
404	1.52E-03	ForestFloor_5522	Beech	0	Sep-Oct
408	8.62E-04	ForestFloor_5522	Beech	0	Sep-Oct
412	4.86E-04	ForestFloor_5522	Beech	0	Sep-Oct
416	2.81E-04	ForestFloor_5522	Beech	0	Sep-Oct
420	1.68E-04	ForestFloor_5522	Beech	0	Sep-Oct
424	1.02E-04	ForestFloor_5522	Beech	0	Sep-Oct
428	6.20E-05	ForestFloor_5522	Beech	0	Sep-Oct
432	3.88E-05	ForestFloor_5522	Beech	0	Sep-Oct
436	2.69E-05	ForestFloor_5522	Beech	0	Sep-Oct
440	1.94E-05	ForestFloor_5522	Beech	0	Sep-Oct
444	1.53E-05	ForestFloor_5522	Beech	0	Sep-Oct
448	1.25E-05	ForestFloor_5522	Beech	0	Sep-Oct
452	1.11E-05	ForestFloor_5522	Beech	0	Sep-Oct
456	8.70E-06	ForestFloor_5522	Beech	0	Sep-Oct
460	7.70E-06	ForestFloor_5522	Beech	0	Sep-Oct
464	6.86E-06	ForestFloor_5522	Beech	0	Sep-Oct
468	5.59E-06	ForestFloor_5522	Beech	0	Sep-Oct
472	5.28E-06	ForestFloor_5522	Beech	0	Sep-Oct
476	4.82E-06	ForestFloor_5522	Beech	0	Sep-Oct
480	2.95E-06	ForestFloor_5522	Beech	0	Sep-Oct
484	3.50E-06	ForestFloor_5522	Beech	0	Sep-Oct
488	3.16E-06	ForestFloor_5522	Beech	0	Sep-Oct
492	3.16E-06	ForestFloor_5522	Beech	0	Sep-Oct
496	2.72E-06	ForestFloor_5522	Beech	0	Sep-Oct
500	2.50E-06	ForestFloor_5522	Beech	0	Sep-Oct
504	2.23E-06	ForestFloor_5522	Beech	0	Sep-Oct
508	2.43E-06	ForestFloor_5522	Beech	0	Sep-Oct
512	2.25E-06	ForestFloor_5522	Beech	0	Sep-Oct
516	2.07E-06	ForestFloor_5522	Beech	0	Sep-Oct
520	2.59E-06	ForestFloor_5522	Beech	0	Sep-Oct
524	2.27E-06	ForestFloor_5522	Beech	0	Sep-Oct
528	2.48E-06	ForestFloor_5522	Beech	0	Sep-Oct
532	3.02E-06	ForestFloor_5522	Beech	0	Sep-Oct
536	2.94E-06	ForestFloor_5522	Beech	0	Sep-Oct
540	2.69E-06	ForestFloor_5522	Beech	0	Sep-Oct
544	2.29E-06	ForestFloor_5522	Beech	0	Sep-Oct
548	2.16E-06	ForestFloor_5522	Beech	0	Sep-Oct
552	2.48E-06	ForestFloor_5522	Beech	0	Sep-Oct
556	2.49E-06	ForestFloor_5522	Beech	0	Sep-Oct
560	2.44E-06	ForestFloor_5522	Beech	0	Sep-Oct
564	2.83E-06	ForestFloor_5522	Beech	0	Sep-Oct
568	2.58E-06	ForestFloor_5522	Beech	0	Sep-Oct
572	2.43E-06	ForestFloor_5522	Beech	0	Sep-Oct
576	2.81E-06	ForestFloor_5522	Beech	0	Sep-Oct
580	2.44E-06	ForestFloor_5522	Beech	0	Sep-Oct
584	2.06E-06	ForestFloor_5522	Beech	0	Sep-Oct
588	2.05E-06	ForestFloor_5522	Beech	0	Sep-Oct
592	1.99E-06	ForestFloor_5522	Beech	0	Sep-Oct
596	1.92E-06	ForestFloor_5522	Beech	0	Sep-Oct
600	2.45E-06	ForestFloor_5522	Beech	0	Sep-Oct
604	2.76E-06	ForestFloor_5522	Beech	0	Sep-Oct
608	2.77E-06	ForestFloor_5522	Beech	0	Sep-Oct
612	2.73E-06	ForestFloor_5522	Beech	0	Sep-Oct
616	3.49E-06	ForestFloor_5522	Beech	0	Sep-Oct
620	2.63E-06	ForestFloor_5522	Beech	0	Sep-Oct
624	2.39E-06	ForestFloor_5522	Beech	0	Sep-Oct
628	2.54E-06	ForestFloor_5522	Beech	0	Sep-Oct
632	1.67E-06	ForestFloor_5522	Beech	0	Sep-Oct
636	1.77E-06	ForestFloor_5522	Beech	0	Sep-Oct
640	2.58E-06	ForestFloor_5522	Beech	0	Sep-Oct
644	1.71E-06	ForestFloor_5522	Beech	0	Sep-Oct
648	4.20E-06	ForestFloor_5522	Beech	0	Sep-Oct
652	3.31E-06	ForestFloor_5522	Beech	0	Sep-Oct
656	2.95E-06	ForestFloor_5522	Beech	0	Sep-Oct
660	1.98E-06	ForestFloor_5522	Beech	0	Sep-Oct
664	2.53E-06	ForestFloor_5522	Beech	0	Sep-Oct
668	2.34E-06	ForestFloor_5522	Beech	0	Sep-Oct
672	2.71E-06	ForestFloor_5522	Beech	0	Sep-Oct
676	1.96E-06	ForestFloor_5522	Beech	0	Sep-Oct
680	1.66E-06	ForestFloor_5522	Beech	0	Sep-Oct
684	2.15E-06	ForestFloor_5522	Beech	0	Sep-Oct
688	3.56E-06	ForestFloor_5522	Beech	0	Sep-Oct
692	2.66E-06	ForestFloor_5522	Beech	0	Sep-Oct
696	1.58E-06	ForestFloor_5522	Beech	0	Sep-Oct
700	1.98E-06	ForestFloor_5522	Beech	0	Sep-Oct
704	1.14E-06	ForestFloor_5522	Beech	0	Sep-Oct
708	1.32E-06	ForestFloor_5522	Beech	0	Sep-Oct
712	3.26E-06	ForestFloor_5522	Beech	0	Sep-Oct
716	1.61E-06	ForestFloor_5522	Beech	0	Sep-Oct
720	1.44E-06	ForestFloor_5522	Beech	0	Sep-Oct
724	2.28E-06	ForestFloor_5522	Beech	0	Sep-Oct
728	3.00E-06	ForestFloor_5522	Beech	0	Sep-Oct
732	1.94E-06	ForestFloor_5522	Beech	0	Sep-Oct
736	3.03E-06	ForestFloor_5522	Beech	0	Sep-Oct
740	3.48E-06	ForestFloor_5522	Beech	0	Sep-Oct
744	5.60E-06	ForestFloor_5522	Beech	0	Sep-Oct
748	6.39E-06	ForestFloor_5522	Beech	0	Sep-Oct
752	1.16E-05	ForestFloor_5522	Beech	0	Sep-Oct
756	1.96E-05	ForestFloor_5522	Beech	0	Sep-Oct
760	3.48E-05	ForestFloor_5522	Beech	0	Sep-Oct
764	7.60E-05	ForestFloor_5522	Beech	0	Sep-Oct
768	1.29E-04	ForestFloor_5522	Beech	0	Sep-Oct
772	2.27E-04	ForestFloor_5522	Beech	0	Sep-Oct
776	4.39E-04	ForestFloor_5522	Beech	0	Sep-Oct
780	7.06E-04	ForestFloor_5522	Beech	0	Sep-Oct
380	3.33E-04	Urine_5539	Beech	1	Sep-Oct
384	7.58E-04	Urine_5539	Beech	1	Sep-Oct
388	1.49E-03	Urine_5539	Beech	1	Sep-Oct
392	2.19E-03	Urine_5539	Beech	1	Sep-Oct
396	2.23E-03	Urine_5539	Beech	1	Sep-Oct
400	1.60E-03	Urine_5539	Beech	1	Sep-Oct
404	9.19E-04	Urine_5539	Beech	1	Sep-Oct
408	5.12E-04	Urine_5539	Beech	1	Sep-Oct
412	2.85E-04	Urine_5539	Beech	1	Sep-Oct
416	1.63E-04	Urine_5539	Beech	1	Sep-Oct
420	9.65E-05	Urine_5539	Beech	1	Sep-Oct
424	5.81E-05	Urine_5539	Beech	1	Sep-Oct
428	3.60E-05	Urine_5539	Beech	1	Sep-Oct
432	2.33E-05	Urine_5539	Beech	1	Sep-Oct
436	1.70E-05	Urine_5539	Beech	1	Sep-Oct
440	1.32E-05	Urine_5539	Beech	1	Sep-Oct
444	1.11E-05	Urine_5539	Beech	1	Sep-Oct
448	9.55E-06	Urine_5539	Beech	1	Sep-Oct
452	8.77E-06	Urine_5539	Beech	1	Sep-Oct
456	8.28E-06	Urine_5539	Beech	1	Sep-Oct
460	7.85E-06	Urine_5539	Beech	1	Sep-Oct
464	7.45E-06	Urine_5539	Beech	1	Sep-Oct
468	7.34E-06	Urine_5539	Beech	1	Sep-Oct
472	7.39E-06	Urine_5539	Beech	1	Sep-Oct
476	7.35E-06	Urine_5539	Beech	1	Sep-Oct
480	7.27E-06	Urine_5539	Beech	1	Sep-Oct
484	7.06E-06	Urine_5539	Beech	1	Sep-Oct
488	6.75E-06	Urine_5539	Beech	1	Sep-Oct
492	6.53E-06	Urine_5539	Beech	1	Sep-Oct
496	6.34E-06	Urine_5539	Beech	1	Sep-Oct
500	6.67E-06	Urine_5539	Beech	1	Sep-Oct
504	6.22E-06	Urine_5539	Beech	1	Sep-Oct
508	6.08E-06	Urine_5539	Beech	1	Sep-Oct
512	6.08E-06	Urine_5539	Beech	1	Sep-Oct
516	6.51E-06	Urine_5539	Beech	1	Sep-Oct
520	6.43E-06	Urine_5539	Beech	1	Sep-Oct
524	6.37E-06	Urine_5539	Beech	1	Sep-Oct
528	6.15E-06	Urine_5539	Beech	1	Sep-Oct
532	6.20E-06	Urine_5539	Beech	1	Sep-Oct
536	5.97E-06	Urine_5539	Beech	1	Sep-Oct
540	5.79E-06	Urine_5539	Beech	1	Sep-Oct
544	5.82E-06	Urine_5539	Beech	1	Sep-Oct
548	5.99E-06	Urine_5539	Beech	1	Sep-Oct
552	5.80E-06	Urine_5539	Beech	1	Sep-Oct
556	5.68E-06	Urine_5539	Beech	1	Sep-Oct
560	5.31E-06	Urine_5539	Beech	1	Sep-Oct
564	5.55E-06	Urine_5539	Beech	1	Sep-Oct
568	5.71E-06	Urine_5539	Beech	1	Sep-Oct
572	5.54E-06	Urine_5539	Beech	1	Sep-Oct
576	5.24E-06	Urine_5539	Beech	1	Sep-Oct
580	5.20E-06	Urine_5539	Beech	1	Sep-Oct
584	4.96E-06	Urine_5539	Beech	1	Sep-Oct
588	4.91E-06	Urine_5539	Beech	1	Sep-Oct
592	4.67E-06	Urine_5539	Beech	1	Sep-Oct
596	4.76E-06	Urine_5539	Beech	1	Sep-Oct
600	4.46E-06	Urine_5539	Beech	1	Sep-Oct
604	4.08E-06	Urine_5539	Beech	1	Sep-Oct
608	3.93E-06	Urine_5539	Beech	1	Sep-Oct
612	4.62E-06	Urine_5539	Beech	1	Sep-Oct
616	4.20E-06	Urine_5539	Beech	1	Sep-Oct
620	4.13E-06	Urine_5539	Beech	1	Sep-Oct
624	4.00E-06	Urine_5539	Beech	1	Sep-Oct
628	3.28E-06	Urine_5539	Beech	1	Sep-Oct
632	3.36E-06	Urine_5539	Beech	1	Sep-Oct
636	2.97E-06	Urine_5539	Beech	1	Sep-Oct
640	3.22E-06	Urine_5539	Beech	1	Sep-Oct
644	3.22E-06	Urine_5539	Beech	1	Sep-Oct
648	3.25E-06	Urine_5539	Beech	1	Sep-Oct
652	3.54E-06	Urine_5539	Beech	1	Sep-Oct
656	3.56E-06	Urine_5539	Beech	1	Sep-Oct
660	3.38E-06	Urine_5539	Beech	1	Sep-Oct
664	2.92E-06	Urine_5539	Beech	1	Sep-Oct
668	2.95E-06	Urine_5539	Beech	1	Sep-Oct
672	3.19E-06	Urine_5539	Beech	1	Sep-Oct
676	3.51E-06	Urine_5539	Beech	1	Sep-Oct
680	4.26E-06	Urine_5539	Beech	1	Sep-Oct
684	4.16E-06	Urine_5539	Beech	1	Sep-Oct
688	4.14E-06	Urine_5539	Beech	1	Sep-Oct
692	3.74E-06	Urine_5539	Beech	1	Sep-Oct
696	3.33E-06	Urine_5539	Beech	1	Sep-Oct
700	3.45E-06	Urine_5539	Beech	1	Sep-Oct
704	4.01E-06	Urine_5539	Beech	1	Sep-Oct
708	3.30E-06	Urine_5539	Beech	1	Sep-Oct
712	3.19E-06	Urine_5539	Beech	1	Sep-Oct
716	3.33E-06	Urine_5539	Beech	1	Sep-Oct
720	2.53E-06	Urine_5539	Beech	1	Sep-Oct
724	3.91E-06	Urine_5539	Beech	1	Sep-Oct
728	4.51E-06	Urine_5539	Beech	1	Sep-Oct
732	3.96E-06	Urine_5539	Beech	1	Sep-Oct
736	4.28E-06	Urine_5539	Beech	1	Sep-Oct
740	3.46E-06	Urine_5539	Beech	1	Sep-Oct
744	3.99E-06	Urine_5539	Beech	1	Sep-Oct
748	6.67E-06	Urine_5539	Beech	1	Sep-Oct
752	9.06E-06	Urine_5539	Beech	1	Sep-Oct
756	1.39E-05	Urine_5539	Beech	1	Sep-Oct
760	2.25E-05	Urine_5539	Beech	1	Sep-Oct
764	4.86E-05	Urine_5539	Beech	1	Sep-Oct
768	8.86E-05	Urine_5539	Beech	1	Sep-Oct
772	1.54E-04	Urine_5539	Beech	1	Sep-Oct
776	2.87E-04	Urine_5539	Beech	1	Sep-Oct
780	4.63E-04	Urine_5539	Beech	1	Sep-Oct
380	6.15E-05	ForestFloor_5539	Beech	0	Sep-Oct
384	1.43E-04	ForestFloor_5539	Beech	0	Sep-Oct
388	2.93E-04	ForestFloor_5539	Beech	0	Sep-Oct
392	4.60E-04	ForestFloor_5539	Beech	0	Sep-Oct
396	4.99E-04	ForestFloor_5539	Beech	0	Sep-Oct
400	3.79E-04	ForestFloor_5539	Beech	0	Sep-Oct
404	2.30E-04	ForestFloor_5539	Beech	0	Sep-Oct
408	1.35E-04	ForestFloor_5539	Beech	0	Sep-Oct
412	7.80E-05	ForestFloor_5539	Beech	0	Sep-Oct
416	4.61E-05	ForestFloor_5539	Beech	0	Sep-Oct
420	2.79E-05	ForestFloor_5539	Beech	0	Sep-Oct
424	1.72E-05	ForestFloor_5539	Beech	0	Sep-Oct
428	1.07E-05	ForestFloor_5539	Beech	0	Sep-Oct
432	6.93E-06	ForestFloor_5539	Beech	0	Sep-Oct
436	5.06E-06	ForestFloor_5539	Beech	0	Sep-Oct
440	3.76E-06	ForestFloor_5539	Beech	0	Sep-Oct
444	2.89E-06	ForestFloor_5539	Beech	0	Sep-Oct
448	2.37E-06	ForestFloor_5539	Beech	0	Sep-Oct
452	2.05E-06	ForestFloor_5539	Beech	0	Sep-Oct
456	1.45E-06	ForestFloor_5539	Beech	0	Sep-Oct
460	1.64E-06	ForestFloor_5539	Beech	0	Sep-Oct
464	1.63E-06	ForestFloor_5539	Beech	0	Sep-Oct
468	1.57E-06	ForestFloor_5539	Beech	0	Sep-Oct
472	1.23E-06	ForestFloor_5539	Beech	0	Sep-Oct
476	1.09E-06	ForestFloor_5539	Beech	0	Sep-Oct
480	1.11E-06	ForestFloor_5539	Beech	0	Sep-Oct
484	1.01E-06	ForestFloor_5539	Beech	0	Sep-Oct
488	1.01E-06	ForestFloor_5539	Beech	0	Sep-Oct
492	8.13E-07	ForestFloor_5539	Beech	0	Sep-Oct
496	7.07E-07	ForestFloor_5539	Beech	0	Sep-Oct
500	6.87E-07	ForestFloor_5539	Beech	0	Sep-Oct
504	6.12E-07	ForestFloor_5539	Beech	0	Sep-Oct
508	5.91E-07	ForestFloor_5539	Beech	0	Sep-Oct
512	6.87E-07	ForestFloor_5539	Beech	0	Sep-Oct
516	7.28E-07	ForestFloor_5539	Beech	0	Sep-Oct
520	5.06E-07	ForestFloor_5539	Beech	0	Sep-Oct
524	5.59E-07	ForestFloor_5539	Beech	0	Sep-Oct
528	6.52E-07	ForestFloor_5539	Beech	0	Sep-Oct
532	5.85E-07	ForestFloor_5539	Beech	0	Sep-Oct
536	5.78E-07	ForestFloor_5539	Beech	0	Sep-Oct
540	5.38E-07	ForestFloor_5539	Beech	0	Sep-Oct
544	4.60E-07	ForestFloor_5539	Beech	0	Sep-Oct
548	5.34E-07	ForestFloor_5539	Beech	0	Sep-Oct
552	4.33E-07	ForestFloor_5539	Beech	0	Sep-Oct
556	5.09E-07	ForestFloor_5539	Beech	0	Sep-Oct
560	5.61E-07	ForestFloor_5539	Beech	0	Sep-Oct
564	4.34E-07	ForestFloor_5539	Beech	0	Sep-Oct
568	5.78E-07	ForestFloor_5539	Beech	0	Sep-Oct
572	5.65E-07	ForestFloor_5539	Beech	0	Sep-Oct
576	6.01E-07	ForestFloor_5539	Beech	0	Sep-Oct
580	5.84E-07	ForestFloor_5539	Beech	0	Sep-Oct
584	4.72E-07	ForestFloor_5539	Beech	0	Sep-Oct
588	4.90E-07	ForestFloor_5539	Beech	0	Sep-Oct
592	5.64E-07	ForestFloor_5539	Beech	0	Sep-Oct
596	3.30E-07	ForestFloor_5539	Beech	0	Sep-Oct
600	3.14E-07	ForestFloor_5539	Beech	0	Sep-Oct
604	4.35E-07	ForestFloor_5539	Beech	0	Sep-Oct
608	4.11E-07	ForestFloor_5539	Beech	0	Sep-Oct
612	2.49E-07	ForestFloor_5539	Beech	0	Sep-Oct
616	4.87E-07	ForestFloor_5539	Beech	0	Sep-Oct
620	4.27E-07	ForestFloor_5539	Beech	0	Sep-Oct
624	4.39E-07	ForestFloor_5539	Beech	0	Sep-Oct
628	2.66E-07	ForestFloor_5539	Beech	0	Sep-Oct
632	5.09E-07	ForestFloor_5539	Beech	0	Sep-Oct
636	8.05E-07	ForestFloor_5539	Beech	0	Sep-Oct
640	6.44E-07	ForestFloor_5539	Beech	0	Sep-Oct
644	6.56E-07	ForestFloor_5539	Beech	0	Sep-Oct
648	4.21E-07	ForestFloor_5539	Beech	0	Sep-Oct
652	5.14E-07	ForestFloor_5539	Beech	0	Sep-Oct
656	6.92E-07	ForestFloor_5539	Beech	0	Sep-Oct
660	3.77E-07	ForestFloor_5539	Beech	0	Sep-Oct
664	7.67E-07	ForestFloor_5539	Beech	0	Sep-Oct
668	5.93E-07	ForestFloor_5539	Beech	0	Sep-Oct
672	6.10E-07	ForestFloor_5539	Beech	0	Sep-Oct
676	4.37E-07	ForestFloor_5539	Beech	0	Sep-Oct
680	1.10E-06	ForestFloor_5539	Beech	0	Sep-Oct
684	3.74E-07	ForestFloor_5539	Beech	0	Sep-Oct
688	4.53E-07	ForestFloor_5539	Beech	0	Sep-Oct
692	5.65E-07	ForestFloor_5539	Beech	0	Sep-Oct
696	4.54E-07	ForestFloor_5539	Beech	0	Sep-Oct
700	6.97E-07	ForestFloor_5539	Beech	0	Sep-Oct
704	4.79E-07	ForestFloor_5539	Beech	0	Sep-Oct
708	8.76E-07	ForestFloor_5539	Beech	0	Sep-Oct
712	5.96E-07	ForestFloor_5539	Beech	0	Sep-Oct
716	7.51E-07	ForestFloor_5539	Beech	0	Sep-Oct
720	8.22E-07	ForestFloor_5539	Beech	0	Sep-Oct
724	7.06E-07	ForestFloor_5539	Beech	0	Sep-Oct
728	8.78E-07	ForestFloor_5539	Beech	0	Sep-Oct
732	8.89E-07	ForestFloor_5539	Beech	0	Sep-Oct
736	8.34E-07	ForestFloor_5539	Beech	0	Sep-Oct
740	8.84E-07	ForestFloor_5539	Beech	0	Sep-Oct
744	9.01E-07	ForestFloor_5539	Beech	0	Sep-Oct
748	2.57E-06	ForestFloor_5539	Beech	0	Sep-Oct
752	2.21E-06	ForestFloor_5539	Beech	0	Sep-Oct
756	3.65E-06	ForestFloor_5539	Beech	0	Sep-Oct
760	3.37E-06	ForestFloor_5539	Beech	0	Sep-Oct
764	9.74E-06	ForestFloor_5539	Beech	0	Sep-Oct
768	1.63E-05	ForestFloor_5539	Beech	0	Sep-Oct
772	2.78E-05	ForestFloor_5539	Beech	0	Sep-Oct
776	5.39E-05	ForestFloor_5539	Beech	0	Sep-Oct
780	9.03E-05	ForestFloor_5539	Beech	0	Sep-Oct
380	5.42E-04	Urine_5914	Elaeagnus	1	Sep-Oct
384	1.24E-03	Urine_5914	Elaeagnus	1	Sep-Oct
388	2.46E-03	Urine_5914	Elaeagnus	1	Sep-Oct
392	3.71E-03	Urine_5914	Elaeagnus	1	Sep-Oct
396	3.86E-03	Urine_5914	Elaeagnus	1	Sep-Oct
400	2.83E-03	Urine_5914	Elaeagnus	1	Sep-Oct
404	1.65E-03	Urine_5914	Elaeagnus	1	Sep-Oct
408	9.31E-04	Urine_5914	Elaeagnus	1	Sep-Oct
412	5.22E-04	Urine_5914	Elaeagnus	1	Sep-Oct
416	3.00E-04	Urine_5914	Elaeagnus	1	Sep-Oct
420	1.78E-04	Urine_5914	Elaeagnus	1	Sep-Oct
424	1.07E-04	Urine_5914	Elaeagnus	1	Sep-Oct
428	6.49E-05	Urine_5914	Elaeagnus	1	Sep-Oct
432	4.19E-05	Urine_5914	Elaeagnus	1	Sep-Oct
436	2.87E-05	Urine_5914	Elaeagnus	1	Sep-Oct
440	2.16E-05	Urine_5914	Elaeagnus	1	Sep-Oct
444	1.68E-05	Urine_5914	Elaeagnus	1	Sep-Oct
448	1.38E-05	Urine_5914	Elaeagnus	1	Sep-Oct
452	1.26E-05	Urine_5914	Elaeagnus	1	Sep-Oct
456	1.14E-05	Urine_5914	Elaeagnus	1	Sep-Oct
460	9.04E-06	Urine_5914	Elaeagnus	1	Sep-Oct
464	9.24E-06	Urine_5914	Elaeagnus	1	Sep-Oct
468	7.56E-06	Urine_5914	Elaeagnus	1	Sep-Oct
472	6.98E-06	Urine_5914	Elaeagnus	1	Sep-Oct
476	6.06E-06	Urine_5914	Elaeagnus	1	Sep-Oct
480	4.73E-06	Urine_5914	Elaeagnus	1	Sep-Oct
484	4.90E-06	Urine_5914	Elaeagnus	1	Sep-Oct
488	3.96E-06	Urine_5914	Elaeagnus	1	Sep-Oct
492	4.44E-06	Urine_5914	Elaeagnus	1	Sep-Oct
496	4.49E-06	Urine_5914	Elaeagnus	1	Sep-Oct
500	4.81E-06	Urine_5914	Elaeagnus	1	Sep-Oct
504	4.38E-06	Urine_5914	Elaeagnus	1	Sep-Oct
508	4.43E-06	Urine_5914	Elaeagnus	1	Sep-Oct
512	3.61E-06	Urine_5914	Elaeagnus	1	Sep-Oct
516	3.65E-06	Urine_5914	Elaeagnus	1	Sep-Oct
520	4.57E-06	Urine_5914	Elaeagnus	1	Sep-Oct
524	4.60E-06	Urine_5914	Elaeagnus	1	Sep-Oct
528	4.75E-06	Urine_5914	Elaeagnus	1	Sep-Oct
532	4.70E-06	Urine_5914	Elaeagnus	1	Sep-Oct
536	4.83E-06	Urine_5914	Elaeagnus	1	Sep-Oct
540	5.17E-06	Urine_5914	Elaeagnus	1	Sep-Oct
544	5.42E-06	Urine_5914	Elaeagnus	1	Sep-Oct
548	5.29E-06	Urine_5914	Elaeagnus	1	Sep-Oct
552	4.12E-06	Urine_5914	Elaeagnus	1	Sep-Oct
556	3.73E-06	Urine_5914	Elaeagnus	1	Sep-Oct
560	3.84E-06	Urine_5914	Elaeagnus	1	Sep-Oct
564	4.26E-06	Urine_5914	Elaeagnus	1	Sep-Oct
568	3.80E-06	Urine_5914	Elaeagnus	1	Sep-Oct
572	3.87E-06	Urine_5914	Elaeagnus	1	Sep-Oct
576	3.70E-06	Urine_5914	Elaeagnus	1	Sep-Oct
580	3.60E-06	Urine_5914	Elaeagnus	1	Sep-Oct
584	3.74E-06	Urine_5914	Elaeagnus	1	Sep-Oct
588	3.90E-06	Urine_5914	Elaeagnus	1	Sep-Oct
592	3.26E-06	Urine_5914	Elaeagnus	1	Sep-Oct
596	3.13E-06	Urine_5914	Elaeagnus	1	Sep-Oct
600	3.02E-06	Urine_5914	Elaeagnus	1	Sep-Oct
604	3.25E-06	Urine_5914	Elaeagnus	1	Sep-Oct
608	2.81E-06	Urine_5914	Elaeagnus	1	Sep-Oct
612	2.31E-06	Urine_5914	Elaeagnus	1	Sep-Oct
616	2.69E-06	Urine_5914	Elaeagnus	1	Sep-Oct
620	2.67E-06	Urine_5914	Elaeagnus	1	Sep-Oct
624	2.46E-06	Urine_5914	Elaeagnus	1	Sep-Oct
628	2.36E-06	Urine_5914	Elaeagnus	1	Sep-Oct
632	2.41E-06	Urine_5914	Elaeagnus	1	Sep-Oct
636	2.84E-06	Urine_5914	Elaeagnus	1	Sep-Oct
640	2.02E-06	Urine_5914	Elaeagnus	1	Sep-Oct
644	1.98E-06	Urine_5914	Elaeagnus	1	Sep-Oct
648	1.72E-06	Urine_5914	Elaeagnus	1	Sep-Oct
652	1.71E-06	Urine_5914	Elaeagnus	1	Sep-Oct
656	2.12E-06	Urine_5914	Elaeagnus	1	Sep-Oct
660	2.75E-06	Urine_5914	Elaeagnus	1	Sep-Oct
664	2.32E-06	Urine_5914	Elaeagnus	1	Sep-Oct
668	5.02E-06	Urine_5914	Elaeagnus	1	Sep-Oct
672	6.56E-06	Urine_5914	Elaeagnus	1	Sep-Oct
676	9.09E-06	Urine_5914	Elaeagnus	1	Sep-Oct
680	1.12E-05	Urine_5914	Elaeagnus	1	Sep-Oct
684	1.10E-05	Urine_5914	Elaeagnus	1	Sep-Oct
688	1.02E-05	Urine_5914	Elaeagnus	1	Sep-Oct
692	9.15E-06	Urine_5914	Elaeagnus	1	Sep-Oct
696	8.38E-06	Urine_5914	Elaeagnus	1	Sep-Oct
700	8.52E-06	Urine_5914	Elaeagnus	1	Sep-Oct
704	1.01E-05	Urine_5914	Elaeagnus	1	Sep-Oct
708	9.30E-06	Urine_5914	Elaeagnus	1	Sep-Oct
712	8.03E-06	Urine_5914	Elaeagnus	1	Sep-Oct
716	1.02E-05	Urine_5914	Elaeagnus	1	Sep-Oct
720	1.14E-05	Urine_5914	Elaeagnus	1	Sep-Oct
724	1.02E-05	Urine_5914	Elaeagnus	1	Sep-Oct
728	1.12E-05	Urine_5914	Elaeagnus	1	Sep-Oct
732	1.26E-05	Urine_5914	Elaeagnus	1	Sep-Oct
736	1.25E-05	Urine_5914	Elaeagnus	1	Sep-Oct
740	1.24E-05	Urine_5914	Elaeagnus	1	Sep-Oct
744	1.42E-05	Urine_5914	Elaeagnus	1	Sep-Oct
748	1.41E-05	Urine_5914	Elaeagnus	1	Sep-Oct
752	1.65E-05	Urine_5914	Elaeagnus	1	Sep-Oct
756	2.79E-05	Urine_5914	Elaeagnus	1	Sep-Oct
760	5.06E-05	Urine_5914	Elaeagnus	1	Sep-Oct
764	8.38E-05	Urine_5914	Elaeagnus	1	Sep-Oct
768	1.49E-04	Urine_5914	Elaeagnus	1	Sep-Oct
772	2.63E-04	Urine_5914	Elaeagnus	1	Sep-Oct
776	4.98E-04	Urine_5914	Elaeagnus	1	Sep-Oct
780	7.94E-04	Urine_5914	Elaeagnus	1	Sep-Oct
380	3.56E-05	ForestFloor_5914	Elaeagnus	0	Sep-Oct
384	7.87E-05	ForestFloor_5914	Elaeagnus	0	Sep-Oct
388	1.54E-04	ForestFloor_5914	Elaeagnus	0	Sep-Oct
392	2.34E-04	ForestFloor_5914	Elaeagnus	0	Sep-Oct
396	2.51E-04	ForestFloor_5914	Elaeagnus	0	Sep-Oct
400	1.95E-04	ForestFloor_5914	Elaeagnus	0	Sep-Oct
404	1.20E-04	ForestFloor_5914	Elaeagnus	0	Sep-Oct
408	7.09E-05	ForestFloor_5914	Elaeagnus	0	Sep-Oct
412	4.17E-05	ForestFloor_5914	Elaeagnus	0	Sep-Oct
416	2.48E-05	ForestFloor_5914	Elaeagnus	0	Sep-Oct
420	1.53E-05	ForestFloor_5914	Elaeagnus	0	Sep-Oct
424	9.63E-06	ForestFloor_5914	Elaeagnus	0	Sep-Oct
428	5.98E-06	ForestFloor_5914	Elaeagnus	0	Sep-Oct
432	3.82E-06	ForestFloor_5914	Elaeagnus	0	Sep-Oct
436	2.40E-06	ForestFloor_5914	Elaeagnus	0	Sep-Oct
440	1.68E-06	ForestFloor_5914	Elaeagnus	0	Sep-Oct
444	1.31E-06	ForestFloor_5914	Elaeagnus	0	Sep-Oct
448	1.13E-06	ForestFloor_5914	Elaeagnus	0	Sep-Oct
452	9.27E-07	ForestFloor_5914	Elaeagnus	0	Sep-Oct
456	5.33E-07	ForestFloor_5914	Elaeagnus	0	Sep-Oct
460	5.87E-07	ForestFloor_5914	Elaeagnus	0	Sep-Oct
464	6.62E-07	ForestFloor_5914	Elaeagnus	0	Sep-Oct
468	6.62E-07	ForestFloor_5914	Elaeagnus	0	Sep-Oct
472	4.71E-07	ForestFloor_5914	Elaeagnus	0	Sep-Oct
476	3.81E-07	ForestFloor_5914	Elaeagnus	0	Sep-Oct
480	2.63E-07	ForestFloor_5914	Elaeagnus	0	Sep-Oct
484	2.88E-07	ForestFloor_5914	Elaeagnus	0	Sep-Oct
488	1.90E-07	ForestFloor_5914	Elaeagnus	0	Sep-Oct
492	2.61E-07	ForestFloor_5914	Elaeagnus	0	Sep-Oct
496	2.51E-07	ForestFloor_5914	Elaeagnus	0	Sep-Oct
500	2.75E-07	ForestFloor_5914	Elaeagnus	0	Sep-Oct
504	2.67E-07	ForestFloor_5914	Elaeagnus	0	Sep-Oct
508	3.69E-07	ForestFloor_5914	Elaeagnus	0	Sep-Oct
512	3.07E-07	ForestFloor_5914	Elaeagnus	0	Sep-Oct
516	3.55E-07	ForestFloor_5914	Elaeagnus	0	Sep-Oct
520	2.45E-07	ForestFloor_5914	Elaeagnus	0	Sep-Oct
524	2.88E-07	ForestFloor_5914	Elaeagnus	0	Sep-Oct
528	2.47E-07	ForestFloor_5914	Elaeagnus	0	Sep-Oct
532	2.73E-07	ForestFloor_5914	Elaeagnus	0	Sep-Oct
536	3.56E-07	ForestFloor_5914	Elaeagnus	0	Sep-Oct
540	2.69E-07	ForestFloor_5914	Elaeagnus	0	Sep-Oct
544	3.00E-07	ForestFloor_5914	Elaeagnus	0	Sep-Oct
548	3.52E-07	ForestFloor_5914	Elaeagnus	0	Sep-Oct
552	3.60E-07	ForestFloor_5914	Elaeagnus	0	Sep-Oct
556	2.95E-07	ForestFloor_5914	Elaeagnus	0	Sep-Oct
560	2.56E-07	ForestFloor_5914	Elaeagnus	0	Sep-Oct
564	4.23E-07	ForestFloor_5914	Elaeagnus	0	Sep-Oct
568	3.85E-07	ForestFloor_5914	Elaeagnus	0	Sep-Oct
572	3.37E-07	ForestFloor_5914	Elaeagnus	0	Sep-Oct
576	2.37E-07	ForestFloor_5914	Elaeagnus	0	Sep-Oct
580	2.70E-07	ForestFloor_5914	Elaeagnus	0	Sep-Oct
584	2.36E-07	ForestFloor_5914	Elaeagnus	0	Sep-Oct
588	4.30E-07	ForestFloor_5914	Elaeagnus	0	Sep-Oct
592	4.93E-07	ForestFloor_5914	Elaeagnus	0	Sep-Oct
596	3.30E-07	ForestFloor_5914	Elaeagnus	0	Sep-Oct
600	3.14E-07	ForestFloor_5914	Elaeagnus	0	Sep-Oct
604	2.63E-07	ForestFloor_5914	Elaeagnus	0	Sep-Oct
608	4.23E-07	ForestFloor_5914	Elaeagnus	0	Sep-Oct
612	5.99E-07	ForestFloor_5914	Elaeagnus	0	Sep-Oct
616	5.28E-07	ForestFloor_5914	Elaeagnus	0	Sep-Oct
620	3.20E-07	ForestFloor_5914	Elaeagnus	0	Sep-Oct
624	3.30E-07	ForestFloor_5914	Elaeagnus	0	Sep-Oct
628	4.31E-07	ForestFloor_5914	Elaeagnus	0	Sep-Oct
632	2.33E-07	ForestFloor_5914	Elaeagnus	0	Sep-Oct
636	2.83E-07	ForestFloor_5914	Elaeagnus	0	Sep-Oct
640	4.36E-07	ForestFloor_5914	Elaeagnus	0	Sep-Oct
644	5.97E-07	ForestFloor_5914	Elaeagnus	0	Sep-Oct
648	5.55E-07	ForestFloor_5914	Elaeagnus	0	Sep-Oct
652	7.23E-07	ForestFloor_5914	Elaeagnus	0	Sep-Oct
656	4.83E-07	ForestFloor_5914	Elaeagnus	0	Sep-Oct
660	3.29E-07	ForestFloor_5914	Elaeagnus	0	Sep-Oct
664	5.22E-07	ForestFloor_5914	Elaeagnus	0	Sep-Oct
668	3.30E-07	ForestFloor_5914	Elaeagnus	0	Sep-Oct
672	4.57E-07	ForestFloor_5914	Elaeagnus	0	Sep-Oct
676	9.47E-07	ForestFloor_5914	Elaeagnus	0	Sep-Oct
680	6.47E-07	ForestFloor_5914	Elaeagnus	0	Sep-Oct
684	8.67E-07	ForestFloor_5914	Elaeagnus	0	Sep-Oct
688	9.73E-07	ForestFloor_5914	Elaeagnus	0	Sep-Oct
692	7.92E-07	ForestFloor_5914	Elaeagnus	0	Sep-Oct
696	4.54E-07	ForestFloor_5914	Elaeagnus	0	Sep-Oct
700	8.52E-07	ForestFloor_5914	Elaeagnus	0	Sep-Oct
704	4.79E-07	ForestFloor_5914	Elaeagnus	0	Sep-Oct
708	8.76E-07	ForestFloor_5914	Elaeagnus	0	Sep-Oct
712	9.41E-07	ForestFloor_5914	Elaeagnus	0	Sep-Oct
716	5.30E-07	ForestFloor_5914	Elaeagnus	0	Sep-Oct
720	7.63E-07	ForestFloor_5914	Elaeagnus	0	Sep-Oct
724	8.18E-07	ForestFloor_5914	Elaeagnus	0	Sep-Oct
728	6.45E-07	ForestFloor_5914	Elaeagnus	0	Sep-Oct
732	6.38E-07	ForestFloor_5914	Elaeagnus	0	Sep-Oct
736	6.89E-07	ForestFloor_5914	Elaeagnus	0	Sep-Oct
740	7.46E-07	ForestFloor_5914	Elaeagnus	0	Sep-Oct
744	8.13E-07	ForestFloor_5914	Elaeagnus	0	Sep-Oct
748	1.26E-06	ForestFloor_5914	Elaeagnus	0	Sep-Oct
752	1.98E-06	ForestFloor_5914	Elaeagnus	0	Sep-Oct
756	1.24E-06	ForestFloor_5914	Elaeagnus	0	Sep-Oct
760	3.85E-06	ForestFloor_5914	Elaeagnus	0	Sep-Oct
764	4.67E-06	ForestFloor_5914	Elaeagnus	0	Sep-Oct
768	9.07E-06	ForestFloor_5914	Elaeagnus	0	Sep-Oct
772	1.54E-05	ForestFloor_5914	Elaeagnus	0	Sep-Oct
776	2.96E-05	ForestFloor_5914	Elaeagnus	0	Sep-Oct
780	5.05E-05	ForestFloor_5914	Elaeagnus	0	Sep-Oct
380	1.02E-04	Urine_5919	Elaeagnus	1	Sep-Oct
384	2.29E-04	Urine_5919	Elaeagnus	1	Sep-Oct
388	4.50E-04	Urine_5919	Elaeagnus	1	Sep-Oct
392	6.98E-04	Urine_5919	Elaeagnus	1	Sep-Oct
396	7.81E-04	Urine_5919	Elaeagnus	1	Sep-Oct
400	6.27E-04	Urine_5919	Elaeagnus	1	Sep-Oct
404	3.86E-04	Urine_5919	Elaeagnus	1	Sep-Oct
408	2.22E-04	Urine_5919	Elaeagnus	1	Sep-Oct
412	1.26E-04	Urine_5919	Elaeagnus	1	Sep-Oct
416	7.20E-05	Urine_5919	Elaeagnus	1	Sep-Oct
420	4.25E-05	Urine_5919	Elaeagnus	1	Sep-Oct
424	2.55E-05	Urine_5919	Elaeagnus	1	Sep-Oct
428	1.54E-05	Urine_5919	Elaeagnus	1	Sep-Oct
432	9.44E-06	Urine_5919	Elaeagnus	1	Sep-Oct
436	6.54E-06	Urine_5919	Elaeagnus	1	Sep-Oct
440	4.91E-06	Urine_5919	Elaeagnus	1	Sep-Oct
444	3.91E-06	Urine_5919	Elaeagnus	1	Sep-Oct
448	3.34E-06	Urine_5919	Elaeagnus	1	Sep-Oct
452	3.31E-06	Urine_5919	Elaeagnus	1	Sep-Oct
456	3.32E-06	Urine_5919	Elaeagnus	1	Sep-Oct
460	3.40E-06	Urine_5919	Elaeagnus	1	Sep-Oct
464	3.71E-06	Urine_5919	Elaeagnus	1	Sep-Oct
468	3.89E-06	Urine_5919	Elaeagnus	1	Sep-Oct
472	4.00E-06	Urine_5919	Elaeagnus	1	Sep-Oct
476	4.10E-06	Urine_5919	Elaeagnus	1	Sep-Oct
480	4.05E-06	Urine_5919	Elaeagnus	1	Sep-Oct
484	4.16E-06	Urine_5919	Elaeagnus	1	Sep-Oct
488	4.14E-06	Urine_5919	Elaeagnus	1	Sep-Oct
492	4.14E-06	Urine_5919	Elaeagnus	1	Sep-Oct
496	3.82E-06	Urine_5919	Elaeagnus	1	Sep-Oct
500	3.52E-06	Urine_5919	Elaeagnus	1	Sep-Oct
504	3.29E-06	Urine_5919	Elaeagnus	1	Sep-Oct
508	3.47E-06	Urine_5919	Elaeagnus	1	Sep-Oct
512	2.97E-06	Urine_5919	Elaeagnus	1	Sep-Oct
516	3.02E-06	Urine_5919	Elaeagnus	1	Sep-Oct
520	2.91E-06	Urine_5919	Elaeagnus	1	Sep-Oct
524	2.81E-06	Urine_5919	Elaeagnus	1	Sep-Oct
528	2.70E-06	Urine_5919	Elaeagnus	1	Sep-Oct
532	2.45E-06	Urine_5919	Elaeagnus	1	Sep-Oct
536	2.43E-06	Urine_5919	Elaeagnus	1	Sep-Oct
540	2.30E-06	Urine_5919	Elaeagnus	1	Sep-Oct
544	2.18E-06	Urine_5919	Elaeagnus	1	Sep-Oct
548	2.13E-06	Urine_5919	Elaeagnus	1	Sep-Oct
552	2.12E-06	Urine_5919	Elaeagnus	1	Sep-Oct
556	1.90E-06	Urine_5919	Elaeagnus	1	Sep-Oct
560	1.86E-06	Urine_5919	Elaeagnus	1	Sep-Oct
564	1.79E-06	Urine_5919	Elaeagnus	1	Sep-Oct
568	1.76E-06	Urine_5919	Elaeagnus	1	Sep-Oct
572	1.77E-06	Urine_5919	Elaeagnus	1	Sep-Oct
576	1.40E-06	Urine_5919	Elaeagnus	1	Sep-Oct
580	1.67E-06	Urine_5919	Elaeagnus	1	Sep-Oct
584	1.46E-06	Urine_5919	Elaeagnus	1	Sep-Oct
588	1.57E-06	Urine_5919	Elaeagnus	1	Sep-Oct
592	1.53E-06	Urine_5919	Elaeagnus	1	Sep-Oct
596	1.48E-06	Urine_5919	Elaeagnus	1	Sep-Oct
600	1.38E-06	Urine_5919	Elaeagnus	1	Sep-Oct
604	1.26E-06	Urine_5919	Elaeagnus	1	Sep-Oct
608	1.27E-06	Urine_5919	Elaeagnus	1	Sep-Oct
612	1.30E-06	Urine_5919	Elaeagnus	1	Sep-Oct
616	1.21E-06	Urine_5919	Elaeagnus	1	Sep-Oct
620	1.12E-06	Urine_5919	Elaeagnus	1	Sep-Oct
624	1.17E-06	Urine_5919	Elaeagnus	1	Sep-Oct
628	1.15E-06	Urine_5919	Elaeagnus	1	Sep-Oct
632	1.18E-06	Urine_5919	Elaeagnus	1	Sep-Oct
636	1.23E-06	Urine_5919	Elaeagnus	1	Sep-Oct
640	7.66E-07	Urine_5919	Elaeagnus	1	Sep-Oct
644	9.67E-07	Urine_5919	Elaeagnus	1	Sep-Oct
648	1.02E-06	Urine_5919	Elaeagnus	1	Sep-Oct
652	7.99E-07	Urine_5919	Elaeagnus	1	Sep-Oct
656	8.86E-07	Urine_5919	Elaeagnus	1	Sep-Oct
660	8.90E-07	Urine_5919	Elaeagnus	1	Sep-Oct
664	9.87E-07	Urine_5919	Elaeagnus	1	Sep-Oct
668	1.00E-06	Urine_5919	Elaeagnus	1	Sep-Oct
672	7.88E-07	Urine_5919	Elaeagnus	1	Sep-Oct
676	8.18E-07	Urine_5919	Elaeagnus	1	Sep-Oct
680	5.82E-07	Urine_5919	Elaeagnus	1	Sep-Oct
684	1.00E-06	Urine_5919	Elaeagnus	1	Sep-Oct
688	9.07E-07	Urine_5919	Elaeagnus	1	Sep-Oct
692	6.13E-07	Urine_5919	Elaeagnus	1	Sep-Oct
696	8.43E-07	Urine_5919	Elaeagnus	1	Sep-Oct
700	7.46E-07	Urine_5919	Elaeagnus	1	Sep-Oct
704	7.56E-07	Urine_5919	Elaeagnus	1	Sep-Oct
708	1.18E-06	Urine_5919	Elaeagnus	1	Sep-Oct
712	8.19E-07	Urine_5919	Elaeagnus	1	Sep-Oct
716	5.67E-07	Urine_5919	Elaeagnus	1	Sep-Oct
720	1.02E-06	Urine_5919	Elaeagnus	1	Sep-Oct
724	7.69E-07	Urine_5919	Elaeagnus	1	Sep-Oct
728	1.05E-06	Urine_5919	Elaeagnus	1	Sep-Oct
732	7.73E-07	Urine_5919	Elaeagnus	1	Sep-Oct
736	1.52E-06	Urine_5919	Elaeagnus	1	Sep-Oct
740	2.10E-06	Urine_5919	Elaeagnus	1	Sep-Oct
744	1.75E-06	Urine_5919	Elaeagnus	1	Sep-Oct
748	1.79E-06	Urine_5919	Elaeagnus	1	Sep-Oct
752	2.67E-06	Urine_5919	Elaeagnus	1	Sep-Oct
756	4.14E-06	Urine_5919	Elaeagnus	1	Sep-Oct
760	8.05E-06	Urine_5919	Elaeagnus	1	Sep-Oct
764	1.51E-05	Urine_5919	Elaeagnus	1	Sep-Oct
768	2.59E-05	Urine_5919	Elaeagnus	1	Sep-Oct
772	4.82E-05	Urine_5919	Elaeagnus	1	Sep-Oct
776	8.80E-05	Urine_5919	Elaeagnus	1	Sep-Oct
780	1.41E-04	Urine_5919	Elaeagnus	1	Sep-Oct
380	1.06E-04	ForestFloor_5919	Elaeagnus	0	Sep-Oct
384	2.35E-04	ForestFloor_5919	Elaeagnus	0	Sep-Oct
388	4.52E-04	ForestFloor_5919	Elaeagnus	0	Sep-Oct
392	6.72E-04	ForestFloor_5919	Elaeagnus	0	Sep-Oct
396	7.01E-04	ForestFloor_5919	Elaeagnus	0	Sep-Oct
400	5.20E-04	ForestFloor_5919	Elaeagnus	0	Sep-Oct
404	3.07E-04	ForestFloor_5919	Elaeagnus	0	Sep-Oct
408	1.75E-04	ForestFloor_5919	Elaeagnus	0	Sep-Oct
412	9.91E-05	ForestFloor_5919	Elaeagnus	0	Sep-Oct
416	5.76E-05	ForestFloor_5919	Elaeagnus	0	Sep-Oct
420	3.45E-05	ForestFloor_5919	Elaeagnus	0	Sep-Oct
424	2.09E-05	ForestFloor_5919	Elaeagnus	0	Sep-Oct
428	1.27E-05	ForestFloor_5919	Elaeagnus	0	Sep-Oct
432	8.06E-06	ForestFloor_5919	Elaeagnus	0	Sep-Oct
436	5.29E-06	ForestFloor_5919	Elaeagnus	0	Sep-Oct
440	4.11E-06	ForestFloor_5919	Elaeagnus	0	Sep-Oct
444	3.31E-06	ForestFloor_5919	Elaeagnus	0	Sep-Oct
448	2.52E-06	ForestFloor_5919	Elaeagnus	0	Sep-Oct
452	2.23E-06	ForestFloor_5919	Elaeagnus	0	Sep-Oct
456	2.04E-06	ForestFloor_5919	Elaeagnus	0	Sep-Oct
460	1.75E-06	ForestFloor_5919	Elaeagnus	0	Sep-Oct
464	1.76E-06	ForestFloor_5919	Elaeagnus	0	Sep-Oct
468	1.48E-06	ForestFloor_5919	Elaeagnus	0	Sep-Oct
472	1.47E-06	ForestFloor_5919	Elaeagnus	0	Sep-Oct
476	1.15E-06	ForestFloor_5919	Elaeagnus	0	Sep-Oct
480	1.24E-06	ForestFloor_5919	Elaeagnus	0	Sep-Oct
484	1.08E-06	ForestFloor_5919	Elaeagnus	0	Sep-Oct
488	1.05E-06	ForestFloor_5919	Elaeagnus	0	Sep-Oct
492	1.08E-06	ForestFloor_5919	Elaeagnus	0	Sep-Oct
496	1.05E-06	ForestFloor_5919	Elaeagnus	0	Sep-Oct
500	9.62E-07	ForestFloor_5919	Elaeagnus	0	Sep-Oct
504	9.92E-07	ForestFloor_5919	Elaeagnus	0	Sep-Oct
508	1.08E-06	ForestFloor_5919	Elaeagnus	0	Sep-Oct
512	9.13E-07	ForestFloor_5919	Elaeagnus	0	Sep-Oct
516	8.63E-07	ForestFloor_5919	Elaeagnus	0	Sep-Oct
520	9.21E-07	ForestFloor_5919	Elaeagnus	0	Sep-Oct
524	1.00E-06	ForestFloor_5919	Elaeagnus	0	Sep-Oct
528	1.07E-06	ForestFloor_5919	Elaeagnus	0	Sep-Oct
532	1.00E-06	ForestFloor_5919	Elaeagnus	0	Sep-Oct
536	9.55E-07	ForestFloor_5919	Elaeagnus	0	Sep-Oct
540	1.05E-06	ForestFloor_5919	Elaeagnus	0	Sep-Oct
544	1.34E-06	ForestFloor_5919	Elaeagnus	0	Sep-Oct
548	1.11E-06	ForestFloor_5919	Elaeagnus	0	Sep-Oct
552	1.17E-06	ForestFloor_5919	Elaeagnus	0	Sep-Oct
556	1.27E-06	ForestFloor_5919	Elaeagnus	0	Sep-Oct
560	1.29E-06	ForestFloor_5919	Elaeagnus	0	Sep-Oct
564	1.25E-06	ForestFloor_5919	Elaeagnus	0	Sep-Oct
568	1.23E-06	ForestFloor_5919	Elaeagnus	0	Sep-Oct
572	1.31E-06	ForestFloor_5919	Elaeagnus	0	Sep-Oct
576	1.16E-06	ForestFloor_5919	Elaeagnus	0	Sep-Oct
580	1.15E-06	ForestFloor_5919	Elaeagnus	0	Sep-Oct
584	1.19E-06	ForestFloor_5919	Elaeagnus	0	Sep-Oct
588	1.24E-06	ForestFloor_5919	Elaeagnus	0	Sep-Oct
592	1.23E-06	ForestFloor_5919	Elaeagnus	0	Sep-Oct
596	8.87E-07	ForestFloor_5919	Elaeagnus	0	Sep-Oct
600	1.15E-06	ForestFloor_5919	Elaeagnus	0	Sep-Oct
604	1.30E-06	ForestFloor_5919	Elaeagnus	0	Sep-Oct
608	9.30E-07	ForestFloor_5919	Elaeagnus	0	Sep-Oct
612	1.07E-06	ForestFloor_5919	Elaeagnus	0	Sep-Oct
616	9.64E-07	ForestFloor_5919	Elaeagnus	0	Sep-Oct
620	1.17E-06	ForestFloor_5919	Elaeagnus	0	Sep-Oct
624	1.18E-06	ForestFloor_5919	Elaeagnus	0	Sep-Oct
628	1.22E-06	ForestFloor_5919	Elaeagnus	0	Sep-Oct
632	1.09E-06	ForestFloor_5919	Elaeagnus	0	Sep-Oct
636	1.09E-06	ForestFloor_5919	Elaeagnus	0	Sep-Oct
640	9.40E-07	ForestFloor_5919	Elaeagnus	0	Sep-Oct
644	1.04E-06	ForestFloor_5919	Elaeagnus	0	Sep-Oct
648	1.34E-06	ForestFloor_5919	Elaeagnus	0	Sep-Oct
652	8.56E-07	ForestFloor_5919	Elaeagnus	0	Sep-Oct
656	7.49E-07	ForestFloor_5919	Elaeagnus	0	Sep-Oct
660	1.03E-06	ForestFloor_5919	Elaeagnus	0	Sep-Oct
664	1.74E-06	ForestFloor_5919	Elaeagnus	0	Sep-Oct
668	1.22E-06	ForestFloor_5919	Elaeagnus	0	Sep-Oct
672	1.12E-06	ForestFloor_5919	Elaeagnus	0	Sep-Oct
676	1.07E-06	ForestFloor_5919	Elaeagnus	0	Sep-Oct
680	1.68E-06	ForestFloor_5919	Elaeagnus	0	Sep-Oct
684	1.38E-06	ForestFloor_5919	Elaeagnus	0	Sep-Oct
688	1.49E-06	ForestFloor_5919	Elaeagnus	0	Sep-Oct
692	1.43E-06	ForestFloor_5919	Elaeagnus	0	Sep-Oct
696	1.34E-06	ForestFloor_5919	Elaeagnus	0	Sep-Oct
[truncated: 2,041 more rows]
