# Supplementary material for: White‐tailed Deer Signpost Photoluminescence
Source: Ecol Evol. 2025 Dec 14;15(12):e72618. doi: 10.1002/ece3.72618 (PMC12703122; doi:10.1002/ece3.72618)
Supplement: Supplementary file 1 — Data S1: ece372618‐sup‐0001‐DataS1.zip. [file ECE3-15-e72618-s001.zip › ece372618-sup-0001-Supinfo1@CSV_AverageRub_365Light.csv]

Wavelength	Average Irradiance	Rubbed
380	0.045712329	1
384	0.019893929	1
388	0.008400692	1
392	0.003456361	1
396	0.00155746	1
400	0.000917651	1
404	0.000707584	1
408	0.000650785	1
412	0.000661791	1
416	0.00074889	1
420	0.000933747	1
424	0.001244455	1
428	1.68E-03	1
432	2.23E-03	1
436	2.72E-03	1
440	3.00E-03	1
444	2.89E-03	1
448	2.40E-03	1
452	1.76E-03	1
456	1.22E-03	1
460	8.63E-04	1
464	6.79E-04	1
468	5.52E-04	1
472	4.70E-04	1
476	4.20E-04	1
480	3.95E-04	1
484	3.87E-04	1
488	4.02E-04	1
492	4.42E-04	1
496	5.09E-04	1
500	6.01E-04	1
504	7.17E-04	1
508	8.58E-04	1
512	9.94E-04	1
516	1.12E-03	1
520	1.23E-03	1
524	1.32E-03	1
528	1.39E-03	1
532	1.44E-03	1
536	1.47E-03	1
540	1.49E-03	1
544	1.50E-03	1
548	1.50E-03	1
552	1.49E-03	1
556	1.48E-03	1
560	1.47E-03	1
564	1.45E-03	1
568	1.43E-03	1
572	1.40E-03	1
576	1.37E-03	1
580	1.34E-03	1
584	1.31E-03	1
588	1.26E-03	1
592	1.22E-03	1
596	1.17E-03	1
600	1.12E-03	1
604	1.07E-03	1
608	1.02E-03	1
612	9.55E-04	1
616	9.02E-04	1
620	8.49E-04	1
624	7.98E-04	1
628	7.47E-04	1
632	6.91E-04	1
636	6.46E-04	1
640	6.03E-04	1
644	5.58E-04	1
648	5.12E-04	1
652	4.70E-04	1
656	4.37E-04	1
660	4.06E-04	1
664	3.77E-04	1
668	3.50E-04	1
672	3.28E-04	1
676	3.11E-04	1
680	2.93E-04	1
684	2.70E-04	1
688	2.48E-04	1
692	2.26E-04	1
696	2.07E-04	1
700	1.90E-04	1
704	1.74E-04	1
708	1.66E-04	1
712	1.59E-04	1
716	1.78E-04	1
720	3.16E-04	1
724	7.64E-04	1
728	1.88E-03	1
732	4.11E-03	1
736	5.97E-03	1
740	7.07E-03	1
744	7.33E-03	1
748	6.98E-03	1
752	6.34E-03	1
756	5.44E-03	1
760	4.36E-03	1
764	3.44E-03	1
768	0.002768086	1
772	0.00221931	1
776	0.001717932	1
780	0.001381959	1
380	0.027442415	0
384	0.011604931	0
388	0.004791962	0
392	0.001953787	0
396	0.000895632	0
400	0.00054582	0
404	0.000424603	0
408	0.000373259	0
412	0.00033898	0
416	0.000315495	0
420	2.96E-04	0
424	2.80E-04	0
428	2.65E-04	0
432	2.48E-04	0
436	2.34E-04	0
440	2.22E-04	0
444	2.09E-04	0
448	1.98E-04	0
452	1.90E-04	0
456	1.80E-04	0
460	1.70E-04	0
464	1.61E-04	0
468	1.52E-04	0
472	1.44E-04	0
476	1.37E-04	0
480	1.33E-04	0
484	1.29E-04	0
488	1.26E-04	0
492	1.24E-04	0
496	1.22E-04	0
500	1.20E-04	0
504	1.18E-04	0
508	1.15E-04	0
512	1.12E-04	0
516	1.10E-04	0
520	1.08E-04	0
524	1.05E-04	0
528	1.03E-04	0
532	9.93E-05	0
536	9.66E-05	0
540	9.44E-05	0
544	9.14E-05	0
548	8.87E-05	0
552	8.62E-05	0
556	8.30E-05	0
560	8.08E-05	0
564	7.83E-05	0
568	7.52E-05	0
572	7.37E-05	0
576	7.20E-05	0
580	6.89E-05	0
584	6.70E-05	0
588	6.51E-05	0
592	6.29E-05	0
596	6.13E-05	0
600	5.88E-05	0
604	5.70E-05	0
608	5.42E-05	0
612	5.21E-05	0
616	5.00E-05	0
620	4.86E-05	0
624	4.74E-05	0
628	4.62E-05	0
632	4.45E-05	0
636	4.40E-05	0
640	4.26E-05	0
644	4.33E-05	0
648	4.39E-05	0
652	4.61E-05	0
656	5.04E-05	0
660	5.90E-05	0
664	7.44E-05	0
668	1.01E-04	0
672	1.33E-04	0
676	1.76E-04	0
680	2.28E-04	0
684	2.72E-04	0
688	2.72E-04	0
692	2.38E-04	0
696	2.00E-04	0
700	1.69E-04	0
704	1.56E-04	0
708	1.53E-04	0
712	1.57E-04	0
716	1.84E-04	0
720	2.91E-04	0
724	6.15E-04	0
728	1.40E-03	0
732	2.89E-03	0
736	4.07E-03	0
740	4.71E-03	0
744	4.79E-03	0
748	4.47E-03	0
752	3.99E-03	0
756	3.37E-03	0
760	2.66E-03	0
764	2.07E-03	0
768	1.65E-03	0
772	0.001314866	0
776	0.001004516	0
780	0.000807301	0
