# Supplementary material for: White‐tailed Deer Signpost Photoluminescence
Source: Ecol Evol. 2025 Dec 14;15(12):e72618. doi: 10.1002/ece3.72618 (PMC12703122; doi:10.1002/ece3.72618)
Supplement: Supplementary file 1 — Data S1: ece372618‐sup‐0001‐DataS1.zip. [file ECE3-15-e72618-s001.zip › ece372618-sup-0002-Supinfo2@CSV_AverageRub_395Light.csv]

Wavelength	Average Irradiance	Rubbed
380	0.000401561	1
384	0.000957199	1
388	0.001956188	1
392	0.002981743	1
396	0.00312243	1
400	0.002338395	1
404	0.001424244	1
408	0.00083949	1
412	0.000490836	1
416	0.000294975	1
420	0.000182531	1
424	0.000113992	1
428	7.33E-05	1
432	4.90E-05	1
436	3.62E-05	1
440	2.92E-05	1
444	2.49E-05	1
448	2.17E-05	1
452	1.89E-05	1
456	1.65E-05	1
460	1.46E-05	1
464	1.34E-05	1
468	1.25E-05	1
472	1.17E-05	1
476	1.11E-05	1
480	1.07E-05	1
484	1.04E-05	1
488	1.01E-05	1
492	1.00E-05	1
496	1.02E-05	1
500	1.05E-05	1
504	1.08E-05	1
508	1.12E-05	1
512	1.16E-05	1
516	1.20E-05	1
520	1.24E-05	1
524	1.28E-05	1
528	1.32E-05	1
532	1.35E-05	1
536	1.39E-05	1
540	1.42E-05	1
544	1.45E-05	1
548	1.47E-05	1
552	1.50E-05	1
556	1.52E-05	1
560	1.54E-05	1
564	1.56E-05	1
568	1.58E-05	1
572	1.60E-05	1
576	1.62E-05	1
580	1.63E-05	1
584	1.64E-05	1
588	1.65E-05	1
592	1.65E-05	1
596	1.65E-05	1
600	1.66E-05	1
604	1.65E-05	1
608	1.66E-05	1
612	1.65E-05	1
616	1.65E-05	1
620	1.65E-05	1
624	1.64E-05	1
628	1.65E-05	1
632	1.64E-05	1
636	1.64E-05	1
640	1.63E-05	1
644	1.63E-05	1
648	1.63E-05	1
652	1.61E-05	1
656	1.61E-05	1
660	1.61E-05	1
664	1.63E-05	1
668	1.62E-05	1
672	1.62E-05	1
676	1.62E-05	1
680	1.62E-05	1
684	1.62E-05	1
688	1.61E-05	1
692	1.62E-05	1
696	1.61E-05	1
700	1.62E-05	1
704	1.62E-05	1
708	1.62E-05	1
712	1.64E-05	1
716	1.65E-05	1
720	1.66E-05	1
724	1.68E-05	1
728	1.69E-05	1
732	1.73E-05	1
736	1.76E-05	1
740	1.79E-05	1
744	1.85E-05	1
748	1.96E-05	1
752	2.33E-05	1
756	2.98E-05	1
760	4.51E-05	1
764	7.36E-05	1
768	0.000122666	1
772	0.0002099	1
776	0.000391117	1
780	0.000634537	1
380	0.000235547	0
384	0.000540122	0
388	0.001066385	0
392	0.001587102	0
396	0.001632143	0
400	0.001195161	0
404	0.000702585	0
408	0.000399154	0
412	0.00022555	0
416	0.000130784	0
420	7.84E-05	0
424	4.74E-05	0
428	2.95E-05	0
432	1.87E-05	0
436	1.31E-05	0
440	9.81E-06	0
444	7.77E-06	0
448	6.45E-06	0
452	5.54E-06	0
456	4.85E-06	0
460	4.31E-06	0
464	3.93E-06	0
468	3.56E-06	0
472	3.25E-06	0
476	2.97E-06	0
480	2.77E-06	0
484	2.47E-06	0
488	2.32E-06	0
492	2.16E-06	0
496	2.05E-06	0
500	1.99E-06	0
504	1.94E-06	0
508	1.94E-06	0
512	1.89E-06	0
516	1.91E-06	0
520	1.90E-06	0
524	1.93E-06	0
528	1.94E-06	0
532	1.93E-06	0
536	1.92E-06	0
540	1.90E-06	0
544	1.90E-06	0
548	1.88E-06	0
552	1.87E-06	0
556	1.83E-06	0
560	1.83E-06	0
564	1.84E-06	0
568	1.81E-06	0
572	1.77E-06	0
576	1.72E-06	0
580	1.70E-06	0
584	1.68E-06	0
588	1.71E-06	0
592	1.64E-06	0
596	1.66E-06	0
600	1.59E-06	0
604	1.54E-06	0
608	1.52E-06	0
612	1.55E-06	0
616	1.52E-06	0
620	1.53E-06	0
624	1.50E-06	0
628	1.54E-06	0
632	1.46E-06	0
636	1.52E-06	0
640	1.46E-06	0
644	1.45E-06	0
648	1.42E-06	0
652	1.45E-06	0
656	1.48E-06	0
660	1.54E-06	0
664	1.55E-06	0
668	1.83E-06	0
672	2.03E-06	0
676	2.27E-06	0
680	2.54E-06	0
684	2.83E-06	0
688	2.85E-06	0
692	2.53E-06	0
696	2.32E-06	0
700	2.17E-06	0
704	2.03E-06	0
708	2.03E-06	0
712	2.12E-06	0
716	2.03E-06	0
720	2.13E-06	0
724	2.22E-06	0
728	2.36E-06	0
732	2.38E-06	0
736	2.43E-06	0
740	2.60E-06	0
744	3.22E-06	0
748	3.95E-06	0
752	5.86E-06	0
756	9.67E-06	0
760	1.88E-05	0
764	3.51E-05	0
768	6.22E-05	0
772	0.000109558	0
776	0.000206897	0
780	0.000334973	0
