# Supplementary material for: White‐tailed Deer Signpost Photoluminescence
Source: Ecol Evol. 2025 Dec 14;15(12):e72618. doi: 10.1002/ece3.72618 (PMC12703122; doi:10.1002/ece3.72618)
Supplement: Supplementary file 1 — Data S1: ece372618‐sup‐0001‐DataS1.zip. [file ECE3-15-e72618-s001.zip › ece372618-sup-0003-Supinfo3@CSV_AverageUrine_365Light.csv]

Wavelength	Irradiance	Scraped
380	1.05E-02	1
384	4.45E-03	1
388	1.85E-03	1
392	7.80E-04	1
396	3.86E-04	1
400	2.59E-04	1
404	2.23E-04	1
408	2.10E-04	1
412	2.04E-04	1
416	2.02E-04	1
420	2.00E-04	1
424	2.01E-04	1
428	2.02E-04	1
432	2.01E-04	1
436	2.00E-04	1
440	2.01E-04	1
444	2.00E-04	1
448	2.00E-04	1
452	2.00E-04	1
456	1.98E-04	1
460	1.95E-04	1
464	1.93E-04	1
468	1.88E-04	1
472	1.83E-04	1
476	1.79E-04	1
480	1.76E-04	1
484	1.70E-04	1
488	1.66E-04	1
492	1.61E-04	1
496	1.57E-04	1
500	1.53E-04	1
504	1.49E-04	1
508	1.43E-04	1
512	1.38E-04	1
516	1.34E-04	1
520	1.30E-04	1
524	1.25E-04	1
528	1.21E-04	1
532	1.16E-04	1
536	1.12E-04	1
540	1.08E-04	1
544	1.04E-04	1
548	1.01E-04	1
552	9.68E-05	1
556	9.36E-05	1
560	9.00E-05	1
564	8.73E-05	1
568	8.42E-05	1
572	8.13E-05	1
576	7.87E-05	1
580	7.63E-05	1
584	7.36E-05	1
588	7.07E-05	1
592	6.93E-05	1
596	6.61E-05	1
600	6.33E-05	1
604	6.11E-05	1
608	5.94E-05	1
612	5.66E-05	1
616	5.48E-05	1
620	5.24E-05	1
624	5.08E-05	1
628	4.96E-05	1
632	4.68E-05	1
636	4.49E-05	1
640	4.31E-05	1
644	4.14E-05	1
648	4.10E-05	1
652	4.02E-05	1
656	4.08E-05	1
660	4.26E-05	1
664	4.42E-05	1
668	4.94E-05	1
672	5.67E-05	1
676	6.72E-05	1
680	7.95E-05	1
684	8.46E-05	1
688	8.21E-05	1
692	7.38E-05	1
696	6.57E-05	1
700	5.95E-05	1
704	5.70E-05	1
708	5.73E-05	1
712	6.05E-05	1
716	7.20E-05	1
720	1.15E-04	1
724	2.43E-04	1
728	5.49E-04	1
732	1.14E-03	1
736	1.60E-03	1
740	1.86E-03	1
744	1.88E-03	1
748	1.75E-03	1
752	1.56E-03	1
756	1.32E-03	1
760	1.03E-03	1
764	8.07E-04	1
768	6.42E-04	1
772	5.20E-04	1
776	4.00E-04	1
780	3.27E-04	1
380	0.02067075	0
384	0.008691575	0
388	0.00357372	0
392	0.001449203	0
396	0.000656341	0
400	0.000394404	0
404	0.000297712	0
408	0.000255382	0
412	0.000227189	0
416	0.000207084	0
420	0.000190583	0
424	0.000175646	0
428	0.000162412	0
432	0.000147998	0
436	0.000136993	0
440	0.000126813	0
444	0.000117125	0
448	0.000108876	0
452	0.000102105	0
456	9.49933E-05	0
460	8.79065E-05	0
464	8.01253E-05	0
468	7.38793E-05	0
472	0.000068024	0
476	6.45103E-05	0
480	6.32828E-05	0
484	5.97425E-05	0
488	5.89135E-05	0
492	5.73483E-05	0
496	5.66748E-05	0
500	5.61925E-05	0
504	5.49928E-05	0
508	5.36663E-05	0
512	0.000052715	0
516	0.000051818	0
520	5.09278E-05	0
524	5.04595E-05	0
528	5.02418E-05	0
532	4.7516E-05	0
536	4.73765E-05	0
540	4.68598E-05	0
544	4.55407E-05	0
548	4.58166E-05	0
552	4.36514E-05	0
556	4.30976E-05	0
560	4.26489E-05	0
564	4.27764E-05	0
568	4.21695E-05	0
572	4.14724E-05	0
576	4.03094E-05	0
580	3.97322E-05	0
584	3.88713E-05	0
588	3.82709E-05	0
592	3.82898E-05	0
596	3.62069E-05	0
600	3.65473E-05	0
604	3.62683E-05	0
608	3.68353E-05	0
612	3.52197E-05	0
616	3.45501E-05	0
620	3.36943E-05	0
624	3.33536E-05	0
628	3.24571E-05	0
632	3.17443E-05	0
636	3.13306E-05	0
640	3.04309E-05	0
644	3.0571E-05	0
648	2.81744E-05	0
652	2.80199E-05	0
656	2.7655E-05	0
660	2.76334E-05	0
664	2.80817E-05	0
668	2.67867E-05	0
672	2.93222E-05	0
676	3.47655E-05	0
680	3.67516E-05	0
684	3.41336E-05	0
688	0.000034374	0
692	3.05698E-05	0
696	2.93694E-05	0
700	2.84583E-05	0
704	2.65118E-05	0
708	2.76951E-05	0
712	2.99133E-05	0
716	5.26637E-05	0
720	0.000132232	0
724	0.000379928	0
728	0.00097686	0
732	0.002121295	0
736	0.00302383	0
740	0.003503393	0
744	0.003547233	0
748	0.00330015	0
752	0.00293432	0
756	0.002465768	0
760	0.001940433	0
764	0.00150106	0
768	0.001184285	0
772	0.00093763	0
776	0.000725582	0
780	0.000580232	0
